# Supplementary material for: Emergence of large-scale cell death through ferroptotic trigger waves
Source: Nature. 2024 Jul 10;631(8021):654–62. doi: 10.1038/s41586-024-07623-6 (PMC11639682; doi:10.1038/s41586-024-07623-6)
Supplement: Supplementary file 15 — Source Data Fig. 1 [file 41586_2024_7623_MOESM15_ESM.xlsx]

## Sheet: fig1e
Time (hr)	Distance (mm)
0	0
1	346.134
2	567.575
3	793.18
4	1135.73
5	1434.46
6	1585.48
7	2000.76
8	2516.08
9	2696.21
10	2883.12
11	3429.84
12	3647.4
13	4162.76
14	4523.26
15	4862.87
16	5321.48

## Sheet: fig1f
Distance (um)	Cell death (A.U.)	Lipid peroxidation (A.U.)
1.266	0.394302	0.0556207
2.532	0.440007	0.0531078
3.798	0.484803	0.0509362
5.064	0.531232	0.0499579
6.33	0.562551	0.0504132
7.596	0.58249	0.0506187
8.862	0.593327	0.0510042
10.128	0.598278	0.0509169
11.394	0.610227	0.050403
12.66	0.627969	0.0504364
13.926	0.661969	0.0505586
15.192	0.700933	0.0514899
16.458	0.742555	0.0501474
17.724	0.784509	0.0506353
18.99	0.820685	0.0494202
20.256	0.84722	0.0486906
21.522	0.874332	0.0488209
22.788	0.893721	0.0481422
24.054	0.900193	0.0491694
25.32	0.8995	0.0499672
26.586	0.896523	0.0513341
27.852	0.888363	0.0524929
29.118	0.872067	0.053111
30.384	0.846582	0.0546705
31.65	0.826511	0.0528407
32.916	0.811573	0.05438
34.182	0.800406	0.0541407
35.448	0.801957	0.0544245
36.714	0.800676	0.0545914
37.98	0.788971	0.0562163
39.246	0.768851	0.0561963
40.512	0.746855	0.0553287
41.778	0.729811	0.0580015
43.044	0.715962	0.0583391
44.31	0.699222	0.0607773
45.576	0.694473	0.0602877
46.842	0.69332	0.0599268
48.108	0.698448	0.0611092
49.374	0.701821	0.0610299
50.64	0.709492	0.060963
51.906	0.718196	0.0616512
53.172	0.72463	0.0634109
54.438	0.735643	0.0646927
55.704	0.7494	0.065621
56.97	0.756021	0.069976
58.236	0.754781	0.0680293
59.502	0.750707	0.0685002
60.768	0.73093	0.0698709
62.034	0.709095	0.0703676
63.3	0.692027	0.0684974
64.566	0.679009	0.0683075
65.832	0.664032	0.067473
67.098	0.648956	0.0647233
68.364	0.632317	0.0637739
69.63	0.62153	0.0618501
70.896	0.607257	0.0605737
72.162	0.581416	0.0579996
73.428	0.541581	0.0580735
74.694	0.499206	0.0586334
75.96	0.452315	0.0579694
77.226	0.409055	0.055679
78.492	0.376109	0.0538347
79.758	0.354289	0.0524671
81.024	0.339974	0.0499597
82.29	0.339236	0.0452536
83.556	0.353916	0.0454945
84.822	0.374389	0.0454928
86.088	0.399232	0.0427704
87.354	0.420203	0.042028
88.62	0.437214	0.0413478
89.886	0.445821	0.0410225
91.152	0.449048	0.0412737
92.418	0.457713	0.0426733
93.684	0.47836	0.0434057
94.95	0.510518	0.0423409
96.216	0.543941	0.0429585
97.482	0.581378	0.0450175
98.748	0.623266	0.0441332
100.014	0.663898	0.0434449
101.28	0.704329	0.0440437
102.546	0.736401	0.0439958
103.812	0.755179	0.0442716
105.078	0.758068	0.0446711
106.344	0.749165	0.045065
107.61	0.726392	0.046199
108.876	0.706996	0.0448577
110.142	0.70252	0.0457265
111.408	0.7115	0.0468973
112.674	0.729224	0.0480157
113.94	0.752224	0.0507342
115.206	0.779419	0.0519086
116.472	0.808726	0.0525462
117.738	0.824047	0.0523295
119.004	0.822355	0.0520508
120.27	0.798514	0.0526159
121.536	0.766281	0.0531806
122.802	0.734711	0.0543435
124.068	0.713998	0.0552184
125.334	0.710863	0.0562667
126.6	0.717635	0.0556107
127.866	0.730495	0.0575187
129.132	0.751172	0.0577838
130.398	0.765617	0.0584436
131.664	0.762574	0.0605305
132.93	0.757232	0.0609604
134.196	0.740467	0.0623547
135.462	0.706881	0.0611913
136.728	0.661613	0.060172
137.994	0.609054	0.0585619
139.26	0.554002	0.0546075
140.526	0.505479	0.054831
141.792	0.473923	0.0537292
143.058	0.458728	0.0518197
144.324	0.45216	0.0498277
145.59	0.460195	0.0503035
146.856	0.47413	0.0508359
148.122	0.484021	0.0505455
149.388	0.474359	0.0505066
150.654	0.448507	0.0497991
151.92	0.415424	0.0507059
153.186	0.384723	0.0500963
154.452	0.356326	0.0502488
155.718	0.337627	0.0516055
156.984	0.338548	0.048956
158.25	0.34755	0.0496655
159.516	0.359874	0.0493312
160.782	0.376007	0.0496041
162.048	0.39206	0.050674
163.314	0.404626	0.052791
164.58	0.412804	0.0546579
165.846	0.414084	0.0531156
167.112	0.397111	0.0550887
168.378	0.370562	0.0554391
169.644	0.346226	0.0571412
170.91	0.322151	0.0574213
172.176	0.304929	0.057639
173.442	0.299731	0.0571315
174.708	0.310326	0.0570253
175.974	0.321626	0.0567514
177.24	0.329236	0.0561477
178.506	0.333254	0.0556992
179.772	0.334944	0.0544979
181.038	0.33341	0.053941
182.304	0.32607	0.0556362
183.57	0.316979	0.055883
184.836	0.302419	0.0563668
186.102	0.284489	0.0570593
187.368	0.268451	0.0572933
188.634	0.260262	0.0564333
189.9	0.264405	0.0553886
191.166	0.275124	0.0541029
192.432	0.289082	0.0518271
193.698	0.305296	0.0510245
194.964	0.316128	0.050627
196.23	0.32002	0.0498622
197.496	0.319758	0.0484182
198.762	0.313846	0.0465969
200.028	0.304872	0.0433221
201.294	0.294818	0.0415998
202.56	0.288035	0.0397426
203.826	0.289139	0.0377475
205.092	0.297988	0.0382753
206.358	0.310071	0.0362799
207.624	0.330803	0.0341157
208.89	0.351193	0.0313152
210.156	0.369352	0.0285489
211.422	0.391599	0.025191
212.688	0.422219	0.0238754
213.954	0.454594	0.0223186
215.22	0.483095	0.0232216
216.486	0.508492	0.0232894
217.752	0.534787	0.0227219
219.018	0.562684	0.0250462
220.284	0.603967	0.0240069
221.55	0.655726	0.0240386
222.816	0.708622	0.024654
224.082	0.756742	0.026449
225.348	0.790641	0.0303169
226.614	0.816356	0.0312743
227.88	0.839009	0.0337082
229.146	0.856338	0.0372654
230.412	0.865665	0.0391635
231.678	0.868132	0.0427123
232.944	0.864468	0.0456108
234.21	0.864648	0.0486297
235.476	0.873327	0.0542437
236.742	0.877203	0.0576944
238.008	0.870112	0.0602451
239.274	0.854314	0.062183
240.54	0.831204	0.063727
241.806	0.799909	0.0659093
243.072	0.760156	0.0669162
244.338	0.714221	0.0660903
245.604	0.658311	0.0692917
246.87	0.598945	0.0689991
248.136	0.537396	0.0685188
249.402	0.481142	0.0675724
250.668	0.439725	0.0678415
251.934	0.409454	0.0683686
253.2	0.381041	0.0654444
254.466	0.358877	0.0622454
255.732	0.352185	0.0589381
256.998	0.351787	0.0554023
258.264	0.351407	0.0535807
259.53	0.353127	0.0505508
260.796	0.351602	0.0475932
262.062	0.34827	0.0469566
263.328	0.342658	0.0466167
264.594	0.334765	0.045501
265.86	0.328596	0.0457141
267.126	0.329269	0.0461074
268.392	0.335996	0.0461883
269.658	0.346962	0.0471801
270.924	0.360055	0.0457856
272.19	0.373984	0.0479775
273.456	0.385415	0.0462107
274.722	0.393365	0.0457149
275.988	0.391789	0.0430462
277.254	0.392125	0.0424009
278.52	0.39732	0.0453046
279.786	0.399012	0.0472484
281.052	0.396785	0.0483008
282.318	0.40074	0.04929
283.584	0.413719	0.0488239
284.85	0.435192	0.049592
286.116	0.459182	0.0512587
287.382	0.477062	0.0510775
288.648	0.477703	0.0491173
289.914	0.475266	0.0506892
291.18	0.4767	0.0496437
292.446	0.492077	0.0496169
293.712	0.520563	0.0502403
294.978	0.549364	0.0498808
296.244	0.573582	0.0490832
297.51	0.585638	0.047457
298.776	0.591209	0.0496803
300.042	0.592513	0.0522987
301.308	0.593832	0.0548517
302.574	0.594141	0.0562747
303.84	0.596091	0.0564099
305.106	0.599884	0.0574472
306.372	0.60038	0.057933
307.638	0.596866	0.0592932
308.904	0.592849	0.0596804
310.17	0.584539	0.0609216
311.436	0.578928	0.0609898
312.702	0.581244	0.0604518
313.968	0.598786	0.0607996
315.234	0.616474	0.0593846
316.5	0.627788	0.0596471
317.766	0.616776	0.0589788
319.032	0.589298	0.0579679
320.298	0.55593	0.0570986
321.564	0.524697	0.0578247
322.83	0.505755	0.0587386
324.096	0.504396	0.0592325
325.362	0.517371	0.0572734
326.628	0.541069	0.0553236
327.894	0.566698	0.0541741
329.16	0.589844	0.0516048
330.426	0.612533	0.0503589
331.692	0.633615	0.0496875
332.958	0.660962	0.048211
334.224	0.682687	0.0488752
335.49	0.689919	0.0487595
336.756	0.682373	0.0474538
338.022	0.667704	0.048175
339.288	0.654772	0.0500873
340.554	0.645568	0.0503772
341.82	0.633781	0.0496808
343.086	0.623237	0.0500827
344.352	0.615411	0.0504097
345.618	0.612374	0.0498296
346.884	0.609807	0.0491221
348.15	0.605071	0.0469735
349.416	0.591551	0.0462464
350.682	0.569026	0.0457473
351.948	0.547055	0.0458091
353.214	0.521406	0.0457857
354.48	0.494585	0.0480118
355.746	0.46986	0.047756
357.012	0.444718	0.0473715
358.278	0.415072	0.0468873
359.544	0.395297	0.0475865
360.81	0.383245	0.0485998
362.076	0.373631	0.050146
363.342	0.368614	0.0525062
364.608	0.363546	0.0523366
365.874	0.362831	0.0543324
367.14	0.361934	0.0552627
368.406	0.367301	0.0556954
369.672	0.375528	0.0552729
370.938	0.38525	0.0574522
372.204	0.398036	0.0574748
373.47	0.411339	0.0579906
374.736	0.425985	0.0584169
376.002	0.442453	0.0608734
377.268	0.462117	0.0617611
378.534	0.481735	0.0615537
379.8	0.505099	0.0603956
381.066	0.541006	0.0606582
382.332	0.580693	0.0610746
383.598	0.636353	0.0602835
384.864	0.692689	0.0582684
386.13	0.732863	0.055626
387.396	0.768618	0.0545861
388.662	0.796706	0.0504671
389.928	0.821564	0.0499035
391.194	0.847644	0.0480227
392.46	0.885969	0.0474065
393.726	0.930592	0.0471285
394.992	0.971509	0.0478409
396.258	0.994083	0.0468252
397.524	1	0.045786
398.79	0.998635	0.0462143
400.056	0.991268	0.0464966
401.322	0.97773	0.0439184
402.588	0.951248	0.0418114
403.854	0.927758	0.0406828
405.12	0.903666	0.0431891
406.386	0.862488	0.0425912
407.652	0.815247	0.0431323
408.918	0.751023	0.044563
410.184	0.679146	0.0461015
411.45	0.624472	0.047429
412.716	0.578957	0.0468776
413.982	0.540253	0.0462163
415.248	0.504844	0.0447827
416.514	0.469074	0.0429724
417.78	0.435533	0.0430986
419.046	0.402992	0.0427969
420.312	0.378919	0.0423405
421.578	0.377267	0.040739
422.844	0.4015	0.0407108
424.11	0.446249	0.0395028
425.376	0.488714	0.0383207
426.642	0.520924	0.0390401
427.908	0.546022	0.0388297
429.174	0.557825	0.0406157
430.44	0.554423	0.0376286
431.706	0.545285	0.0368827
432.972	0.536467	0.037548
434.238	0.537582	0.0373997
435.504	0.55721	0.0364116
436.77	0.583999	0.0365352
438.036	0.612531	0.0365381
439.302	0.638611	0.0367142
440.568	0.662434	0.0365605
441.834	0.682193	0.0394215
443.1	0.690113	0.0384997
444.366	0.687243	0.0373015
445.632	0.677498	0.037907
446.898	0.662368	0.0391588
448.164	0.642206	0.0383074
449.43	0.614641	0.040301
450.696	0.586899	0.039335
451.962	0.568578	0.0395422
453.228	0.561305	0.0397541
454.494	0.562248	0.0388614
455.76	0.568513	0.0385658
457.026	0.573996	0.0393763
458.292	0.57389	0.0382617
459.558	0.565455	0.0366084
460.824	0.541842	0.0357723
462.09	0.509884	0.0354059
463.356	0.479098	0.0363455
464.622	0.457651	0.0371467
465.888	0.444429	0.0377405
467.154	0.432641	0.034609
468.42	0.419334	0.0337768
469.686	0.413032	0.0346089
470.952	0.412986	0.0344359
472.218	0.421628	0.0334546
473.484	0.427877	0.0344212
474.75	0.434025	0.0318144
476.016	0.456067	0.0316567
477.282	0.485743	0.0296753
478.548	0.511643	0.030855
479.814	0.540584	0.0311791
481.08	0.572704	0.0326827
482.346	0.600089	0.0332512
483.612	0.61573	0.0334306
484.878	0.62504	0.0338504
486.144	0.635772	0.0351998
487.41	0.652427	0.0370301
488.676	0.668381	0.0349494
489.942	0.680917	0.0361025
491.208	0.691238	0.0359951
492.474	0.710347	0.0387314
493.74	0.739815	0.0405215
495.006	0.769698	0.0397906
496.272	0.802288	0.0390689
497.538	0.83159	0.0394379
498.804	0.849104	0.0382844
500.07	0.855085	0.0402335
501.336	0.855807	0.0411311
502.602	0.860308	0.0431305
503.868	0.863886	0.042615
505.134	0.855288	0.0425067
506.4	0.845149	0.0427747
507.666	0.841585	0.0424264
508.932	0.84946	0.0422805
510.198	0.855912	0.0437185
511.464	0.860286	0.0439763
512.73	0.870199	0.0444152
513.996	0.884464	0.0455232
515.262	0.902583	0.0443647
516.528	0.92406	0.0447845
517.794	0.931444	0.0435826
519.06	0.921465	0.0437636
520.326	0.911846	0.043982
521.592	0.903542	0.0436045
522.858	0.885859	0.0436476
524.124	0.874824	0.0447992
525.39	0.858256	0.0455358
526.656	0.832137	0.0463584
527.922	0.800395	0.0463885
529.188	0.770192	0.0467599
530.454	0.74629	0.0474719
531.72	0.732896	0.048547
532.986	0.729184	0.0486088
534.252	0.731402	0.0498086
535.518	0.746953	0.0487428
536.784	0.777651	0.0482264
538.05	0.796697	0.0465107
539.316	0.811269	0.0464982
540.582	0.820506	0.0463342
541.848	0.824972	0.0452186
543.114	0.832564	0.0455879
544.38	0.852981	0.0460917
545.646	0.862458	0.046354
546.912	0.843238	0.0467572
548.178	0.833162	0.0497595
549.444	0.82103	0.0521607
550.71	0.817134	0.0515141
551.976	0.816739	0.0522484
553.242	0.808885	0.0530969
554.508	0.803391	0.0539392
555.774	0.803756	0.0554172
557.04	0.791532	0.0559043
558.306	0.770308	0.0573231
559.572	0.747417	0.0578181
560.838	0.71508	0.0590587
562.104	0.663143	0.059148
563.37	0.612113	0.05907
564.636	0.55724	0.0583682
565.902	0.502249	0.0581339
567.168	0.449599	0.057859
568.434	0.401498	0.0572431
569.7	0.356673	0.0541951
570.966	0.331998	0.0543278
572.232	0.352646	0.0548938
573.498	0.384155	0.0536443
574.764	0.427528	0.0519893
576.03	0.486088	0.0522306
577.296	0.548042	0.0512907
578.562	0.612197	0.0500846
579.828	0.666301	0.0486673
581.094	0.709142	0.0482338
582.36	0.732215	0.0472574
583.626	0.746745	0.047425
584.892	0.767112	0.0449302
586.158	0.800132	0.0425475
587.424	0.841586	0.0430344
588.69	0.889754	0.0426514
589.956	0.940128	0.0429712
591.222	0.960147	0.0438429
592.488	0.963967	0.0432902
593.754	0.974283	0.0433829
595.02	0.984235	0.0455111
596.286	0.987037	0.0441576
597.552	0.966699	0.0433362
598.818	0.934455	0.042271
600.084	0.888866	0.040895
601.35	0.82905	0.0395258
602.616	0.777279	0.0393684
603.882	0.738105	0.0397933
605.148	0.717282	0.0405768
606.414	0.706209	0.0396202
607.68	0.712378	0.0395478
608.946	0.722975	0.0377012
610.212	0.718896	0.0381401
611.478	0.692354	0.0401831
612.744	0.659515	0.0382404
614.01	0.62074	0.0373815
615.276	0.583144	0.0365805
616.542	0.576891	0.0367192
617.808	0.585102	0.039539
619.074	0.582907	0.0389709
620.34	0.57154	0.038215
621.606	0.55162	0.0396548
622.872	0.52918	0.0402967
624.138	0.502495	0.0394118
625.404	0.479814	0.0381664
626.67	0.459112	0.0389373
627.936	0.428852	0.0384615
629.202	0.390256	0.0397566
630.468	0.344664	0.0397962
631.734	0.303422	0.0388939
633	0.275235	0.0369498
634.266	0.254376	0.0353382
635.532	0.241517	0.0351192
636.798	0.239662	0.0338573
638.064	0.240947	0.0334762
639.33	0.242412	0.0344914
640.596	0.246913	0.0340593
641.862	0.250955	0.0331577
643.128	0.252757	0.0302635
644.394	0.257421	0.0301445
645.66	0.267799	0.0294682
646.926	0.283675	0.0277083
648.192	0.302764	0.026143
649.458	0.326106	0.0254784
650.724	0.366329	0.0291534
651.99	0.423535	0.0314029
653.256	0.496622	0.032812
654.522	0.580824	0.0300606
655.788	0.652215	0.030065
657.054	0.697055	0.0312355
658.32	0.722121	0.0320956
659.586	0.729231	0.033777
660.852	0.729236	0.0351035
662.118	0.723163	0.037774
663.384	0.713583	0.0385911
664.65	0.707755	0.0389901
665.916	0.704829	0.0396169
667.182	0.708183	0.0382405
668.448	0.719617	0.0382312
669.714	0.735205	0.0397838
670.98	0.754924	0.0410189
672.246	0.773405	0.0412358
673.512	0.78407	0.0420828
674.778	0.780659	0.0423171
676.044	0.760627	0.0399593
677.31	0.727941	0.0369587
678.576	0.67632	0.0369078
679.842	0.610436	0.0390898
681.108	0.55787	0.0392504
682.374	0.527647	0.0401554
683.64	0.502475	0.0401945
684.906	0.490541	0.0384879
686.172	0.485625	0.0361658
687.438	0.492306	0.0351581
688.704	0.51227	0.0356503
689.97	0.545389	0.0348997
691.236	0.581353	0.0345999
692.502	0.608666	0.0359662
693.768	0.62933	0.0372508
695.034	0.638431	0.0361333
696.3	0.63724	0.03565
697.566	0.637011	0.0378216
698.832	0.647944	0.0403911
700.098	0.669805	0.0429215
701.364	0.688663	0.0442872
702.63	0.701212	0.0451603
703.896	0.71576	0.0450106
705.162	0.727874	0.0435366
706.428	0.731391	0.0432082
707.694	0.71975	0.0420556
708.96	0.709584	0.0425996
710.226	0.702836	0.0437868
711.492	0.70711	0.0449897
712.758	0.714457	0.0458235
714.024	0.712366	0.0461151
715.29	0.698782	0.0455523
716.556	0.680399	0.0463755
717.822	0.677847	0.0456758
719.088	0.67061	0.0468551
720.354	0.660739	0.0460428
721.62	0.653379	0.0477947
722.886	0.641868	0.0477835
724.152	0.624169	0.0460008
725.418	0.610565	0.0450123
726.684	0.612	0.0448041
727.95	0.626048	0.0462427
729.216	0.645553	0.0462278
730.482	0.669118	0.0455318
731.748	0.712943	0.0440481
733.014	0.763892	0.0428426
734.28	0.79309	0.0430547
735.546	0.807128	0.0431911
736.812	0.802162	0.042818
738.078	0.780769	0.0412146
739.344	0.753735	0.0421604
740.61	0.720649	0.0445851
741.876	0.684101	0.0454254
743.142	0.635664	0.0474039
744.408	0.593847	0.049021
745.674	0.562814	0.0506026
746.94	0.53624	0.0489712
748.206	0.515061	0.0484471
749.472	0.501752	0.0475984
750.738	0.490812	0.0467514
752.004	0.47151	0.0464896
753.27	0.445781	0.0436583
754.536	0.417669	0.0416424
755.802	0.394099	0.0425183
757.068	0.368984	0.044067
758.334	0.359601	0.0443187
759.6	0.368018	0.0415398
760.866	0.38868	0.0425427
762.132	0.415391	0.0431814
763.398	0.454491	0.0434138
764.664	0.496088	0.041014
765.93	0.534588	0.0390013
767.196	0.574582	0.0368177
768.462	0.615258	0.0358363
769.728	0.652014	0.0330418
770.994	0.678406	0.0338221
772.26	0.704807	0.0337599
773.526	0.73178	0.0322081
774.792	0.754637	0.0325641
776.058	0.774221	0.0318202
777.324	0.788741	0.0313044
778.59	0.795776	0.0324717
779.856	0.799954	0.0332205
781.122	0.805001	0.0334067
782.388	0.801244	0.0323879
783.654	0.786635	0.0326701
784.92	0.774665	0.0335757
786.186	0.765122	0.0338244
787.452	0.764242	0.0320699
788.718	0.761412	0.0309079
789.984	0.755595	0.0306809
791.25	0.748604	0.030785
792.516	0.736554	0.0303212
793.782	0.71824	0.0294404
795.048	0.705557	0.0277921
796.314	0.710939	0.0244751
797.58	0.71778	0.0243453
798.846	0.732323	0.024608
800.112	0.75656	0.0253526
801.378	0.779221	0.0263472
802.644	0.798475	0.0263205
803.91	0.801521	0.0252799
805.176	0.785708	0.0274692
806.442	0.758582	0.0290833
807.708	0.730575	0.0311369
808.974	0.710086	0.032105
810.24	0.700792	0.0359829
811.506	0.697889	0.0361158
812.772	0.694355	0.0380894
814.038	0.697555	0.0382705
815.304	0.710303	0.0403298
816.57	0.73294	0.0415162
817.836	0.760875	0.0430475
819.102	0.796067	0.0438473
820.368	0.828736	0.0469125
821.634	0.84305	0.0501714
822.9	0.837966	0.0519821
824.166	0.810554	0.0533342
825.432	0.765474	0.0535894
826.698	0.716843	0.0543553
827.964	0.669346	0.0556133
829.23	0.63821	0.0576649
830.496	0.627277	0.0559247
831.762	0.625022	0.0529995
833.028	0.62802	0.0514789
834.294	0.629784	0.0503687
835.56	0.635499	0.0474469
836.826	0.653167	0.0456548
838.092	0.671738	0.0448606
839.358	0.690678	0.0436286
840.624	0.707311	0.0424885
841.89	0.717323	0.041654
843.156	0.727486	0.041192
844.422	0.733893	0.0414139
845.688	0.723997	0.0394835
846.954	0.714336	0.0376061
848.22	0.714606	0.0358899
849.486	0.727483	0.0362275
850.752	0.74736	0.0352499
852.018	0.772163	0.0354844
853.284	0.811057	0.0339463
854.55	0.856116	0.0335194
855.816	0.888826	0.0353904
857.082	0.912978	0.0364885
858.348	0.933188	0.0360836
859.614	0.946869	0.0355183
860.88	0.940592	0.0364834
862.146	0.904431	0.0359113
863.412	0.852184	0.0353011
864.678	0.788604	0.0357996
865.944	0.73005	0.0367707
867.21	0.681103	0.0344564
868.476	0.63416	0.0324658
869.742	0.593235	0.0315653
871.008	0.579225	0.0312172
872.274	0.585536	0.0308507
873.54	0.601634	0.0294621
874.806	0.616335	0.0267934
876.072	0.636492	0.0244769
877.338	0.644753	0.0218668
878.604	0.627909	0.0224562
879.87	0.600871	0.0207857
881.136	0.578512	0.0195189
882.402	0.554501	0.0185204
883.668	0.525467	0.0179063
884.934	0.498686	0.0169013
886.2	0.489692	0.0147083
887.466	0.506639	0.0140361
888.732	0.53826	0.0147156
889.998	0.574424	0.0161931
891.264	0.599815	0.0141713
892.53	0.612091	0.0161951
893.796	0.614093	0.0185433
895.062	0.602859	0.0181049
896.328	0.579948	0.017353
897.594	0.54889	0.0184509
898.86	0.518182	0.0197363
900.126	0.491361	0.0207817
901.392	0.457261	0.0221078
902.658	0.431901	0.0247614
903.924	0.429439	0.024251
905.19	0.437876	0.0244248
906.456	0.450878	0.0231935
907.722	0.471325	0.0244088
908.988	0.496433	0.0264348
910.254	0.52268	0.0274626
911.52	0.54386	0.0285798
912.786	0.549985	0.0290122
914.052	0.544718	0.0283452
915.318	0.53453	0.0269361
916.584	0.535926	0.0274969
917.85	0.54865	0.0260803
919.116	0.577087	0.0257319
920.382	0.622131	0.0258337
921.648	0.655764	0.0272906
922.914	0.660476	0.0270044
924.18	0.647813	0.0269745
925.446	0.630187	0.0271848
926.712	0.612172	0.028113
927.978	0.593688	0.0277251
929.244	0.567668	0.027349
930.51	0.537717	0.0292051
931.776	0.510859	0.0279639
933.042	0.486061	0.0286916
934.308	0.460378	0.0278447
935.574	0.440466	0.0278357
936.84	0.425182	0.028751
938.106	0.41274	0.0321116
939.372	0.405647	0.0337026
940.638	0.400305	0.0358207
941.904	0.381719	0.0367485
943.17	0.354147	0.0393617
944.436	0.320801	0.0398173
945.702	0.28214	0.0390729
946.968	0.257617	0.037484
948.234	0.261812	0.0368665
949.5	0.281464	0.035597
950.766	0.305744	0.0359719
952.032	0.331203	0.0361981
953.298	0.35484	0.0343953
954.564	0.377316	0.0355813
955.83	0.395983	0.0369498
957.096	0.410231	0.0386199
958.362	0.418239	0.0372359
959.628	0.427528	0.0363643
960.894	0.442315	0.0375416
962.16	0.462513	0.0370408
963.426	0.485579	0.0356809
964.692	0.513104	0.0358141
965.958	0.545778	0.0342633
967.224	0.581253	0.0347244
968.49	0.624466	0.0334169
969.756	0.672652	0.0328886
971.022	0.709129	0.0344198
972.288	0.730843	0.034695
973.554	0.749142	0.0343213
974.82	0.770864	0.0352135
976.086	0.792009	0.0346424
977.352	0.809847	0.0355752
978.618	0.828386	0.0375656
979.884	0.840605	0.0373762
981.15	0.845776	0.0349482
982.416	0.85337	0.0331827
983.682	0.866456	0.0332941
984.948	0.87312	0.0321481
986.214	0.862247	0.0287451
987.48	0.834552	0.026571
988.746	0.79453	0.0237696
990.012	0.750601	0.0226117
991.278	0.708806	0.0214259
992.544	0.672459	0.0198783
993.81	0.634137	0.0197939
995.076	0.593408	0.0197649
996.342	0.570574	0.0197653
997.608	0.573944	0.0211044
998.874	0.58251	0.0243943
1000.14	0.582469	0.0264326
1001.41	0.575022	0.0303045
1002.67	0.576118	0.0298917
1003.94	0.574029	0.0289985
1005.2	0.568962	0.0291238
1006.47	0.586114	0.0283921
1007.74	0.61568	0.030577
1009	0.642199	0.0315158
1010.27	0.666303	0.0344334
1011.53	0.688632	0.0371495
1012.8	0.713373	0.040933
1014.07	0.740557	0.043643
1015.33	0.760156	0.0434302
1016.6	0.770994	0.0438608
1017.86	0.777715	0.043075
1019.13	0.786703	0.040691
1020.4	0.788857	0.0406272
1021.66	0.783102	0.0402171
1022.93	0.76377	0.0401525
1024.19	0.740708	0.0374774
1025.46	0.725294	0.0354185
1026.73	0.732074	0.0341159
1027.99	0.738446	0.0343206
1029.26	0.754782	0.0375269
1030.52	0.77818	0.0390643
1031.79	0.775714	0.04232
1033.06	0.745367	0.0444766
1034.32	0.710053	0.0481172
1035.59	0.683714	0.0512061
1036.85	0.666062	0.0549148
1038.12	0.662237	0.0536092
1039.39	0.669073	0.0546894
1040.65	0.690546	0.0580741
1041.92	0.72048	0.0610913
1043.18	0.752465	0.064507
1044.45	0.772457	0.0701621
1045.72	0.788151	0.073977
1046.98	0.805438	0.0769609
1048.25	0.823676	0.0787484
1049.51	0.839444	0.0829289
1050.78	0.845969	0.0862219
1052.05	0.833554	0.0880934
1053.31	0.811497	0.0908476
1054.58	0.785314	0.0912268
1055.84	0.773715	0.090852
1057.11	0.779108	0.089782
1058.38	0.802426	0.0868241
1059.64	0.832938	0.0824757
1060.91	0.85949	0.0781945
1062.17	0.883139	0.0756025
1063.44	0.90009	0.0751537
1064.71	0.902421	0.0732544
1065.97	0.891297	0.0729443
1067.24	0.850201	0.0762237
1068.5	0.80276	0.0755709
1069.77	0.764115	0.0743984
1071.04	0.73667	0.0721137
1072.3	0.712334	0.0703198
1073.57	0.695403	0.0681879
1074.83	0.692205	0.0645967
1076.1	0.70219	0.0620856
1077.37	0.712516	0.0580268
1078.63	0.715015	0.0549305
1079.9	0.710747	0.0504908
1081.16	0.691039	0.0497252
1082.43	0.666896	0.0497141
1083.7	0.646261	0.0517786
1084.96	0.627634	0.0525033
1086.23	0.61558	0.0547556
1087.49	0.61112	0.0539316
1088.76	0.6	0.0546519
1090.03	0.592193	0.0541447
1091.29	0.579214	0.0519754
1092.56	0.584703	0.0469004
1093.82	0.591599	0.0457558
1095.09	0.591857	0.0438051
1096.36	0.585291	0.041862
1097.62	0.579009	0.0419648
1098.89	0.571466	0.0434001
1100.15	0.554906	0.0431447
1101.42	0.532972	0.0428469
1102.69	0.515128	0.0426331
1103.95	0.509398	0.0434857
1105.22	0.505854	0.0461044
1106.48	0.504315	0.0476307
1107.75	0.501556	0.0466894
1109.02	0.4912	0.0454499
1110.28	0.474739	0.0450167
1111.55	0.445947	0.0424275
1112.81	0.408704	0.0421819
1114.08	0.373621	0.0427876
1115.35	0.345653	0.0430143
1116.61	0.339361	0.0423403
1117.88	0.348329	0.0427268
1119.14	0.363919	0.0448292
1120.41	0.388166	0.0461515
1121.68	0.422761	0.0483022
1122.94	0.45997	0.0473662
1124.21	0.506539	0.0465529
1125.47	0.556021	0.0477785
1126.74	0.59453	0.0475257
1128.01	0.62852	0.0486373
1129.27	0.658596	0.0476833
1130.54	0.685489	0.0465544
1131.8	0.70288	0.0437603
1133.07	0.702722	0.0436577
1134.34	0.694338	0.0440634
1135.6	0.6892	0.0461063
1136.87	0.692879	0.0491214
1138.13	0.701423	0.0507576
1139.4	0.716849	0.0513479
1140.67	0.735044	0.053826
1141.93	0.742321	0.0563799
1143.2	0.733357	0.0555225
1144.46	0.709257	0.054104
1145.73	0.678823	0.0551702
1147	0.63879	0.0539236
1148.26	0.591714	0.0547184
1149.53	0.536345	0.0554657
1150.79	0.481644	0.0549874
1152.06	0.438804	0.0558807
1153.33	0.402221	0.0568223
1154.59	0.37261	0.0583962
1155.86	0.350982	0.0600937
1157.12	0.339767	0.0637474
1158.39	0.343497	0.06897
1159.66	0.35054	0.0715317
1160.92	0.360291	0.0722801
1162.19	0.371035	0.072317
1163.45	0.38339	0.0727884
1164.72	0.393024	0.0750612
1165.99	0.396502	0.0767126
1167.25	0.398652	0.0775261
1168.52	0.406708	0.0798009
1169.78	0.429848	0.0817886
1171.05	0.462399	0.0810692
1172.32	0.49772	0.0812151
1173.58	0.529989	0.0829529
1174.85	0.556425	0.0823621
1176.11	0.580223	0.0828765
1177.38	0.606384	0.0819509
1178.65	0.631577	0.081603
1179.91	0.648112	0.080322
1181.18	0.655506	0.078591
1182.44	0.66039	0.0764325
1183.71	0.674908	0.0696821
1184.98	0.69475	0.0670173
1186.24	0.701076	0.067354
1187.51	0.691287	0.0665614
1188.77	0.669777	0.0665241
1190.04	0.642985	0.0625768
1191.31	0.617103	0.0611495
1192.57	0.59287	0.0597216
1193.84	0.567763	0.0593483
1195.1	0.546078	0.0573201
1196.37	0.537958	0.0566245
1197.64	0.526667	0.056148
1198.9	0.513577	0.0557972
1200.17	0.49733	0.0549488
1201.43	0.474049	0.0549468
1202.7	0.442975	0.0550147
1203.97	0.407376	0.0533239
1205.23	0.369995	0.0514355
1206.5	0.336866	0.0497004
1207.76	0.306	0.0479531
1209.03	0.270163	0.0498665
1210.3	0.237045	0.0501466
1211.56	0.215223	0.0461368
1212.83	0.20483	0.0454569
1214.09	0.20084	0.042599
1215.36	0.198086	0.0429153
1216.63	0.196931	0.0391084
1217.89	0.195954	0.0379459
1219.16	0.196472	0.0373746
1220.42	0.188718	0.0378234
1221.69	0.1633	0.0380062
1222.96	0.144371	0.0396116
1224.22	0.135899	0.0393187
1225.49	0.135383	0.0395971
1226.75	0.141235	0.0402905
1228.02	0.152237	0.0409449
1229.29	0.163965	0.041189
1230.55	0.179569	0.0425078
1231.82	0.196461	0.0440086
1233.08	0.212196	0.0441562
1234.35	0.238969	0.0428053
1235.62	0.27323	0.0433989
1236.88	0.308619	0.0445917
1238.15	0.347437	0.0441192
1239.41	0.388121	0.0448369
1240.68	0.42708	0.044961
1241.95	0.46114	0.0470481
1243.21	0.487823	0.0470264
1244.48	0.510054	0.0455524
1245.74	0.526896	0.0436421
1247.01	0.536472	0.0424056
1248.28	0.550706	0.0405822
1249.54	0.569121	0.040631
1250.81	0.591954	0.0422018
1252.07	0.614638	0.0406039
1253.34	0.637639	0.0399716
1254.61	0.628252	0.0417561
1255.87	0.624463	0.0432933
1257.14	0.636111	0.0420562
1258.4	0.65977	0.0448181
1259.67	0.678932	0.0492976
1260.94	0.691773	0.0496653
1262.2	0.704773	0.0498806
1263.47	0.710431	0.0512904
1264.73	0.708466	0.0560936
1266	0.704581	0.0614381
1267.27	0.712328	0.0652806
1268.53	0.739615	0.0666684
1269.8	0.775556	0.0684566
1271.06	0.812009	0.0711202
1272.33	0.837027	0.0732719
1273.6	0.843399	0.0754875
1274.86	0.843505	0.0781662
1276.13	0.835136	0.0812108
1277.39	0.816198	0.084581
1278.66	0.790954	0.085617
1279.93	0.7993	0.0843479
1281.19	0.807716	0.0867521
1282.46	0.802848	0.0895989
1283.72	0.791146	0.0891001
1284.99	0.774458	0.0876704
1286.26	0.754037	0.0886446
1287.52	0.735535	0.0904278
1288.79	0.724436	0.091926
1290.05	0.714717	0.0917027
1291.32	0.706243	0.0909447
1292.59	0.68325	0.0919422
1293.85	0.645394	0.0923544
1295.12	0.604129	0.0931351
1296.38	0.568111	0.0957699
1297.65	0.548241	0.0988266
1298.92	0.535247	0.103305
1300.18	0.519197	0.10283
1301.45	0.503801	0.100539
1302.71	0.493569	0.0979088
1303.98	0.489325	0.0962856
1305.25	0.490639	0.097165
1306.51	0.49275	0.0928235
1307.78	0.49411	0.0912182
1309.04	0.487527	0.0899976
1310.31	0.473417	0.0893041
1311.58	0.454338	0.0898348
1312.84	0.427316	0.0879093
1314.11	0.398301	0.0869886
1315.37	0.37714	0.083244
1316.64	0.364296	0.0785466
1317.91	0.369036	0.07286
1319.17	0.386851	0.0711419
1320.44	0.404798	0.0699171
1321.7	0.423188	0.0672284
1322.97	0.43942	0.062506
1324.24	0.451136	0.0578515
1325.5	0.460684	0.0548751
1326.77	0.464843	0.0542015
1328.03	0.47281	0.0552066
1329.3	0.482432	0.0570388
1330.57	0.486437	0.0574529
1331.83	0.483866	0.0589881
1333.1	0.479768	0.058895
1334.36	0.478826	0.059945
1335.63	0.484687	0.0601129
1336.9	0.496702	0.0585795
1338.16	0.509022	0.0598876
1339.43	0.520197	0.0567025
1340.69	0.531935	0.054637
1341.96	0.541643	0.0566316
1343.23	0.539795	0.058912
1344.49	0.525634	0.0589094
1345.76	0.506996	0.0600187
1347.02	0.489174	0.0594508
1348.29	0.476622	0.0593209
1349.56	0.467185	0.0602154
1350.82	0.464944	0.0624891
1352.09	0.465946	0.0629811
1353.35	0.465885	0.0625234
1354.62	0.461841	0.0634269
1355.89	0.456311	0.0663563
1357.15	0.448328	0.0728952
1358.42	0.438794	0.0823496
1359.68	0.426687	0.087489
1360.95	0.413613	0.0910626
1362.22	0.401416	0.0918784
1363.48	0.393793	0.0937018
1364.75	0.386703	0.0994537
1366.01	0.373345	0.103086
1367.28	0.353085	0.102828
1368.55	0.33395	0.10195
1369.81	0.323522	0.102531
1371.08	0.318832	0.100396
1372.34	0.315474	0.0990769
1373.61	0.311588	0.0999671
1374.88	0.313704	0.0970507
1376.14	0.310135	0.0953669
1377.41	0.304424	0.0952611
1378.67	0.297767	0.093955
1379.94	0.286646	0.0914784
1381.21	0.273985	0.0881734
1382.47	0.265908	0.0821282
1383.74	0.258327	0.0736498
1385	0.252693	0.0696607
1386.27	0.248432	0.0644488
1387.54	0.247034	0.0632524
1388.8	0.2519	0.0610205
1390.07	0.262241	0.0550428
1391.33	0.274768	0.0531283
1392.6	0.289175	0.0492458
1393.87	0.303153	0.0473082
1395.13	0.308831	0.0477686
1396.4	0.309261	0.0488855
1397.66	0.312038	0.0511036
1398.93	0.32185	0.0543652
1400.2	0.332525	0.0586858
1401.46	0.350518	0.059759
1402.73	0.381258	0.0632991
1403.99	0.417476	0.0705013
1405.26	0.455574	0.0773052
1406.53	0.491309	0.083934
1407.79	0.526032	0.0903623
1409.06	0.556082	0.0937701
1410.32	0.581953	0.097994
1411.59	0.599953	0.104424
1412.86	0.608088	0.107442
1414.12	0.608484	0.108245
1415.39	0.603766	0.1112
1416.65	0.598446	0.112759
1417.92	0.591341	0.115195
1419.19	0.583917	0.11688
1420.45	0.579001	0.116763
1421.72	0.581648	0.118584
1422.98	0.58394	0.118857
1424.25	0.574728	0.118286
1425.52	0.558328	0.1188
1426.78	0.533346	0.121425
1428.05	0.494852	0.120222
1429.31	0.446713	0.114623
1430.58	0.399458	0.109333
1431.85	0.363352	0.104122
1433.11	0.337692	0.0984307
1434.38	0.32214	0.0952953
1435.64	0.313227	0.0892377
1436.91	0.311543	0.084523
1438.18	0.318126	0.0822811
1439.44	0.329139	0.080693
1440.71	0.340795	0.0797921
1441.97	0.352031	0.0788177
1443.24	0.364887	0.0769116
1444.51	0.375854	0.0786733
1445.77	0.38509	0.0831952
1447.04	0.391912	0.0855315
1448.3	0.392761	0.0898609
1449.57	0.392395	0.0926369
1450.84	0.391841	0.0942296
1452.1	0.39259	0.0917884
1453.37	0.395212	0.089582
1454.63	0.393647	0.0902708
1455.9	0.39036	0.0892765
1457.17	0.382503	0.0878482
1458.43	0.368025	0.0874145
1459.7	0.358209	0.0889704
1460.96	0.360852	0.0903559
1462.23	0.363693	0.0902687
1463.5	0.361934	0.0901676
1464.76	0.347873	0.0908669
1466.03	0.325984	0.0905933
1467.29	0.304371	0.0919563
1468.56	0.284526	0.0948792
1469.83	0.267271	0.0941208
1471.09	0.254828	0.0889306
1472.36	0.247001	0.0860153
1473.62	0.244853	0.0830469
1474.89	0.253829	0.0797976
1476.16	0.270311	0.0760609
1477.42	0.289229	0.0758596
1478.69	0.310283	0.0762829
1479.95	0.340547	0.0787286
1481.22	0.374371	0.0819667
1482.49	0.402299	0.0842356
1483.75	0.416838	0.0849673
1485.02	0.420042	0.0866984
1486.28	0.406444	0.0868962
1487.55	0.3854	0.0896241
1488.82	0.368387	0.0925544
1490.08	0.368543	0.0963425
1491.35	0.386752	0.0960685
1492.61	0.412912	0.0953157
1493.88	0.446911	0.0945969
1495.15	0.494738	0.0933258
1496.41	0.545166	0.0975045
1497.68	0.586465	0.100421
1498.94	0.618862	0.103202
1500.21	0.643985	0.105546
1501.48	0.656965	0.109405
1502.74	0.652814	0.114515
1504.01	0.63225	0.121584
1505.27	0.605426	0.125066
1506.54	0.583268	0.125722
1507.81	0.578933	0.125964
1509.07	0.591646	0.125265
1510.34	0.607457	0.123684
1511.6	0.630678	0.125396
1512.87	0.666834	0.126181
1514.14	0.705646	0.127375
1515.4	0.733472	0.128502
1516.67	0.744569	0.136509
1517.93	0.74087	0.144325
1519.2	0.724255	0.153842
1520.47	0.692273	0.159712
1521.73	0.651637	0.158075
1523	0.609609	0.154657
1524.26	0.5725	0.150603
1525.53	0.530346	0.149043
1526.8	0.492654	0.146511
1528.06	0.467986	0.141692
1529.33	0.459569	0.134731
1530.59	0.462068	0.127662
1531.86	0.463609	0.1245
1533.13	0.458456	0.124077
1534.39	0.448545	0.124498
1535.66	0.438916	0.123132
1536.92	0.425879	0.120077
1538.19	0.407251	0.116402
1539.46	0.385093	0.113878
1540.72	0.364297	0.112996
1541.99	0.344146	0.110509
1543.25	0.326405	0.105077
1544.52	0.312744	0.0940804
1545.79	0.300011	0.0859205
1547.05	0.289438	0.0824712
1548.32	0.283421	0.0824979
1549.58	0.283005	0.0810136
1550.85	0.297257	0.0782244
1552.12	0.320188	0.0745057
1553.38	0.349056	0.071429
1554.65	0.377864	0.069673
1555.91	0.404555	0.0686898
1557.18	0.433041	0.069837
1558.45	0.458653	0.0723611
1559.71	0.477134	0.0778769
1560.98	0.479884	0.0778348
1562.24	0.474054	0.0791513
1563.51	0.470017	0.080557
1564.78	0.466465	0.0820946
1566.04	0.465724	0.084664
1567.31	0.466614	0.0888057
1568.57	0.471481	0.0941909
1569.84	0.479376	0.0992561
1571.11	0.488345	0.10419
1572.37	0.49852	0.107379
1573.64	0.508742	0.108239
1574.9	0.515226	0.109327
1576.17	0.514037	0.10998
1577.44	0.512064	0.111679
1578.7	0.503084	0.115977
1579.97	0.477417	0.119329
1581.23	0.44184	0.122434
1582.5	0.399224	0.121798
1583.77	0.353524	0.12045
1585.03	0.314279	0.115858
1586.3	0.296158	0.116328
1587.56	0.294994	0.115763
1588.83	0.294345	0.11484
1590.1	0.295432	0.112625
1591.36	0.29772	0.107898
1592.63	0.303122	0.100142
1593.89	0.308109	0.0919799
1595.16	0.30627	0.0875917
1596.43	0.298036	0.0866068
1597.69	0.287997	0.0873648
1598.96	0.282163	0.0869287
1600.22	0.277133	0.0865858
1601.49	0.265398	0.086618
1602.76	0.250954	0.0845091
1604.02	0.242487	0.0822896
1605.29	0.252035	0.0804167
1606.55	0.27168	0.0796362
1607.82	0.298924	0.083756
1609.09	0.341282	0.0830776
1610.35	0.392325	0.0886266
1611.62	0.444248	0.0986098
1612.88	0.482396	0.110414
1614.15	0.516592	0.120652
1615.42	0.549544	0.126572
1616.68	0.580517	0.130087
1617.95	0.611297	0.134121
1619.21	0.64331	0.139074
1620.48	0.6723	0.145349
1621.75	0.705296	0.147451
1623.01	0.733701	0.14588
1624.28	0.748929	0.147571
1625.54	0.756658	0.152046
1626.81	0.768808	0.158317
1628.08	0.779372	0.167313
1629.34	0.78499	0.173897
1630.61	0.789503	0.176987
1631.87	0.79022	0.176755
1633.14	0.78497	0.173555
1634.41	0.771169	0.175112
1635.67	0.752063	0.174105
1636.94	0.726995	0.169967
1638.2	0.69992	0.162427
1639.47	0.666594	0.154455
1640.74	0.62866	0.151976
1642	0.589598	0.151789
1643.27	0.544931	0.151617
1644.53	0.495946	0.150257
1645.8	0.454994	0.146192
1647.07	0.415149	0.144627
1648.33	0.380541	0.143334
1649.6	0.353591	0.140874
1650.86	0.331002	0.135566
1652.13	0.308214	0.129662
1653.4	0.285195	0.123617
1654.66	0.264369	0.116729
1655.93	0.242654	0.114554
1657.19	0.224166	0.116136
1658.46	0.209139	0.119246
1659.73	0.19017	0.119756
1660.99	0.168341	0.113915
1662.26	0.14679	0.106757
1663.52	0.132101	0.100636
1664.79	0.125805	0.0968513
1666.06	0.125012	0.091761
1667.32	0.134223	0.0858601
1668.59	0.155516	0.0842802
1669.85	0.187596	0.0811386
1671.12	0.224836	0.0784813
1672.39	0.264117	0.0770386
1673.65	0.300575	0.0798899
1674.92	0.334334	0.081031
1676.18	0.35805	0.084126
1677.45	0.369667	0.0840361
1678.72	0.37636	0.082955
1679.98	0.378897	0.0842198
1681.25	0.379936	0.0843453
1682.51	0.382418	0.0875715
1683.78	0.38883	0.0926112
1685.05	0.395854	0.0931498
1686.31	0.402601	0.0976377
1687.58	0.409681	0.1028
1688.84	0.418012	0.110792
1690.11	0.425325	0.118177
1691.38	0.430208	0.120514
1692.64	0.421961	0.122564
1693.91	0.401203	0.119904
1695.17	0.37182	0.12045
1696.44	0.337708	0.122981
1697.71	0.30778	0.123911
1698.97	0.290794	0.120666
1700.24	0.27868	0.118616
1701.5	0.271906	0.113998
1702.77	0.277077	0.111473
1704.04	0.293097	0.109264
1705.3	0.321488	0.108094
1706.57	0.360965	0.107437
1707.83	0.405329	0.10218
1709.1	0.445987	0.0947754
1710.37	0.485018	0.0907488
1711.63	0.524456	0.0884215
1712.9	0.557007	0.0880181
1714.16	0.580602	0.0866005
1715.43	0.602194	0.0851357
1716.7	0.626069	0.0866805
1717.96	0.658621	0.0896833
1719.23	0.699959	0.0920398
1720.49	0.741056	0.0956154
1721.76	0.780422	0.0999854
1723.03	0.8109	0.111223
1724.29	0.827605	0.124292
1725.56	0.837169	0.132456
1726.82	0.848785	0.138107
1728.09	0.857843	0.143932
1729.36	0.856422	0.149125
1730.62	0.837502	0.151486
1731.89	0.802294	0.15285
1733.15	0.759536	0.153532
1734.42	0.714002	0.153063
1735.69	0.671728	0.153212
1736.95	0.634121	0.152056
1738.22	0.606276	0.152999
1739.48	0.58552	0.149269
1740.75	0.565185	0.147709
1742.02	0.538356	0.150054
1743.28	0.506309	0.149415
1744.55	0.470963	0.147343
1745.81	0.438345	0.143126
1747.08	0.405688	0.137919
1748.35	0.372201	0.127713
1749.61	0.338971	0.117638
1750.88	0.310718	0.111443
1752.14	0.289068	0.107684
1753.41	0.274265	0.102361
1754.68	0.267698	0.0981058
1755.94	0.269776	0.0959189
1757.21	0.281269	0.0942706
1758.47	0.295812	0.0958875
1759.74	0.313004	0.0974182
1761.01	0.328754	0.0970759
1762.27	0.353151	0.0985419
1763.54	0.390429	0.0952727
1764.8	0.428035	0.097824
1766.07	0.464758	0.100038
1767.34	0.497138	0.1009
1768.6	0.525096	0.107749
1769.87	0.551704	0.122986
1771.13	0.57112	0.140003
1772.4	0.580019	0.151607
1773.67	0.5902	0.155551
1774.93	0.601807	0.159532
1776.2	0.609527	0.161412
1777.46	0.611505	0.161683
1778.73	0.611035	0.163864
1780	0.610779	0.164943
1781.26	0.611675	0.164041
1782.53	0.609245	0.161343
1783.79	0.605283	0.156591
1785.06	0.598935	0.153363
1786.33	0.591648	0.151981
1787.59	0.576939	0.151424
1788.86	0.549428	0.153374
1790.12	0.521586	0.152275
1791.39	0.493217	0.147231
1792.66	0.470058	0.138291
1793.92	0.447435	0.128244
1795.19	0.41966	0.111781
1796.45	0.3917	0.0950762
1797.72	0.374044	0.0821718
1798.99	0.359993	0.0742903
1800.25	0.351182	0.0651174
1801.52	0.355231	0.0598232
1802.78	0.374933	0.0575345
1804.05	0.403771	0.0535163
1805.32	0.435688	0.0508169
1806.58	0.470207	0.0503092
1807.85	0.502904	0.0528947
1809.11	0.526063	0.0598323
1810.38	0.538625	0.0638016
1811.65	0.545084	0.0679467
1812.91	0.540281	0.0702671
1814.18	0.533225	0.0709246
1815.44	0.528545	0.0730644
1816.71	0.529094	0.0777139
1817.98	0.534825	0.0860449
1819.24	0.545907	0.0967784
1820.51	0.56783	0.108772
1821.77	0.597951	0.120087
1823.04	0.623235	0.129079
1824.31	0.644335	0.139814
1825.57	0.662441	0.145769
1826.84	0.670906	0.150062
1828.1	0.662836	0.15164
1829.37	0.645355	0.157694
1830.64	0.624717	0.160747
1831.9	0.601847	0.162801
1833.17	0.580864	0.162025
1834.43	0.565406	0.159518
1835.7	0.556754	0.159332
1836.97	0.548355	0.159523
1838.23	0.547674	0.155016
1839.5	0.545912	0.151184
1840.76	0.539906	0.149011
1842.03	0.53145	0.145791
1843.3	0.524675	0.143136
1844.56	0.524775	0.135648
1845.83	0.527305	0.125762
1847.09	0.53018	0.117701
1848.36	0.535136	0.113274
1849.63	0.537418	0.109796
1850.89	0.536478	0.114332
1852.16	0.536344	0.119454
1853.42	0.5393	0.129976
1854.69	0.543359	0.138496
1855.96	0.546419	0.150222
1857.22	0.550238	0.162164
1858.49	0.556169	0.179285
1859.75	0.562813	0.193163
1861.02	0.570022	0.201389
1862.29	0.58554	0.207606
1863.55	0.605911	0.2172
1864.82	0.627041	0.224102
1866.08	0.649999	0.231043
1867.35	0.671598	0.24009
1868.62	0.684565	0.247184
1869.88	0.686141	0.252846
1871.15	0.682277	0.259002
1872.41	0.684555	0.260963
1873.68	0.697068	0.261302
1874.95	0.719173	0.258583
1876.21	0.743943	0.254593
1877.48	0.758624	0.253491
1878.74	0.76762	0.252203
1880.01	0.772764	0.248185
1881.28	0.771866	0.240407
1882.54	0.759936	0.231435
1883.81	0.7409	0.220425
1885.07	0.720979	0.20708
1886.34	0.703556	0.204241
1887.61	0.68301	0.203783
1888.87	0.661193	0.205398
1890.14	0.638864	0.209231
1891.4	0.616435	0.214152
1892.67	0.594514	0.213016
1893.94	0.576686	0.209991
1895.2	0.557117	0.206702
1896.47	0.532666	0.204489
1897.73	0.49965	0.207167
1899	0.461593	0.208664
1900.27	0.421935	0.212822
1901.53	0.383286	0.214579
1902.8	0.357659	0.214056
1904.06	0.343995	0.209516
1905.33	0.338191	0.205805
1906.6	0.339552	0.203473
1907.86	0.347834	0.200377
1909.13	0.359817	0.194329
1910.39	0.369462	0.191407
1911.66	0.372889	0.182802
1912.93	0.367914	0.175696
1914.19	0.351473	0.167513
1915.46	0.335336	0.1585
1916.72	0.32663	0.146897
1917.99	0.321794	0.139995
1919.26	0.320817	0.137921
1920.52	0.328067	0.134531
1921.79	0.342269	0.133415
1923.05	0.357595	0.134078
1924.32	0.367015	0.139023
1925.59	0.368845	0.140944
1926.85	0.367127	0.140553
1928.12	0.3613	0.137854
1929.38	0.348717	0.136193
1930.65	0.330266	0.133533
1931.92	0.307917	0.132684
1933.18	0.287373	0.132504
1934.45	0.267295	0.134036
1935.71	0.252241	0.134967
1936.98	0.243335	0.137835
1938.25	0.238923	0.139555
1939.51	0.238636	0.142378
1940.78	0.237743	0.14644
1942.04	0.232462	0.148696
1943.31	0.224217	0.146495
1944.58	0.209556	0.142068
1945.84	0.190113	0.13767
1947.11	0.168288	0.130449
1948.37	0.148302	0.118336
1949.64	0.132353	0.107243
1950.91	0.12299	0.102879
1952.17	0.119674	0.103679
1953.44	0.121013	0.109617
1954.7	0.125917	0.117485
1955.97	0.129995	0.122379
1957.24	0.13396	0.124829
1958.5	0.13715	0.12788
1959.77	0.140154	0.130422
1961.03	0.142031	0.133012
1962.3	0.140602	0.133012
1963.57	0.137269	0.134316
1964.83	0.133431	0.132641
1966.1	0.129905	0.133119
1967.36	0.125334	0.136821
1968.63	0.124731	0.146659
1969.9	0.135858	0.154938
1971.16	0.157399	0.164113
1972.43	0.18357	0.170138
1973.69	0.213115	0.175084
1974.96	0.245799	0.177966
1976.23	0.275098	0.174663
1977.49	0.298663	0.170456
1978.76	0.319495	0.164166
1980.02	0.335282	0.158215
1981.29	0.343322	0.154959
1982.56	0.346547	0.154864
1983.82	0.348819	0.152613
1985.09	0.350903	0.152752
1986.35	0.352098	0.153943
1987.62	0.353895	0.157165
1988.89	0.361174	0.156262
1990.15	0.369674	0.157361
1991.42	0.378132	0.155308
1992.68	0.387263	0.150637
1993.95	0.394074	0.145025
1995.22	0.391797	0.138937
1996.48	0.379378	0.134531
1997.75	0.357981	0.134523
1999.01	0.329059	0.138025
2000.28	0.295368	0.138855
2001.55	0.264318	0.140979
2002.81	0.23687	0.142805
2004.08	0.20878	0.141283
2005.34	0.183847	0.137551
2006.61	0.172505	0.135367
2007.88	0.170802	0.134337
2009.14	0.172055	0.136596
2010.41	0.174252	0.137906
2011.67	0.175133	0.141117
2012.94	0.176989	0.145025
2014.21	0.174646	0.149824
2015.47	0.170824	0.152465
2016.74	0.164459	0.161119
2018	0.154794	0.173318
2019.27	0.14301	0.184317
2020.54	0.132578	0.192948
2021.8	0.123594	0.195439
2023.07	0.119945	0.193525
2024.33	0.120814	0.190323
2025.6	0.125246	0.189877
2026.87	0.130397	0.189313
2028.13	0.134798	0.187454
2029.4	0.138808	0.1867
2030.66	0.140862	0.188255
2031.93	0.133943	0.189631
2033.2	0.120258	0.190417
2034.46	0.105506	0.188811
2035.73	0.0915893	0.188161
2036.99	0.0814068	0.18618
2038.26	0.0728848	0.188904
2039.53	0.067464	0.196595
2040.79	0.0638355	0.202057
2042.06	0.0630927	0.197536
2043.32	0.0636115	0.188505
2044.59	0.0648976	0.176397
2045.86	0.0673423	0.167691
2047.12	0.071357	0.166391
2048.39	0.0763502	0.171203
2049.65	0.0813342	0.175545
2050.92	0.0858491	0.180639
2052.19	0.0893154	0.18599
2053.45	0.0922375	0.193779
2054.72	0.0943737	0.203545
2055.98	0.0952305	0.208652
2057.25	0.0972459	0.210473
2058.52	0.0985109	0.212574
2059.78	0.0983605	0.215562
2061.05	0.0980005	0.214931
2062.31	0.0965733	0.213899
2063.58	0.093696	0.205201
2064.85	0.0907967	0.19297
2066.11	0.0896128	0.184995
2067.38	0.0880386	0.180804
2068.64	0.0871733	0.178681
2069.91	0.0869873	0.178774
2071.18	0.0871707	0.178223
2072.44	0.0876803	0.178184
2073.71	0.0890069	0.178527
2074.97	0.0912555	0.182856
2076.24	0.0933994	0.185219
2077.51	0.0952381	0.187478
2078.77	0.0991252	0.189796
2080.04	0.10806	0.19511
2081.3	0.123812	0.205751
2082.57	0.137477	0.21968
2083.84	0.148814	0.235629
2085.1	0.157451	0.253697
2086.37	0.161562	0.272078
2087.63	0.162002	0.287429
2088.9	0.16204	0.299743
2090.17	0.160257	0.305774
2091.43	0.155944	0.303325
2092.7	0.151515	0.299646
2093.96	0.146762	0.293734
2095.23	0.142508	0.290717
2096.5	0.138938	0.289963
2097.76	0.134674	0.287035
2099.03	0.127452	0.283123
2100.29	0.117418	0.274842
2101.56	0.105851	0.267065
2102.83	0.0942461	0.261015
2104.09	0.0803683	0.253724
2105.36	0.0619409	0.241534
2106.62	0.0396121	0.22499
2107.89	0.0206523	0.206432
2109.16	0.00748942	0.18238
2110.42	0	0.158067
2111.69	0	0.13543
2112.95	0	0.116826
2114.22	0	0.104433
2115.49	0.000420821	0.1052
2116.75	0.00418708	0.11711
2118.02	0.00888793	0.135759
2119.28	0.0172291	0.16061
2120.55	0.0282677	0.184186
2121.82	0.0389039	0.206239
2123.08	0.047824	0.227791
2124.35	0.055528	0.2487
2125.61	0.0626904	0.26427
2126.88	0.0690197	0.277864
2128.15	0.0742791	0.292507
2129.41	0.0780538	0.302392
2130.68	0.080179	0.311249
2131.94	0.0811753	0.321964
2133.21	0.0826701	0.336897
2134.48	0.0836791	0.353867
2135.74	0.0840948	0.36861
2137.01	0.0840762	0.38302
2138.27	0.0849162	0.400894
2139.54	0.0881045	0.417734
2140.81	0.0938405	0.425455
2142.07	0.099732	0.428663
2143.34	0.104113	0.428277
2144.6	0.104907	0.423846
2145.87	0.103067	0.41959
2147.14	0.100529	0.417086
2148.4	0.0996728	0.416585
2149.67	0.0993813	0.409488
2150.93	0.0991404	0.404449
2152.2	0.100001	0.403718
2153.47	0.101137	0.403964
2154.73	0.104317	0.409669
2156	0.110983	0.418022
2157.26	0.11854	0.421335
2158.53	0.125779	0.423152
2159.8	0.132808	0.427522
2161.06	0.13897	0.427469
2162.33	0.1421	0.423437
2163.59	0.14222	0.415503
2164.86	0.137688	0.406329
2166.13	0.129655	0.40068
2167.39	0.12012	0.39333
2168.66	0.112522	0.384479
2169.92	0.105074	0.377667
2171.19	0.097153	0.37072
2172.46	0.0893196	0.367843
2173.72	0.0802441	0.365592
2174.99	0.0719401	0.367922
2176.25	0.0642115	0.372426
2177.52	0.0565945	0.37403
2178.79	0.0502027	0.370699
2180.05	0.0430589	0.36487
2181.32	0.0346104	0.356763
2182.58	0.0260647	0.350348
2183.85	0.0178891	0.343692
2185.12	0.0111416	0.339844
2186.38	0.00599036	0.341158
2187.65	0.00393611	0.341057
2188.91	0.00460452	0.341851
2190.18	0.0074759	0.342536
2191.45	0.010965	0.34074
2192.71	0.0144761	0.338833
2193.98	0.015496	0.33731
2195.24	0.016221	0.329565
2196.51	0.0153633	0.324658
2197.78	0.0136395	0.315549
2199.04	0.0124151	0.301973
2200.31	0.0117145	0.28759
2201.57	0.0123044	0.27489
2202.84	0.0158382	0.263273
2204.11	0.0215793	0.259853
2205.37	0.0291684	0.262642
2206.64	0.0363765	0.273222
2207.9	0.0451503	0.288374
2209.17	0.0565074	0.301955
2210.44	0.0673068	0.308867
2211.7	0.0735126	0.315192
2212.97	0.0747447	0.320839
2214.23	0.0734425	0.326248
2215.5	0.073445	0.330864
2216.77	0.0736369	0.333521
2218.03	0.0730149	0.341222
2219.3	0.0733014	0.34828
2220.56	0.0746551	0.359104
2221.83	0.0771107	0.369527
2223.1	0.0803869	0.382837
2224.36	0.0841472	0.396896
2225.63	0.087267	0.41042
2226.89	0.0886808	0.421028
2228.16	0.0883368	0.432912
2229.43	0.0855018	0.434678
2230.69	0.0813418	0.43433
2231.96	0.0771319	0.432059
2233.22	0.0704503	0.429513
2234.49	0.0608103	0.428036
2235.76	0.0523094	0.433685
2237.02	0.0478257	0.441082
2238.29	0.0481933	0.455106
2239.55	0.0515674	0.468571
2240.82	0.0544785	0.486478
2242.09	0.0573947	0.509505
2243.35	0.0598208	0.531984
2244.62	0.0627547	0.5572
2245.88	0.0647945	0.590812
2247.15	0.0681704	0.623953
2248.42	0.0720186	0.644914
2249.68	0.0765361	0.664473
2250.95	0.0807688	0.683494
2252.21	0.0856032	0.702076
2253.48	0.0907519	0.716071
2254.75	0.0946745	0.730627
2256.01	0.0983191	0.74592
2257.28	0.0992444	0.754168
2258.54	0.098832	0.760517
2259.81	0.0978974	0.767337
2261.08	0.0944269	0.769821
2262.34	0.0899906	0.768067
2263.61	0.0857536	0.763088
2264.87	0.0803734	0.753624
2266.14	0.0749449	0.738804
2267.41	0.0694371	0.721835
2268.67	0.0669941	0.704732
2269.94	0.0645571	0.687293
2271.2	0.0627834	0.665037
2272.47	0.0599171	0.640587
2273.74	0.0549881	0.626145
2275	0.0485093	0.612912
2276.27	0.0426144	0.602381
2277.53	0.0374395	0.595508
2278.8	0.0314762	0.595528
2280.07	0.0280065	0.600421
2281.33	0.0254478	0.601649
2282.6	0.0255602	0.605336
2283.86	0.0256709	0.610709
2285.13	0.0258889	0.616348
2286.4	0.0273956	0.624208
2287.66	0.0303929	0.637007
2288.93	0.033484	0.649689
2290.19	0.034923	0.659874
2291.46	0.0349915	0.670791
2292.73	0.0358805	0.677866
2293.99	0.0352298	0.680864
2295.26	0.0339555	0.679338
2296.52	0.0315649	0.674712
2297.79	0.0293873	0.672867
2299.06	0.0294811	0.671466
2300.32	0.0308822	0.672944
2301.59	0.032944	0.679851
2302.85	0.0353489	0.690642
2304.12	0.0388448	0.700611
2305.39	0.0424142	0.7136
2306.65	0.0458145	0.733134
2307.92	0.0490053	0.752833
2309.18	0.0523998	0.765954
2310.45	0.0562201	0.776051
2311.72	0.0592597	0.779535
2312.98	0.0598199	0.779344
2314.25	0.0588971	0.778295
2315.51	0.0572029	0.78164
2316.78	0.0553024	0.780977
2318.05	0.0525367	0.777116
2319.31	0.0507647	0.771821
2320.58	0.049885	0.773211
2321.84	0.0495757	0.775901
2323.11	0.0500506	0.778956
2324.38	0.0507283	0.782043
2325.64	0.0525231	0.785025
2326.91	0.0546129	0.784647
2328.17	0.055163	0.781304
2329.44	0.0545064	0.775925
2330.71	0.0517762	0.769826
2331.97	0.0479786	0.761859
2333.24	0.0431206	0.750382
2334.5	0.0385161	0.741266
2335.77	0.0339648	0.735261
2337.04	0.029934	0.737297
2338.3	0.0283031	0.742828
2339.57	0.0275823	0.756329
2340.83	0.030332	0.772022
2342.1	0.0350599	0.795473
2343.37	0.0404165	0.827277
2344.63	0.0451005	0.860702
2345.9	0.0499348	0.890705
2347.16	0.0545368	0.916808
2348.43	0.0578282	0.9331
2349.7	0.0593442	0.940764
2350.96	0.058178	0.948882
2352.23	0.0542766	0.953326
2353.49	0.0511069	0.956892
2354.76	0.0476651	0.960524
2356.03	0.0446721	0.961195
2357.29	0.0423964	0.962606
2358.56	0.0404005	0.969771
2359.82	0.0398816	0.986033
2361.09	0.0406024	0.997462
2362.36	0.0418539	1
2363.62	0.0441718	0.994769
2364.89	0.0468412	0.979737
2366.15	0.0478789	0.959589
2367.42	0.0478409	0.93286
2368.69	0.0468074	0.900959
2369.95	0.044051	0.867591
2371.22	0.040752	0.830027
2372.48	0.0377708	0.7939
2373.75	0.0349822	0.762099
2375.02	0.0327395	0.735626
2376.28	0.0316968	0.710199
2377.55	0.0320584	0.688792
2378.81	0.0323221	0.669771
2380.08	0.0324716	0.653977
2381.35	0.0323195	0.638705
2382.61	0.0323905	0.624324
2383.88	0.0325502	0.610921
2385.14	0.0324277	0.601336
2386.41	0.0323381	0.603133
2387.68	0.0331578	0.612399
2388.94	0.0327091	0.628055
2390.21	0.0325401	0.647397
2391.47	0.0324057	0.668924
2392.74	0.0323221	0.687332
2394.01	0.0333133	0.706247
2395.27	0.036052	0.721475
2396.54	0.0380538	0.731103
2397.8	0.040261	0.73828
2399.07	0.0416486	0.742141
2400.34	0.0425637	0.746109
2401.6	0.0429744	0.748413
2402.87	0.0434535	0.746799
2404.13	0.0432288	0.740458
2405.4	0.0420609	0.730045
2406.67	0.0399205	0.718945
2407.93	0.0370195	0.70449
2409.2	0.0344972	0.683283
2410.46	0.0317001	0.657588
2411.73	0.0286445	0.628387
2413	0.0235212	0.595614
2414.26	0.0193003	0.564601
2415.53	0.0156194	0.538723
2416.79	0.0127167	0.510566
2418.06	0.0116774	0.491222
2419.33	0.0105154	0.474151
2420.59	0.00947438	0.464127
2421.86	0.00861499	0.463921
2423.12	0.00807249	0.468623
2424.39	0.00726296	0.476242
2425.66	0.0068827	0.482848
2426.92	0.00582896	0.490349
2428.19	0.00510984	0.496223
2429.45	0.00483437	0.503936
2430.72	0.0052197	0.511369
2431.99	0.00677623	0.519709
2433.25	0.0100177	0.530716
2434.52	0.0135592	0.545434
2435.78	0.0178823	0.559544
2437.05	0.0215835	0.573517
2438.32	0.0260976	0.590874
2439.58	0.029547	0.614333
2440.85	0.0334409	0.636758
2442.11	0.0391203	0.667047
2443.38	0.0453574	0.697671
2444.65	0.0521395	0.73114
2445.91	0.0575206	0.767979
2447.18	0.0629025	0.800204
2448.44	0.0655821	0.833191
2449.71	0.0666426	0.862237
2450.98	0.0661474	0.885476
2452.24	0.0651089	0.90096
2453.51	0.0638067	0.9143
2454.77	0.0623905	0.923429
2456.04	0.0626997	0.93346
2457.31	0.062595	0.940567
2458.57	0.0615209	0.941222
2459.84	0.0613663	0.938924
2461.1	0.0614449	0.933899
2462.37	0.0626093	0.92479
2463.64	0.0623558	0.909745
2464.9	0.0596517	0.88505
2466.17	0.0547413	0.861309
2467.43	0.0480783	0.834784
2468.7	0.0393442	0.805913
2469.97	0.0310207	0.778095
2471.23	0.024602	0.749576
2472.5	0.0187214	0.724493
2473.76	0.0154808	0.696687
2475.03	0.0160191	0.676691
2476.3	0.0189969	0.664923
2477.56	0.0236488	0.664653
2478.83	0.0277843	0.67046
2480.09	0.0326474	0.685848
2481.36	0.0360004	0.698635
2482.63	0.0404698	0.715101
2483.89	0.0432558	0.736686
2485.16	0.0441355	0.766317
2486.42	0.0423677	0.791912
2487.69	0.0384679	0.815074
2488.96	0.0356388	0.835111
2490.22	0.0351013	0.854288
2491.49	0.0347101	0.869523
2492.75	0.0345048	0.882745
2494.02	0.034465	0.898582
2495.29	0.0334198	0.910243
2496.55	0.0318615	0.918793
2497.82	0.0305264	0.921058
2499.08	0.029209	0.922499
2500.35	0.027088	0.92083
2501.62	0.0232955	0.917095
2502.88	0.0192817	0.90478
2504.15	0.0156608	0.88375
2505.41	0.0124286	0.855306
2506.68	0.00989858	0.82989
2507.95	0.0073238	0.802692
2509.21	0.00682439	0.78037
2510.48	0.00941861	0.753315
2511.74	0.0143772	0.731695
2513.01	0.020125	0.716606
2514.28	0.0270812	0.709815
2515.54	0.033778	0.705666
2516.81	0.040147	0.701718
2518.07	0.0455754	0.699491
2519.34	0.0502053	0.69432
2520.61	0.0557976	0.695837
2521.87	0.0605407	0.699706
2523.14	0.0649289	0.707398
2524.4	0.067753	0.715673
2525.67	0.0696627	0.725613
2526.94	0.0719595	0.738354
2528.2	0.0730935	0.752237
2529.47	0.0749796	0.773709
2530.73	0.0750092	0.793603
[truncated: 986 more rows]
