# Supplementary material for: Emergence of large-scale cell death through ferroptotic trigger waves
Source: Nature. 2024 Jul 10;631(8021):654–62. doi: 10.1038/s41586-024-07623-6 (PMC11639682; doi:10.1038/s41586-024-07623-6)
Supplement: Supplementary file 16 — Source Data Fig. 2 [file 41586_2024_7623_MOESM16_ESM.xlsx]

## Sheet: fig2a
		ROS (A.U.)
Gap size (um)	Distance (um)	1 h	2 h	3 h	4 h	5 h	6 h	7 h
35	0	52.9674	30.0789	17.7017	14.2485	9.62985	7.62687	7.99826
35	1.26	53.0005	29.9872	18.04	14.4852	9.69059	7.67354	8.104
35	2.52	53.2777	30.071	18.509	14.4754	9.70511	7.68498	8.13501
35	3.78	53.517	30.6035	18.7618	14.3178	9.64698	7.74605	8.0623
35	5.04	53.4295	31.3621	18.7929	14.1578	9.59701	7.76617	8.05846
35	6.3	53.1946	31.8131	18.6898	14.0084	9.479	7.77493	8.08378
35	7.56	52.7941	32.301	18.6031	13.9447	9.43016	7.78932	8.11271
35	8.82	52.5434	32.911	18.6444	13.8765	9.46692	7.85185	8.11793
35	10.08	52.3491	33.7228	18.6651	13.9522	9.46109	7.84915	8.09364
35	11.34	52.0904	34.491	18.738	14.0237	9.51004	7.89072	8.1568
35	12.6	51.8894	35.0594	19.0163	14.0599	9.50232	7.90663	8.17728
35	13.86	51.8196	35.3192	19.2752	14.1135	9.50618	7.87386	8.16996
35	15.12	52.0897	35.3442	19.6046	14.1374	9.50326	7.81172	8.12998
35	16.38	52.5571	35.4336	19.6728	14.1898	9.5735	7.76858	8.09106
35	17.64	52.8294	35.9647	19.7473	14.1853	9.53585	7.77934	8.07346
35	18.9	52.8375	36.6428	19.8092	14.1918	9.52182	7.78479	8.1248
35	20.16	52.5703	37.5322	19.9133	14.2468	9.52211	7.80763	8.09812
35	21.42	52.2399	38.3534	20.0195	14.2895	9.57698	7.78338	8.12707
35	22.68	52.1143	38.509	20.1287	14.3934	9.58549	7.76591	8.14035
35	23.94	52.157	38.2401	20.2676	14.4249	9.60467	7.75048	8.12795
35	25.2	52.0399	37.8896	20.3704	14.4713	9.62488	7.74316	8.13097
35	26.46	52.1639	38.069	20.4322	14.4862	9.58246	7.75236	8.08794
35	27.72	52.106	38.2407	20.3633	14.4275	9.52488	7.75522	8.0291
35	28.98	51.7303	38.5285	20.1897	14.3282	9.41517	7.75224	8.02338
35	30.24	51.1289	38.8626	19.9027	14.2825	9.3347	7.82239	7.98445
35	31.5	50.4153	39.1654	19.6474	14.2689	9.32338	7.8643	7.97637
35	32.76	49.8183	39.1113	19.4149	14.3321	9.34465	7.86567	7.98955
35	34.02	49.2486	38.8668	19.2331	14.2672	9.33445	7.84316	8.04863
35	35.28	48.5703	38.6312	18.9699	14.291	9.39167	7.92139	8.05734
35	36.54	48.0133	38.4284	18.793	14.2903	9.41915	8.01791	8.0857
35	37.8	47.4458	38.1515	18.5879	14.2787	9.48756	8.07649	8.07326
35	39.06	46.7939	38.0765	18.4512	14.2243	9.46206	8.14925	8.09403
35	40.32	46.1709	38.0136	18.2541	14.1825	9.50572	8.1755	8.08371
35	41.58	45.6724	37.7777	18.1025	14.0791	9.54888	8.18943	8.06182
35	42.84	45.1868	37.2935	18.0443	13.96	9.549	8.15771	8.04963
35	44.1	44.4423	37.1301	18.1118	13.9066	9.49813	8.23234	8.00498
35	45.36	43.7979	37.1346	18.18	13.8667	9.40883	8.27724	7.97699
35	46.62	43.2821	37.1802	18.2532	13.7215	9.4296	8.26281	8.04316
35	47.88	42.7781	37.2102	18.2481	13.554	9.34515	8.30149	8.0398
35	49.14	42.3667	37.381	18.1981	13.4292	9.30112	8.29602	8.08706
35	50.4	41.9925	37.5641	18.2002	13.3226	9.21418	8.26654	8.05858
35	51.66	41.7475	37.6481	18.1872	13.3234	9.20995	8.25211	8.05286
35	52.92	41.5847	37.7903	18.141	13.4235	9.21306	8.27488	8.06493
35	54.18	41.6927	37.9417	18.1292	13.594	9.24291	8.27799	8.17699
35	55.44	42.0867	37.9019	18.0835	13.7363	9.30336	8.28022	8.18458
35	56.7	42.3772	38.3006	17.9705	13.8236	9.40721	8.27475	8.18607
35	57.96	42.6616	38.7134	17.7806	13.8296	9.44266	8.33159	8.16493
35	59.22	42.74	38.9429	17.4858	13.8248	9.41878	8.31219	8.1556
35	60.48	42.6025	39.0252	17.1684	13.7129	9.40361	8.31343	8.14204
35	61.74	42.2959	38.8765	16.8662	13.5578	9.32873	8.32674	8.0551
35	63	41.8611	38.7136	16.3657	13.4646	9.31045	8.3056	8.00112
35	64.26	41.4545	38.6372	15.8994	13.2697	9.27749	8.33607	7.97761
35	65.52	40.8026	38.6272	15.3141	13.1308	9.23968	8.36803	7.98495
35	66.78	39.9675	38.5095	15.0104	12.9366	9.14391	8.40162	8.01878
35	68.04	39.2904	38.0108	14.6912	12.7976	9.14279	8.39117	8.00398
35	69.3	38.7341	37.2565	14.4103	12.7072	9.12264	8.39179	7.95995
35	70.56	38.5557	36.2155	14.1226	12.5779	9.07587	8.35174	8.00174
35	71.82	38.3973	35.1864	13.8815	12.4991	8.97935	8.42649	7.98595
35	73.08	37.8403	34.7887	13.7466	12.3459	8.96679	8.39789	8.0352
35	74.34	37.1149	34.8132	13.5022	12.2958	8.93507	8.38172	8.06878
35	75.6	36.5382	34.9853	13.25	12.1995	8.85784	8.35846	8.06281
35	76.86	36.1088	35.0969	12.9963	12.1382	8.79888	8.299	8.09316
35	78.12	35.7185	35.2827	12.9343	12.1007	8.78035	8.26965	8.08358
35	79.38	35.394	35.427	12.9455	12.0362	8.76119	8.27177	8.00796
35	80.64	35.1947	35.4479	13.0642	11.9766	8.69502	8.22562	8.01891
35	81.9	35.0108	35.3928	13.1034	11.9255	8.65958	8.1791	8.03955
35	83.16	34.8923	35.4376	13.1353	11.9012	8.61928	8.19789	8.06779
35	84.42	34.7158	35.5705	13.1832	11.9087	8.65299	8.19254	8.05983
35	85.68	34.4862	35.8634	13.2387	11.9371	8.6648	8.18022	8.08259
35	86.94	34.2139	36.3481	13.223	11.8897	8.66692	8.13619	8.04266
35	88.2	33.9489	37.0017	13.1949	11.8103	8.64216	8.12525	8.02226
35	89.46	33.9	37.5004	13.1201	11.8372	8.69055	8.07799	7.98918
35	90.72	33.9955	37.8938	13.1925	11.9201	8.67351	8.0699	7.95883
35	91.98	33.9767	38.275	13.3549	12.1248	8.70037	8.04963	7.92301
35	93.24	33.8641	38.6061	13.5289	12.3928	8.73197	8.08047	7.93856
35	94.5	33.8893	38.6815	13.5679	12.5698	8.78246	8.05833	7.96679
35	95.76	33.9842	38.7818	13.4403	12.5785	8.81057	8.02289	7.98246
35	97.02	34.1718	38.9618	13.2944	12.4493	8.79129	7.96617	7.95124
35	98.28	34.3984	39.196	13.1905	12.2201	8.72164	7.94204	7.88172
35	99.54	34.5991	39.6335	12.9973	12.058	8.60162	7.84664	7.84988
35	100.8	34.7331	40.5061	12.7049	11.8433	8.54216	7.78682	7.82065
35	102.06	34.6254	41.56	12.2937	11.6939	8.44428	7.78383	7.7801
35	103.32	34.1368	42.1894	11.8474	11.5817	8.43072	7.75137	7.76853
35	104.58	33.2905	42.4866	11.5534	11.4669	8.42736	7.73619	7.73806
35	105.84	32.2899	42.7893	11.6856	11.4192	8.38968	7.76505	7.74453
35	107.1	31.3622	42.7882	11.9571	11.6019	8.34627	7.78831	7.77226
35	108.36	30.5714	42.543	12.6	11.729	8.35037	7.71082	7.73172
35	109.62	29.9422	42.2297	13.4447	11.7601	8.33035	7.68209	7.7194
35	110.88	29.5933	41.8506	14.129	11.8417	8.37724	7.68321	7.75448
35	112.14	29.5091	41.5903	14.5215	11.9856	8.41791	7.63731	7.78072
35	113.4	29.3604	41.3022	14.8479	12.1409	8.44988	7.66542	7.86443
35	114.66	29.0082	40.9644	15.1965	12.4551	8.48706	7.65522	7.93532
35	115.92	28.6036	40.8029	15.5384	12.7228	8.55323	7.64726	7.9454
35	117.18	28.2381	40.7514	15.7096	12.9966	8.58234	7.61169	7.91493
35	118.44	27.8948	40.6072	15.8837	13.1327	8.64876	7.62998	7.93259
35	119.7	27.6499	40.6515	16.1109	13.0546	8.68271	7.59478	7.924
35	120.96	27.3428	40.8927	16.2412	13.0136	8.68595	7.62226	7.90124
35	122.22	27.183	41.4307	16.3159	12.8813	8.74179	7.6255	7.83134
35	123.48	27.3774	42.1514	16.195	12.7391	8.7597	7.71281	7.74925
35	124.74	27.7052	42.848	16.082	12.6318	8.7699	7.7602	7.73134
35	126	27.9485	43.4881	16.0119	12.5521	8.80759	7.77624	7.74104
35	127.26	28.0641	43.902	16.1022	12.4771	8.79938	7.77749	7.78483
35	128.52	28.0897	44.1407	16.2825	12.4267	8.82102	7.80697	7.78022
35	129.78	28.0634	44.3485	16.4639	12.4556	8.87674	7.81393	7.84863
35	131.04	28.0468	45.0887	16.4203	12.4894	8.94913	7.86219	7.88794
35	132.3	28.0389	46.0148	16.4101	12.5963	8.95697	7.89055	7.87836
35	133.56	27.9797	47.2279	16.4419	12.6663	9.00958	7.93619	7.85771
35	134.82	27.9598	48.0478	16.5602	12.7511	9.01057	7.95883	7.90187
35	136.08	28.121	48.6058	16.7851	12.7622	9.04689	7.89975	7.90423
35	137.34	28.3068	49.1215	16.9929	12.8019	9.11443	7.93756	7.95473
35	138.6	28.5619	49.7405	17.1251	12.8943	9.12724	7.93794	8.02612
35	139.86	28.7279	50.6001	17.3208	12.8775	9.10995	7.96791	8.03047
35	141.12	28.8045	51.6095	17.5541	12.7905	9.13831	7.95634	8.05585
35	142.38	28.8245	52.8567	17.5608	12.7223	9.07861	7.90684	8.08545
35	143.64	28.8163	54.0144	17.5951	12.581	9.04478	7.86828	8.10709
35	144.9	28.6912	55.2006	17.5976	12.5999	9.00721	7.79801	8.14428
35	146.16	28.5275	55.7949	17.6231	12.7455	9.0097	7.7791	8.15933
35	147.42	28.3076	55.8667	17.6644	13.0238	9.00025	7.80236	8.17923
35	148.68	28.0244	55.8675	17.7139	13.3871	9.11306	7.82002	8.20473
35	149.94	27.7287	55.7549	17.885	13.6986	9.32388	7.86157	8.22823
35	151.2	27.3544	55.1983	18.0136	14.0876	9.58856	7.95448	8.26642
35	152.46	27.1315	54.4639	18.1597	14.4357	9.80945	7.99838	8.22264
35	153.72	27.0535	54.0806	18.228	14.7188	9.874	8.01206	8.18881
35	154.98	27.1057	54.0131	18.2688	14.8628	9.8653	7.99664	8.1648
35	156.24	27.2192	53.7662	18.1909	14.9071	9.81965	7.98719	8.16642
35	157.5	27.4312	53.5558	18.3577	14.7544	9.85236	7.99104	8.14266
35	158.76	27.4918	53.6328	18.295	14.6414	9.9143	8.03221	8.23868
35	160.02	27.3873	54.153	18.0049	14.6567	10.0326	8.10485	8.26393
35	161.28	27.1685	54.7641	17.8219	14.6689	10.0515	8.15908	8.27438
35	162.54	26.8746	55.5525	17.7807	14.6359	10.0419	8.1347	8.3245
35	163.8	26.7688	56.3808	17.6802	14.5688	10.0219	8.06654	8.31119
35	165.06	26.7857	57.1842	17.4622	14.4541	9.98445	8.06803	8.33296
35	166.32	26.7985	57.7495	17.1958	14.2918	9.94888	8.06853	8.36928
35	167.58	26.8061	58.1049	17.1781	14.1552	9.93557	8.08358	8.39378
35	168.84	26.9366	58.5412	17.272	14.1827	9.9898	8.05124	8.39229
35	170.1	27.0138	58.8919	17.2464	14.491	10.0002	8.09577	8.39192
35	171.36	27.023	59.1362	17.1491	14.8208	10.0424	8.12351	8.41331
35	172.62	26.8423	59.3103	17.0205	15.2007	10.0735	8.13794	8.51405
35	173.88	26.5234	59.374	17.0357	15.5551	10.1075	8.0444	8.55348
35	175.14	26.0585	59.3587	17.2985	15.7455	10.0743	8.02488	8.54104
35	176.4	25.6883	59.3322	17.5749	15.8672	10.1146	8.02488	8.48346
35	177.66	25.2893	59.502	17.7265	16.0459	10.0841	8.09627	8.43271
35	178.92	24.9188	59.7447	17.7341	16.1963	10.0752	8.06356	8.43296
35	180.18	24.6937	59.7485	17.6699	16.3407	9.98694	8.02761	8.39303
35	181.44	24.5178	59.4121	17.6285	16.3789	9.94478	7.98097	8.33085
35	182.7	24.3602	59.0664	17.5828	16.38	9.96206	7.92786	8.32463
35	183.96	24.2399	58.5251	17.6119	16.369	9.91107	7.90112	8.29975
35	185.22	24.1449	58.3391	17.5993	16.3331	9.876	7.90634	8.18806
35	186.48	23.9463	58.4716	17.5195	16.4454	9.78545	7.92886	8.18109
35	187.74	23.7106	58.7219	17.5235	16.5512	9.72836	7.89067	8.14801
35	189	23.3546	58.9489	17.6932	16.5277	9.75896	7.9204	8.10473
35	190.26	22.9501	59.1295	17.8387	16.5757	9.78358	7.9209	8.1653
35	191.52	22.5706	59.1264	17.8149	16.6974	9.84913	7.90958	8.20659
35	192.78	22.1714	59.0516	17.9703	16.7744	9.92985	7.98657	8.2097
35	194.04	21.8097	59.0325	18.0571	16.9357	10.016	8.08321	8.15361
35	195.3	21.5945	58.9044	18.1969	17.016	10.0932	8.1694	8.11729
35	196.56	21.4201	59.0775	18.4536	17.0251	10.2004	8.20908	8.13532
35	197.82	21.2257	59.4132	18.7827	16.9771	10.2383	8.29838	8.14851
35	199.08	21.0963	59.7316	19.2302	16.9942	10.2164	8.29204	8.20435
35	200.34	20.9208	59.9848	19.7606	16.9512	10.1483	8.34117	8.21294
35	201.6	20.7333	60.3398	20.0052	16.8065	9.96517	8.28445	8.22749
35	202.86	20.3723	60.9083	20.1535	16.5057	9.79988	8.22027	8.26779
35	204.12	20.0973	61.2408	20.376	16.1942	9.6903	8.21803	8.21779
35	205.38	19.7927	61.2948	20.493	16.0527	9.73582	8.21542	8.17836
35	206.64	19.4588	61.5246	20.4009	16.0494	9.79552	8.19366	8.17189
35	207.9	19.1627	61.815	20.0683	16.1448	9.81679	8.17475	8.16356
35	209.16	18.9465	62.1163	19.6321	16.3331	9.80361	8.18209	8.14876
35	210.42	18.8588	62.1687	19.3015	16.4833	9.701	8.151	8.12736
35	211.68	18.7745	62.3141	19.269	16.5777	9.66368	8.11965	8.0903
35	212.94	18.7958	62.2544	19.4914	16.6568	9.6949	8.19415	8.02948
35	214.2	18.7341	62.2077	19.9259	16.5832	9.75373	8.27512	8.00871
35	215.46	18.6805	62.3585	20.3042	16.4042	9.83197	8.28358	7.96978
35	216.72	18.7118	62.7034	20.7662	16.277	9.91692	8.28781	7.94515
35	217.98	18.7026	63.0995	20.9816	16.1609	9.97674	8.30547	7.95759
35	219.24	18.5173	63.5025	21.1001	16.0729	9.93321	8.26866	7.99826
35	220.5	18.3444	64.0179	21.2108	15.8945	9.96468	8.25062	8.00361
35	221.76	18.2357	64.755	21.4071	15.724	9.9158	8.27338	7.93184
35	223.02	18.2108	65.5418	21.6317	15.5623	9.84055	8.22289	7.84627
35	224.28	18.1607	66.1785	21.7447	15.4524	9.77189	8.30124	7.81144
35	225.54	18.0328	66.6498	21.7711	15.4881	9.76082	8.30945	7.84266
35	226.8	17.89	67.0303	21.8371	15.56	9.7107	8.30112	7.92201
35	228.06	17.8456	67.4209	22.074	15.4871	9.80187	8.25771	7.94863
35	229.32	17.8876	67.9852	22.4046	15.3956	9.84751	8.3245	7.99341
35	230.58	17.8694	68.8233	22.7551	15.229	9.974	8.36928	8.0306
35	231.84	17.8352	69.2919	23.2998	15.1515	10.078	8.37512	8.09975
35	233.1	17.8168	69.5463	23.9664	15.0313	10.1341	8.45659	8.14241
35	234.36	17.7328	69.7133	24.3688	15.0092	10.198	8.45796	8.14216
35	235.62	17.6297	69.9616	24.647	15.0973	10.3039	8.49527	8.17848
35	236.88	17.4924	70.0078	24.8927	15.0969	10.4617	8.54689	8.18458
35	238.14	17.3919	69.9077	25.0551	15.1586	10.5917	8.58582	8.2143
35	239.4	17.3583	69.9015	24.9305	15.4114	10.6368	8.53147	8.20547
35	240.66	17.2811	69.6598	24.6881	15.8131	10.6968	8.50734	8.20025
35	241.92	17.1668	69.3302	24.5366	16.1634	10.6693	8.5046	8.22873
35	243.18	17.1235	68.6889	24.4262	16.4083	10.701	8.48408	8.26144
35	244.44	17.1422	68.0852	24.4066	16.581	10.7369	8.44366	8.29851
35	245.7	17.1386	67.5231	24.5107	16.6347	10.8051	8.42338	8.36853
35	246.96	17.1165	66.9948	24.704	16.668	10.7685	8.51679	8.38657
35	248.22	17.0112	66.7183	24.8051	16.6634	10.7904	8.52002	8.40958
35	249.48	16.8937	66.4986	24.8006	16.5818	10.809	8.57998	8.37512
35	250.74	16.8066	66.4505	24.6081	16.4964	10.7922	8.56157	8.38694
35	252	16.7408	66.4545	24.7075	16.3351	10.7848	8.58607	8.35746
35	253.26	16.7409	66.2675	24.853	16.208	10.8224	8.62761	8.33744
35	254.52	16.715	66.2039	24.9925	16.1051	10.8851	8.60684	8.37873
35	255.78	16.5617	66.1614	25.2	16.0017	10.8061	8.57674	8.36853
35	257.04	16.4553	65.9366	25.493	15.7882	10.7221	8.50684	8.30995
35	258.3	16.3565	65.5335	25.6876	15.4845	10.5746	8.41978	8.26741
35	259.56	16.2986	65.0342	25.8119	15.2044	10.4633	8.32624	8.1648
35	260.82	16.2432	64.4573	25.9209	14.9505	10.4734	8.26754	8.14776
35	262.08	16.2347	63.6928	25.8333	14.7567	10.4669	8.23321	8.17649
35	263.34	16.1761	63.0234	25.558	14.6679	10.4634	8.19925	8.21107
35	264.6	16.2147	62.5711	25.2142	14.781	10.4541	8.17413	8.24017
35	265.86	16.1965	62.341	24.9896	14.9969	10.4751	8.16157	8.29104
35	267.12	16.0343	62.5076	24.7238	15.2184	10.4643	8.20336	8.30697
35	268.38	15.8608	62.9376	24.6537	15.4022	10.4823	8.201	8.33731
35	269.64	15.6978	63.298	24.7229	15.4772	10.4669	8.24042	8.31791
35	270.9	15.6029	63.6152	24.868	15.4456	10.4667	8.2097	8.28022
35	272.16	15.5029	63.6764	24.9287	15.2667	10.526	8.14701	8.33893
35	273.42	15.4007	63.4873	25.0644	15.104	10.5649	8.09453	8.40858
35	274.68	15.3775	63.2347	25.0983	15.0187	10.5362	8.03644	8.45162
35	275.94	15.392	63.2004	24.9182	14.9152	10.5658	8.02015	8.44303
35	277.2	15.3925	63.0736	24.7083	14.8614	10.5953	8.04478	8.43731
35	278.46	15.374	62.7828	24.4837	14.9316	10.6223	8.10473	8.43346
35	279.72	15.3403	62.1347	24.2407	15.094	10.7116	8.11928	8.4403
35	280.98	15.2882	61.2669	23.9925	15.3136	10.7613	8.16642	8.4541
35	282.24	15.1939	60.6459	23.5633	15.5179	10.7286	8.22736	8.43408
35	283.5	15.0871	60.0877	23.1055	15.7551	10.7836	8.22736	8.43831
35	284.76	14.9637	59.6422	22.8621	15.827	10.8772	8.24938	8.51318
35	286.02	14.9029	59.1252	22.7197	15.7943	10.8678	8.2556	8.50522
35	287.28	14.8734	58.7317	22.5112	15.7498	10.8	8.226	8.52537
35	288.54	14.7782	58.5394	22.4092	15.5781	10.7272	8.174	8.57102
35	289.8	14.6476	58.2752	22.5195	15.2943	10.7162	8.18383	8.57376
35	291.06	14.6272	58.0347	22.699	14.7678	10.6787	8.20609	8.52587
35	292.32	14.6484	57.9027	22.8397	14.2182	10.6437	8.18022	8.47189
35	293.58	14.5892	58.1445	22.7822	13.7371	10.5453	8.2148	8.42363
35	294.84	14.4748	58.2345	22.6175	13.2864	10.4129	8.18682	8.43893
35	296.1	14.3986	57.9965	22.4323	12.9302	10.2745	8.12438	8.35896
35	297.36	14.2801	57.6435	22.1576	12.5914	10.1775	8.02736	8.27537
35	298.62	14.1806	57.2801	21.9036	12.3142	10.1384	7.90547	8.25199
35	299.88	14.0379	56.8413	21.7303	12.1073	10.0887	7.79527	8.21119
35	301.14	13.8914	56.3316	21.5734	12.0044	10.0535	7.7709	8.15373
35	302.4	13.7542	55.8777	21.2695	11.9767	10.1409	7.72811	8.14739
35	303.66	13.6051	55.5285	20.9078	12.0792	10.2155	7.66629	8.1791
35	304.92	13.4026	55.3075	20.6596	12.1761	10.2761	7.71841	8.22027
35	306.18	13.3392	55.1194	20.3908	12.3087	10.3678	7.8143	8.24614
35	307.44	13.2296	55.1547	20.1073	12.4991	10.4178	7.88806	8.27662
35	308.7	13.1357	55.2424	19.917	12.5609	10.4976	7.9796	8.29254
35	309.96	13.0694	55.3474	19.7976	12.4908	10.567	8.03532	8.31555
35	311.22	12.9979	55.3973	19.5889	12.4857	10.5082	8.10572	8.25908
35	312.48	12.8883	55.4516	19.3939	12.4402	10.4927	8.12301	8.23806
35	313.74	12.7322	55.4529	19.2851	12.3437	10.4583	8.14478	8.2347
35	315	12.5053	55.3337	19.2224	12.195	10.3896	8.15721	8.16766
35	316.26	12.315	55.0039	19.2684	12.0249	10.2864	8.15746	8.07848
35	317.52	12.2429	54.255	19.4216	11.8879	10.2563	8.16405	8.05323
35	318.78	12.2173	53.3718	19.4409	11.8381	10.2318	8.21853	7.99527
35	320.04	12.1772	52.6454	19.2602	11.8063	10.209	8.28582	8.00945
35	321.3	12.108	51.9063	19.0626	11.7978	10.2083	8.36405	8.049
35	322.56	12.0002	51.1357	19.081	11.846	10.2233	8.36654	8.0551
35	323.82	11.8694	50.3781	18.9748	11.8843	10.2485	8.36057	8.00423
35	325.08	11.7144	49.7925	18.9356	11.8739	10.2644	8.39129	7.96095
35	326.34	11.6442	49.247	18.9669	11.8525	10.3088	8.40162	7.94129
35	327.6	11.6366	49.0155	18.9448	11.8167	10.3535	8.38197	7.93943
35	328.86	11.5896	49.0417	18.8729	11.7366	10.3595	8.38333	7.91978
35	330.12	11.5576	48.9958	18.7269	11.6061	10.3063	8.3046	7.91095
35	331.38	11.4789	48.8873	18.5827	11.4454	10.2291	8.23184	7.93644
35	332.64	11.4045	48.6583	18.6422	11.2709	10.1848	8.18632	7.91878
35	333.9	11.3409	48.4498	18.7029	11.0155	10.1021	8.1597	7.86828
35	335.16	11.2896	48.2005	18.7663	10.8279	9.93868	8.13818	7.82512
35	336.42	11.1644	48.041	18.8801	10.652	9.85672	8.10012	7.82102
35	337.68	11.0461	47.8255	19.2205	10.5101	9.83831	8.03047	7.78868
35	338.94	11.015	47.3506	19.5097	10.4864	9.79478	8.04527	7.74092
35	340.2	11.0301	46.9474	19.8346	10.4883	9.78943	8.07052	7.77463
35	341.46	11.0091	46.9082	20.0057	10.5979	9.89279	8.08159	7.79701
35	342.72	11.0153	47.0352	20.1052	10.8231	10.0414	8.12786	7.81318
35	343.98	11.1238	47.0087	20.3694	11.109	10.2197	8.14739	7.81617
35	345.24	11.2873	47.0197	20.679	11.417	10.4479	8.2056	7.84963
35	346.5	11.3965	47.3611	20.8312	11.7639	10.578	8.32761	7.90124
35	347.76	11.5231	47.8392	20.9499	12.0808	10.73	8.45112	8.00075
35	349.02	11.654	48.29	20.9688	12.4158	10.8565	8.56791	8.00398
35	350.28	11.7958	48.6827	20.9562	12.707	10.9473	8.59913	8.10012
35	351.54	11.953	49.0068	20.9937	12.8563	11.0352	8.61194	8.12102
35	352.8	12.002	49.3206	21.1864	12.9777	11.0077	8.63358	8.15199
35	354.06	12.0449	49.5299	21.3803	13.0002	10.9109	8.72687	8.14067
35	355.32	12.0664	49.5799	21.478	13.0045	10.7949	8.73371	8.08955
35	356.58	12.0377	49.5881	21.4525	12.874	10.7663	8.65697	8.11231
35	357.84	12.0617	49.52	21.3435	12.6933	10.8168	8.62027	8.12575
35	359.1	12.0408	49.4998	21.2928	12.6631	10.8612	8.59577	8.12711
35	360.36	12.0331	49.4439	21.31	12.6404	10.856	8.58035	8.14801
35	361.62	12.001	49.3917	21.4639	12.5363	10.9481	8.51679	8.23843
35	362.88	12.0264	49.3122	21.6111	12.4797	10.9896	8.49502	8.25485
35	364.14	12.0925	49.3238	21.7006	12.3424	11.0459	8.43209	8.23831
35	365.4	12.1481	49.4056	21.833	12.1932	11.0665	8.40771	8.25498
35	366.66	12.178	49.5204	21.8408	12.0678	11.072	8.4444	8.27998
35	367.92	12.1386	49.5291	21.7595	11.9424	11.0239	8.39639	8.28893
35	369.18	12.0761	49.3607	21.7585	11.7317	10.9749	8.33495	8.3092
35	370.44	12.0624	49.2266	21.7092	11.5555	10.9558	8.27749	8.2398
35	371.7	12.0813	49.1262	21.6641	11.3884	10.8321	8.20659	8.29863
35	372.96	12.0235	48.9448	21.6723	11.2581	10.7647	8.18271	8.28943
35	374.22	12.0412	48.6775	21.9873	11.153	10.6581	8.18682	8.28769
35	375.48	12.0321	48.3439	22.4058	10.9939	10.6359	8.15435	8.32065
35	376.74	11.9743	47.9765	22.8434	10.8209	10.6254	8.10883	8.29515
35	378	11.9169	47.5037	23.1714	10.6498	10.585	8.10498	8.23371
35	379.26	11.8415	46.8586	23.4541	10.519	10.5239	8.04639	8.22189
35	380.52	11.7384	46.4257	23.6984	10.3808	10.4852	8.06356	8.21045
35	381.78	11.7291	46.0234	23.9483	10.2614	10.5185	8.03993	8.20012
35	383.04	11.7256	45.745	24.0501	10.183	10.5945	8.04963	8.23532
35	384.3	11.6919	45.5088	24.0999	10.1994	10.6035	8.12201	8.22935
35	385.56	11.6337	45.2214	24.0859	10.2271	10.6881	8.1597	8.20684
35	386.82	11.6198	44.8576	24.0037	10.2859	10.7748	8.16318	8.20871
35	388.08	11.634	44.5591	23.6619	10.3546	10.8078	8.21766	8.22226
35	389.34	11.6026	44.2716	23.1861	10.4907	10.8449	8.22761	8.21144
35	390.6	11.5221	43.7169	22.6981	10.5761	10.8622	8.22985	8.1847
35	391.86	11.3481	42.7336	22.5006	10.6019	10.732	8.24614	8.21704
35	393.12	11.1628	41.6481	22.3219	10.4815	10.6764	8.20336	8.20572
35	394.38	11.0321	40.5527	22.1741	10.3078	10.5557	8.12214	8.19316
35	395.64	10.8531	39.5592	21.9878	10.0886	10.3852	8.05485	8.15062
35	396.9	10.7053	38.7174	21.8419	9.81754	10.2568	7.9653	8.11667
35	398.16	10.6261	37.9932	21.7183	9.57338	10.1139	7.81057	8.01381
35	399.42	10.5347	37.3562	21.6571	9.23408	9.96007	7.65759	8.04739
35	400.68	10.391	36.8221	21.7345	8.83968	9.89241	7.62948	7.9597
35	401.94	10.2641	36.3248	21.8509	8.576	9.79017	7.61306	7.9551
35	403.2	10.2644	35.6939	22.0343	8.26318	9.77575	7.6051	7.92998
35	404.46	10.2459	35.0352	22.5376	8.04104	9.77736	7.56368	7.92313
35	405.72	10.2623	34.5052	23.0213	7.87649	9.85871	7.5454	7.93035
35	406.98	10.2663	34.0927	23.5734	7.82637	9.90697	7.54913	7.9097
35	408.24	10.2396	33.9006	24.1684	7.84092	9.89851	7.55174	7.9051
35	409.5	10.2568	33.681	24.7315	7.94204	9.86704	7.60485	7.91505
35	410.76	10.2437	33.5245	25.3597	8.04876	9.85746	7.69502	7.9444
35	412.02	10.2006	33.519	26.0305	8.18284	9.90299	7.71132	7.95958
35	413.28	10.1639	33.6016	26.671	8.29254	9.88197	7.77388	7.99627
35	414.54	10.1198	33.621	27.2391	8.57488	9.92065	7.83955	8.07052
35	415.8	10.1039	33.5172	27.6414	8.96828	10.1456	7.89067	8.08831
35	417.06	10.0684	33.4419	27.9093	9.4204	10.4704	7.95224	8.14316
35	418.32	10.0743	33.4688	28.1502	9.96841	10.7769	8.06306	8.26331
35	419.58	10.1291	33.573	28.2479	10.4978	11.0369	8.18881	8.36517
35	420.84	10.0905	33.6067	28.4748	10.8818	11.3098	8.28943	8.49577
35	422.1	10.0121	33.5647	28.5973	11.249	11.58	8.42027	8.54465
35	423.36	10.008	33.5453	28.5173	11.5266	11.8348	8.51741	8.55821
35	424.62	10.0011	33.4172	28.1752	11.7546	12.0799	8.64254	8.64154
35	425.88	10.016	33.2553	27.8154	11.9705	12.2571	8.71978	8.64925
35	427.14	10.0451	33.1056	27.5248	12.0733	12.3159	8.81953	8.64104
35	428.4	10.0374	33.1179	27.2243	12.1177	12.3448	8.84117	8.65672
35	429.66	10.0051	33.2836	26.9714	12.11	12.4245	8.82799	8.63197
35	430.92	9.96095	33.4956	26.8343	12.1568	12.4039	8.7847	8.59627
35	432.18	9.92376	33.5993	26.8643	12.2445	12.2968	8.81642	8.52189
35	433.44	9.86704	33.6262	26.9794	12.3657	12.2016	8.77264	8.47301
35	434.7	9.8449	33.7709	27.0678	12.5007	12.1347	8.69527	8.46754
35	435.96	9.8408	33.8951	27.2027	12.5709	12.0611	8.62587	8.45808
35	437.22	9.8148	34.1027	27.274	12.5582	11.9889	8.57948	8.4403
35	438.48	9.82164	34.1976	27.4624	12.5674	11.8716	8.51828	8.42226
35	439.74	9.82935	34.2481	27.7296	12.6255	11.7531	8.44813	8.42276
35	441	9.83694	34.4131	27.968	12.9067	11.6887	8.40585	8.45896
35	442.26	9.96828	34.7536	28.1622	13.1618	11.7453	8.38184	8.4143
35	443.52	10.0764	35.1456	28.4592	13.4908	11.7486	8.43831	8.43595
35	444.78	10.1081	35.5897	28.766	13.847	11.7815	8.5255	8.44527
35	446.04	10.1501	36.1282	29.1586	14.2014	11.9188	8.59415	8.55348
35	447.3	10.1703	36.647	29.6519	14.5565	12.1718	8.61716	8.64975
35	448.56	10.0764	37.2468	30.1736	14.9489	12.4853	8.76903	8.71219
35	449.82	10.0223	37.8647	30.8549	15.4514	12.7697	8.92102	8.65846
35	451.08	10.0447	38.4776	31.4603	15.9155	13.0219	8.99453	8.71244
35	452.34	10.0198	38.9799	32.168	16.2195	13.303	9.02313	8.75075
35	453.6	9.96617	39.526	32.9058	16.4184	13.4989	9.03271	8.75547
35	454.86	9.93085	40.0221	33.4342	16.543	13.7177	8.98221	8.74751
35	456.12	9.9056	40.3213	33.8006	16.6484	13.8761	8.93308	8.75784
35	457.38	9.96542	40.4502	34.1709	16.6838	14.0412	8.91841	8.78159
35	458.64	10.0122	40.4313	34.5874	16.6812	14.2534	8.96405	8.79042
35	459.9	10.0435	40.5071	34.8292	16.609	14.4588	8.9801	8.8158
35	461.16	10.0938	40.5425	34.9045	16.5762	14.5608	9.00796	8.84303
35	462.42	10.197	40.5755	34.6511	16.4835	14.6066	9.08259	8.84689
35	463.68	10.2718	40.4397	34.4155	16.3769	14.6932	9.05299	8.84789
35	464.94	10.3466	40.1966	34.3346	16.1684	14.678	9.00833	8.77475
35	466.2	10.3899	39.8557	34.4483	15.8913	14.5047	8.96418	8.78371
35	467.46	10.4633	39.445	34.7118	15.5951	14.2578	8.86281	8.70808
35	468.72	10.5297	39.1195	35.0113	15.1945	13.9582	8.81032	8.58371
35	469.98	10.5766	38.9311	35.3974	14.8711	13.7985	8.71194	8.451
35	471.24	10.6971	38.801	35.7106	14.69	13.5861	8.65336	8.39154
35	472.5	10.8274	38.6122	36.3058	14.5777	13.5622	8.52002	8.29366
35	473.76	10.9368	38.5813	37.1991	14.5002	13.5169	8.51107	8.26256
35	475.02	10.983	38.6255	38.48	14.4597	13.4756	8.5408	8.20373
35	476.28	11.0134	38.6733	39.6153	14.4341	13.5534	8.51803	8.1847
35	477.54	11.0022	38.7053	40.5294	14.5609	13.6729	8.499	8.26244
35	478.8	11.0348	38.5019	41.3382	14.8459	13.7754	8.5709	8.32998
35	480.06	11.1899	38.1803	41.8364	15.2318	13.8174	8.59764	8.42139
35	481.32	11.4052	37.8489	42.0841	15.6596	13.8876	8.6597	8.44241
35	482.58	11.552	37.7142	42.3112	16.0131	13.9435	8.71878	8.47662
35	483.84	11.7096	37.6005	42.7321	16.1775	13.9915	8.79602	8.51418
35	485.1	11.8907	37.3692	43.3001	16.3163	14.0552	8.81629	8.53557
35	486.36	12.0611	37.1502	44.0369	16.5332	14.1903	8.86256	8.62687
35	487.62	12.1986	36.9185	44.775	16.8425	14.2894	8.9194	8.7301
35	488.88	12.295	36.7794	45.3516	17.2408	14.5119	8.99415	8.85448
35	490.14	12.3766	36.676	45.8881	17.6104	14.7328	9.06965	8.89888
35	491.4	12.4598	36.4124	46.6158	17.7937	14.9573	9.10336	8.93868
35	492.66	12.4606	36.1182	47.3904	18.0726	15.126	9.12164	9.04664
35	493.92	12.4473	35.8423	48.0015	18.3117	15.284	9.21256	9.05
35	495.18	12.4728	35.5284	48.5534	18.4396	15.4843	9.27475	9.1199
35	496.44	12.5476	35.1774	48.8667	18.59	15.5408	9.34092	9.06057
35	497.7	12.667	34.851	48.933	18.6761	15.5192	9.39826	9.09689
35	498.96	12.8073	34.4061	48.8275	18.7854	15.4315	9.31754	9.07425
35	500.22	12.9056	33.905	48.7711	18.823	15.2435	9.26244	9.0398
35	501.48	13.0179	33.3463	49.0091	18.872	14.9292	9.28495	8.99341
35	502.74	13.2128	32.7549	49.4027	18.999	14.641	9.30995	8.9653
35	504	13.3163	32.1781	49.775	19.4347	14.4261	9.31269	8.94341
35	505.26	13.3803	31.6553	50.1703	19.9092	14.2245	9.39104	8.95721
35	506.52	13.4037	31.2256	50.6618	20.4415	13.9965	9.4648	8.94988
35	507.78	13.3639	30.8453	51.1241	20.9504	13.8114	9.55348	8.90672
35	509.04	13.34	30.5086	51.4271	21.3802	13.5872	9.57002	8.86107
35	510.3	13.3131	30.03	51.7705	21.7342	13.3954	9.49689	8.82376
35	511.56	13.2664	29.5224	52.102	22.0923	13.2643	9.4352	8.78607
35	512.82	13.2251	28.9525	52.6453	22.4189	13.1036	9.45286	8.73284
35	514.08	13.21	28.5515	53.2229	22.776	12.9616	9.51928	8.70361
35	515.34	13.1264	28.4082	53.7076	23.0759	12.9056	9.62438	8.76866
35	516.6	13.084	28.3502	54.0993	23.2949	12.8364	9.72687	8.80162
35	517.86	13.0644	28.2789	54.2955	23.4711	12.7738	9.76704	8.85211
35	519.12	13.0672	28.0915	54.2807	23.4948	12.7628	9.74465	8.85498
35	520.38	13.016	27.8728	54.1073	23.383	12.7075	9.70684	8.94565
35	521.64	12.9556	27.4714	53.9129	23.2289	12.6337	9.67612	8.94851
35	522.9	12.8862	27.1252	53.5272	23.0027	12.417	9.70808	8.96741
35	524.16	12.8507	26.6756	52.9546	22.7713	12.2338	9.624	8.98905
35	525.42	12.8558	26.3146	52.1002	22.5745	12.0369	9.5107	8.98483
35	526.68	12.8407	25.9343	51.6029	22.4047	11.7505	9.49415	8.92313
35	527.94	12.8738	25.5561	51.4445	22.199	11.4553	9.44826	8.86567
35	529.2	12.8313	25.3063	51.6779	21.8697	11.2246	9.36667	8.7898
35	530.46	12.7102	25.1437	52.1662	21.4525	11.0443	9.33669	8.72774
35	531.72	12.5838	25.0259	52.8526	20.9988	10.9471	9.28159	8.7255
35	532.98	12.443	24.8062	53.3623	20.5858	10.9359	9.22002	8.69502
35	534.24	12.3183	24.5789	53.4534	20.4276	10.8454	9.16381	8.66679
35	535.5	12.1959	24.3209	53.3969	20.2825	10.8891	9.15037	8.6806
35	536.76	12.0703	24.1371	53.2032	20.1703	10.7978	9.21592	8.62338
35	538.02	11.9713	23.8766	53.2091	19.9856	10.846	9.25821	8.60336
35	539.28	11.8466	23.6734	53.3643	19.6789	10.8733	9.28943	8.549
35	540.54	11.7295	23.4502	53.4453	19.2963	10.9134	9.38147	8.57065
35	541.8	11.6163	23.3372	53.271	18.955	10.9083	9.46244	8.60087
35	543.06	11.5713	23.2025	53.1261	18.4796	10.9597	9.4949	8.53197
35	544.32	11.5447	23.0724	53.1057	18.0588	10.9002	9.46318	8.47861
35	545.58	11.4531	22.9024	53.0012	17.721	10.7486	9.37923	8.37351
35	546.84	11.3545	22.6218	53.0353	17.3498	10.5811	9.25945	8.27612
35	548.1	11.2438	22.1836	53.2424	17.0296	10.3934	9.16306	8.11766
35	549.36	11.1868	21.8035	53.5244	16.6719	10.1784	9.14925	8.12985
35	550.62	11.153	21.3794	53.7063	16.2547	10.1119	9.12177	8.19229
35	551.88	11.0847	21.0348	53.5606	15.8694	10.1205	9.08296	8.19577
35	553.14	10.9752	20.8317	53.1027	15.5473	10.0938	9.02226	8.20361
35	554.4	10.9657	20.5158	52.6918	15.0597	10.0356	8.9857	8.22823
35	555.66	10.9512	20.284	52.2019	14.627	10.0498	8.94838	8.20087
35	556.92	10.9483	20.0659	51.732	14.1769	10.1479	8.9255	8.22313
35	558.18	10.9917	19.8729	51.282	13.7055	10.226	8.90609	8.28682
35	559.44	11.0174	19.6103	50.8067	13.3947	10.3842	8.90236	8.36356
35	560.7	11.0271	19.3549	50.4519	13.1276	10.5308	8.96107	8.44353
35	561.96	11.033	19.1034	50.1685	12.8667	10.6884	8.98122	8.40037
35	563.22	11.0073	18.8327	49.8733	12.6983	10.8257	8.97861	8.37811
35	564.48	10.9366	18.5034	49.5058	12.4704	11.0116	8.924	8.33657
35	565.74	10.9291	18.1061	49.1087	12.3585	11.0714	8.8393	8.27488
35	567	10.9126	17.7713	48.6499	12.1815	11.2336	8.73184	8.20361
35	568.26	10.8703	17.5183	48.2197	11.9826	11.4112	8.68669	8.16493
35	569.52	10.7975	17.2597	47.9517	11.917	11.5454	8.69502	8.18818
35	570.78	10.8173	16.9238	47.8109	11.9502	11.5582	8.76269	8.1459
35	572.04	10.8552	16.5976	47.9853	12.0805	11.6077	8.79192	8.07823
35	573.3	10.9248	16.3134	48.503	12.2606	11.6583	8.80796	8.04453
35	574.56	10.9823	16.0434	49.1674	12.5216	11.6223	8.79117	8.05485
35	575.82	11.0002	15.7975	49.8225	12.6351	11.5912	8.76953	8.0801
35	577.08	11.007	15.6459	50.1637	12.7643	11.6521	8.73358	8.14888
35	578.34	11.0565	15.5259	50.4189	12.8451	11.8182	8.69714	8.17674
35	579.6	11.1463	15.3221	50.4632	13.1083	12.0507	8.71169	8.2143
35	580.86	11.2754	15.1016	50.5381	13.3968	12.3644	8.7745	8.27799
35	582.12	11.3857	14.843	50.6128	13.6346	12.7348	8.88619	8.29826
35	583.38	11.4881	14.5963	50.8731	13.8743	13.05	9.0592	8.38532
35	584.64	11.5248	14.4869	51.3053	13.9772	13.4131	9.26269	8.48595
35	585.9	11.5281	14.4172	51.7898	14.072	13.6252	9.46816	8.49627
35	587.16	11.5705	14.3143	52.1996	14.0734	13.974	9.51878	8.53532
35	588.42	11.6121	14.2628	52.5549	14.1243	14.1797	9.60473	8.5107
35	589.68	11.6224	14.0797	53.0491	14.181	14.254	9.68383	8.50448
35	590.94	11.6731	13.9075	53.6935	14.1988	14.3024	9.61219	8.47388
35	592.2	11.7264	13.7794	54.3243	14.0908	14.3104	9.5648	8.4046
35	593.46	11.7623	13.5929	54.78	14.0566	14.1724	9.52811	8.38756
35	594.72	11.8358	13.3617	54.996	13.9352	14.0593	9.51729	8.40323
35	595.98	11.946	13.1197	55.2549	13.8228	14.0121	9.5041	8.47525
35	597.24	11.9687	12.9629	55.4154	13.6677	13.9393	9.5408	8.474
35	598.5	12.0206	12.8706	55.5029	13.521	13.9234	9.58644	8.50249
35	599.76	12.0148	12.7498	55.6104	13.2886	13.9662	9.56828	8.5005
35	601.02	12.0251	12.6535	55.5924	13.178	14.0881	9.54229	8.50311
35	602.28	12.0388	12.5505	55.5448	13.1511	14.1948	9.58134	8.5393
35	603.54	12.0682	12.4327	55.5713	13.1236	14.3413	9.70659	8.54005
35	604.8	11.9989	12.3557	55.5618	13.1789	14.521	9.77873	8.57736
35	606.06	12.0096	12.1723	55.5934	13.2764	14.6078	9.88458	8.60398
35	607.32	12.0526	12.0249	55.4275	13.408	14.6682	9.9648	8.60896
35	608.58	12.146	11.859	55.3792	13.5743	14.6673	10.0341	8.60199
35	609.84	12.2838	11.6984	55.5628	13.7061	14.5364	10.0963	8.63308
35	611.1	12.4475	11.6188	55.6685	13.8907	14.3677	10.1531	8.59975
35	612.36	12.6845	11.5301	55.791	14.1164	14.1934	10.1854	8.63234
35	613.62	12.9945	11.4655	55.94	14.2481	14.0139	10.1687	8.72935
35	614.88	13.2378	11.48	56.3009	14.3328	13.7996	10.1821	8.79813
35	616.14	13.4133	11.5124	56.8073	14.3276	13.6716	10.2187	8.82351
35	617.4	13.5527	11.5566	57.4725	14.4578	13.5056	10.2133	8.89341
35	618.66	13.5782	11.5009	58.4724	14.5833	13.3435	10.2218	8.851
35	619.92	13.617	11.4852	59.7506	14.7456	13.2279	10.1873	8.85933
35	621.18	13.5767	11.5496	61.0706	15.0378	13.1061	10.1642	8.87786
35	622.44	13.5469	11.6454	62.1743	15.3545	13.0248	10.1429	8.93396
35	623.7	13.5102	11.6659	62.9246	15.7254	12.9915	10.1139	9.01095
35	624.96	13.5107	11.6938	63.3391	16.0578	13.092	10.1823	9.09291
35	626.22	13.5265	11.717	63.4835	16.4046	13.2899	10.2404	9.12276
35	627.48	13.6052	11.6371	63.5954	16.6632	13.3892	10.4103	9.13358
35	628.74	13.6193	11.542	63.575	16.8505	13.4935	10.5459	9.17338
35	630	13.6368	11.4409	63.6072	16.7557	13.5466	10.6626	9.22873
35	631.26	13.5937	11.3775	63.4874	16.5593	13.5361	10.7823	9.23893
35	632.52	13.4938	11.3254	63.3463	16.3056	13.4498	10.859	9.23408
35	633.78	13.4448	11.2994	62.7933	15.9794	13.4063	10.7766	9.14478
35	635.04	13.3529	11.2248	62.0969	15.6806	13.2853	10.6103	9.06567
35	636.3	13.2675	11.1189	61.3501	15.372	13.1233	10.4483	9.04229
35	637.56	13.1609	11.0509	60.5835	15.1291	12.8368	10.3863	9.00174
35	638.82	13.0627	10.9326	59.6909	14.9419	12.6062	10.2641	8.95734
35	640.08	12.9927	10.8515	58.6976	14.7137	12.4736	10.1551	8.92973
35	641.34	12.9405	10.701	57.7506	14.5301	12.3699	10.1178	8.92736
35	642.6	12.9841	10.4794	56.9303	14.4547	12.3118	10.0495	8.90473
35	643.86	13.0695	10.3842	56.0302	14.4767	12.2859	10.0407	8.94701
35	645.12	13.128	10.2988	55.367	14.565	12.3396	10.0081	8.96269
35	646.38	13.1581	10.2233	54.8668	14.6995	12.3294	10.0662	8.899
35	647.64	13.2188	10.201	54.5016	15.0475	12.3529	10.1459	8.93582
35	648.9	13.2276	10.2234	54.1981	15.4187	12.2917	10.142	8.91082
35	650.16	13.2274	10.2082	54.0012	15.8571	12.169	10.1308	8.89565
35	651.42	13.1597	10.1532	53.9058	16.2039	11.9611	10.2193	8.87749
35	652.68	13.1966	10.0418	53.9129	16.2993	11.8218	10.1721	8.82749
35	653.94	13.2316	9.97102	53.9187	16.3323	11.6379	10.083	8.83209
35	655.2	13.3435	9.92015	54.095	16.4929	11.4067	10.0866	8.80037
35	656.46	13.3782	9.93159	54.2366	16.6351	11.2187	10.058	8.80423
35	657.72	13.3799	9.89279	54.5542	16.7122	11.097	10.0306	8.79428
35	658.98	13.353	9.87624	54.6928	16.8818	11.0647	9.98731	8.7495
35	660.24	13.3363	9.88197	54.6458	16.99	11.0852	9.949	8.69092
35	661.5	13.2994	9.85448	54.6121	16.9796	11.1241	9.91604	8.70958
35	662.76	13.2622	9.85498	54.5057	16.8443	11.1614	9.9046	8.74789
35	664.02	13.1857	9.89254	54.4192	16.6833	11.2325	9.90087	8.67898
35	665.28	13.1286	9.84614	54.2134	16.6331	11.3476	9.9204	8.5791
35	666.54	13.1535	9.75423	53.9317	16.7652	11.4205	9.95734	8.50435
35	667.8	13.2315	9.66418	53.4657	17.1107	11.4068	9.976	8.4342
35	669.06	13.3942	9.62624	52.7188	17.6454	11.4022	10.003	8.46493
35	670.32	13.5326	9.55361	51.872	18.041	11.4392	10.0469	8.42774
35	671.58	13.6409	9.4449	51.0984	18.2289	11.5965	10.0311	8.4158
35	672.84	13.6711	9.36629	50.359	18.1478	11.8403	9.99988	8.42002
35	674.1	13.7051	9.30348	49.5913	17.9955	12.1332	10.0378	8.38321
35	675.36	13.6617	9.28532	48.9458	17.9719	12.4563	10.0506	8.34776
35	676.62	13.6521	9.25012	48.5224	18.0857	12.6919	10.0748	8.33831
35	677.88	13.557	9.31903	48.2756	18.3203	12.9141	10.0417	8.35759
35	679.14	13.5168	9.37239	48.2316	18.6178	13.0175	10.1007	8.38221
35	680.4	13.5029	9.47848	48.2954	18.9185	13.0662	10.0562	8.34353
35	681.66	13.5573	9.52251	48.6646	19.1266	13.0397	9.98035	8.29565
35	682.92	13.6667	9.60249	49.0047	19.3665	13.0092	9.90112	8.32711
35	684.18	13.8103	9.66095	49.5784	19.5448	13.0047	9.92711	8.34465
35	685.44	14.0435	9.63706	50.2001	19.7716	13.0547	10.0126	8.32164
35	686.7	14.2853	9.60236	50.6863	19.9444	13.1853	10.08	8.30896
35	687.96	14.4203	9.61493	50.9312	20.1633	13.3693	10.1735	8.35261
35	689.22	14.5986	9.63458	51.0066	20.5378	13.4088	10.3604	8.45473
35	690.48	14.7287	9.63719	51.117	21.069	13.3909	10.5092	8.52848
35	691.74	14.7864	9.73657	51.1535	21.6562	13.2989	10.6695	8.56517
35	693	14.7241	9.87687	51.3449	22.2382	13.1455	10.797	8.61269
35	694.26	14.6308	9.92413	51.9229	22.6363	13.0963	10.8593	8.62015
35	695.52	14.5159	9.98097	52.5996	23.0075	13.0636	10.8939	8.67127
35	696.78	14.4731	10.0173	53.278	23.2052	13.1126	10.8965	8.71779
35	698.04	14.4086	10.053	53.8358	23.2317	13.1621	10.9005	8.76555
35	699.3	14.3739	10.027	54.3662	23.234	13.2774	10.9611	8.85311
35	700.56	14.3979	9.99515	54.7369	23.2021	13.4902	11.0407	8.86692
35	701.82	14.4596	9.99042	54.884	23.2552	13.7336	11.0424	8.88557
35	703.08	14.4189	10.0381	54.7505	23.4816	13.9617	11.1055	8.93893
35	704.34	14.3777	10.0755	54.505	23.7267	14.1591	11.1908	8.97823
35	705.6	14.3923	10.1057	53.9539	23.87	14.3223	11.2558	8.98893
35	706.86	14.4159	10.0914	53.4779	24.0281	14.4111	11.3044	8.97649
35	708.12	14.3723	10.2092	53.1391	24.1944	14.3665	11.2864	8.95535
35	709.38	14.3337	10.3396	53.0873	24.4061	14.1624	11.2731	8.97413
35	710.64	14.301	10.3891	53.2638	24.6588	14.0277	11.2188	8.94515
35	711.9	14.2525	10.4359	53.8228	24.9677	13.9101	11.192	8.90784
35	713.16	14.0984	10.5118	54.5407	25.2306	13.8259	11.1981	8.89192
35	714.42	13.9218	10.5299	55.3356	25.4622	13.7235	11.2392	8.92475
35	715.68	13.8065	10.556	55.9118	25.6471	13.5961	11.2432	9.06555
35	716.94	13.646	10.6042	56.1741	25.7052	13.4869	11.228	9.12562
35	718.2	13.503	10.6165	56.3633	25.5027	13.4866	11.2848	9.151
35	719.46	13.3434	10.6655	56.4331	25.0552	13.4491	11.3218	9.16231
35	720.72	13.1716	10.7914	56.3536	24.7294	13.3495	11.3336	9.16866
35	721.98	13.0843	10.8965	56.307	24.4124	13.2435	11.3204	9.14167
35	723.24	13.1037	10.9419	56.2493	24.208	12.9665	11.3291	9.11841
35	724.5	13.0826	11.0083	56.1816	24.1653	12.5956	11.2948	9.02413
35	725.76	13.0678	11.0113	56.2158	24.1736	12.1234	11.256	8.95609
35	727.02	13.074	11.027	56.0847	24.1536	11.7399	11.2021	8.90211
35	728.28	13.1932	10.9399	55.7721	23.9762	11.4489	11.0821	8.85274
35	729.54	13.2239	10.9173	55.207	23.732	11.2485	10.9046	8.80572
35	730.8	13.1888	10.8534	54.5323	23.5827	11.1114	10.8754	8.87413
35	732.06	13.1093	10.8575	53.7449	23.671	11.0351	10.8439	8.93881
35	733.32	13.069	10.8216	53.0254	23.901	10.8981	10.8764	8.95137
35	734.58	12.9228	10.754	52.3407	24.2027	10.7187	10.9129	9.04415
35	735.84	12.7739	10.7781	51.8775	24.3679	10.5178	10.9881	9.09764
35	737.1	12.6071	10.7903	51.6607	24.5127	10.2823	11.023	9.12488
35	738.36	12.5558	10.7675	51.8315	24.6142	9.9852	10.9131	9.14863
35	739.62	12.5049	10.7494	52.217	24.5394	9.78955	10.7333	9.11269
35	740.88	12.5479	10.735	52.6297	24.3858	9.6194	10.5786	9.0444
35	742.14	12.5857	10.6945	52.9517	24.2387	9.5148	10.3935	9.00734
35	743.4	12.7122	10.6736	52.969	24.2255	9.43396	10.2769	8.94017
35	744.66	12.7795	10.6721	52.6371	24.3036	9.33184	10.2062	8.85485
35	745.92	12.7953	10.6546	52.1358	24.3	9.23197	10.105	8.7597
35	747.18	12.7118	10.7047	51.533	24.4073	9.15261	10.0041	8.74988
35	748.44	12.6604	10.62	51.0698	24.5126	9.10012	9.84465	8.68818
35	749.7	12.584	10.5767	50.6238	24.4688	9.07736	9.73905	8.61169
35	750.96	12.4484	10.5913	50.2082	24.3649	8.98333	9.70585	8.59216
35	752.22	12.3291	10.5541	49.8366	24.1688	8.88458	9.67687	8.5796
35	753.48	12.2321	10.4716	49.5858	24.0525	8.77264	9.6852	8.5699
35	754.74	12.0959	10.3939	49.3451	23.8943	8.76294	9.64689	8.5393
35	756	11.9015	10.3693	49.1595	23.5633	8.80323	9.65274	8.54813
35	757.26	11.7295	10.3708	48.8271	23.1595	8.85373	9.6709	8.55659
35	758.52	11.6808	10.2593	48.4116	22.785	9.00709	9.73221	8.57848
35	759.78	11.6153	10.1257	47.7966	22.4266	9.16878	9.76107	8.59017
35	761.04	11.496	10.0261	47.1797	22.1081	9.29241	9.81219	8.65199
35	762.3	11.4418	9.95323	46.276	21.9199	9.38134	9.79154	8.61045
35	763.56	11.3843	9.86779	45.377	21.859	9.46542	9.70659	8.53271
35	764.82	11.3291	9.79789	44.3713	22.0006	9.52413	9.57177	8.46281
35	766.08	11.2362	9.79739	43.6014	22.1922	9.53955	9.54192	8.34453
35	767.34	11.2024	9.7005	43.2787	22.24	9.56667	9.55398	8.32761
35	768.6	11.1638	9.70311	43.132	22.1815	9.58333	9.52512	8.36716
35	769.86	11.1158	9.6454	43.3281	22.1169	9.52438	9.51468	8.38085
35	771.12	11.1396	9.48905	43.4905	22.1899	9.49303	9.53408	8.44813
35	772.38	11.1652	9.35995	43.4141	22.4918	9.4291	9.56779	8.50386
35	773.64	11.1238	9.29714	43.2454	22.9335	9.426	9.57637	8.54142
35	774.9	11.1025	9.22749	43.0675	23.275	9.47537	9.57823	8.67127
35	776.16	11.083	9.17624	42.6951	23.456	9.56318	9.61393	8.68197
35	777.42	11.0056	9.10796	42.4002	23.57	9.63657	9.65174	8.69938
35	778.68	10.8881	9.1245	42.2632	23.7147	9.70224	9.68507	8.68396
35	779.94	10.8648	9.11667	42.2843	23.9797	9.6842	9.77649	8.61455
35	781.2	10.8924	9.08818	42.4489	24.284	9.61057	9.7658	8.53955
35	782.46	10.9235	9.00299	42.6799	24.3881	9.48905	9.77761	8.43358
35	783.72	10.9281	8.90597	42.8817	24.3802	9.43371	9.7209	8.43396
35	784.98	10.9756	8.87488	43.0447	24.3832	9.38333	9.67027	8.35211
35	786.24	11.0341	8.83072	42.8949	24.5193	9.43744	9.58296	8.32214
35	787.5	11.1147	8.79366	42.646	24.7596	9.51716	9.54577	8.33619
35	788.76	11.21	8.73781	42.3228	24.9964	9.62811	9.60983	8.3194
35	790.02	11.2249	8.74279	41.9501	25.2112	9.83109	9.65634	8.32289
35	791.28	11.2137	8.74614	41.5998	25.4461	10.066	9.71169	8.34726
35	792.54	11.2568	8.71356	41.4424	25.5131	10.2882	9.83993	8.3995
35	793.8	11.2136	8.69266	41.2893	25.5042	10.483	9.96716	8.45473
35	795.06	11.2325	8.72512	41.2123	25.422	10.7289	10.0576	8.51443
35	796.32	11.2973	8.73905	41.1445	25.2675	10.9799	10.2402	8.59067
35	797.58	11.3969	8.70808	41.0607	24.9245	11.241	10.3647	8.61704
35	798.84	11.4919	8.72127	40.8922	24.5991	11.4321	10.5489	8.64552
35	800.1	11.5603	8.75821	40.5588	24.4701	11.597	10.6695	8.68321
35	801.36	11.7012	8.77388	40.1336	24.3636	11.6914	10.7014	8.69801
35	802.62	11.7876	8.83396	39.8239	24.2958	11.7307	10.7216	8.67027
35	803.88	11.8803	8.90771	39.4973	24.1949	11.7606	10.7617	8.68383
35	805.14	11.9869	8.9403	39.3112	24.3141	11.671	10.8056	8.68358
35	806.4	12.1924	8.89938	39.3092	24.6024	11.5332	10.7394	8.61803
35	807.66	12.4549	8.85746	39.5049	24.9525	11.379	10.5774	8.60983
35	808.92	12.6836	8.87239	39.7779	25.44	11.1078	10.4636	8.60522
35	810.18	12.8929	8.86903	40.1879	25.9024	10.9461	10.3474	8.56654
35	811.44	13.1178	8.926	40.4356	26.358	10.8157	10.252	8.52002
35	812.7	13.2481	8.98333	40.708	26.6583	10.7433	10.2593	8.56729
35	813.96	13.383	8.98644	40.9226	26.968	10.668	10.2863	8.65672
35	815.22	13.5204	9.00087	41.2091	27.3137	10.6723	10.3708	8.74515
35	816.48	13.6869	8.97289	41.3917	27.6521	10.7739	10.4106	8.78943
35	817.74	13.8398	9.04764	41.318	27.9637	10.9072	10.4381	8.83197
35	819	13.9735	9.08122	41.1091	28.2469	11.1673	10.453	8.85572
35	820.26	14.1588	9.03756	40.6573	28.4313	11.5138	10.4537	8.85124
35	821.52	14.3282	9.14192	40.09	28.3842	11.8607	10.4537	8.85896
35	822.78	14.5552	9.13632	39.7012	28.1774	12.1405	10.5286	8.83719
35	824.04	14.8068	9.18731	39.3905	27.8781	12.3274	10.6303	8.84701
35	825.3	14.9881	9.23582	39.2602	27.6703	12.3494	10.7545	8.86045
35	826.56	15.2017	9.2546	39.4082	27.5317	12.2716	10.8372	8.86915
35	827.82	15.3838	9.31119	39.5853	27.4072	12.2034	10.8746	8.88644
35	829.08	15.5886	9.32562	39.6142	27.5637	12.0481	10.9537	8.91381
35	830.34	15.7588	9.31256	39.5797	27.8335	11.9082	11.0075	8.97811
35	831.6	15.9301	9.35249	39.32	28.1905	11.8376	11.0459	8.97164
35	832.86	16.1572	9.38035	38.9198	28.6445	11.847	11.0826	9.02861
35	834.12	16.4203	9.42463	38.5004	29.0854	11.8354	11.1512	9.01592
35	835.38	16.6565	9.4541	38.0974	29.5493	11.91	11.1562	9.03408
35	836.64	16.9408	9.48893	37.9116	29.9871	11.9904	11.1999	9.05348
35	837.9	17.2927	9.54577	37.7271	30.401	12.0704	11.2142	9.07662
35	839.16	17.6187	9.63358	37.6587	30.8939	12.0792	11.1989	9.08993
35	840.42	17.9837	9.66853	37.6486	31.5527	11.896	11.2024	9.07438
35	841.68	18.3224	9.70697	37.5373	32.1388	11.6744	11.1556	9.07065
35	842.94	18.6451	9.76567	37.3383	32.8147	11.4932	11.0838	9.06144
35	844.2	19.008	9.79938	37.2333	33.3209	11.4203	11.0475	9.1097
35	845.46	19.3029	9.81269	37.0766	33.9876	11.4022	11.0432	9.12898
35	846.72	19.4867	9.87662	36.924	34.8521	11.344	10.9988	9.10373
35	847.98	19.7219	9.94726	36.7211	35.9519	11.2437	11.0141	9.1801
35	849.24	19.9596	9.99515	36.5762	37.0726	11.1816	10.9994	9.23271
35	850.5	20.2437	9.9842	36.5542	38.0119	11.1042	11.0131	9.2454
35	851.76	20.4912	9.99714	36.5746	38.8152	11.0624	11.0517	9.22313
35	853.02	20.7988	9.96443	36.6015	39.4149	11.0025	11.0463	9.16169
35	854.28	21.0864	9.94465	36.6698	39.7748	10.9076	10.9429	9.09565
35	855.54	21.3323	9.99527	36.5583	39.8565	10.8624	10.7759	9.06455
35	856.8	21.4897	10.0655	36.2149	39.8914	10.8687	10.6903	9.08134
35	858.06	21.5505	10.1789	35.6958	39.9039	10.9891	10.6746	9.04701
35	859.32	21.5933	10.2489	35.0861	39.8751	11.2958	10.6657	9.03396
35	860.58	21.667	10.275	34.3738	39.817	11.6107	10.7419	9.12687
35	861.84	21.6704	10.2337	33.7236	39.7799	11.8435	10.8913	9.22015
35	863.1	21.7177	10.1631	33.0494	39.8607	12.0291	11.0213	9.31555
35	864.36	21.7168	10.1469	32.3837	39.9315	12.228	11.1246	9.3592
35	865.62	21.7888	10.1241	31.6095	39.8124	12.4168	11.1361	9.36368
35	866.88	21.805	10.1134	30.7734	39.6876	12.567	11.0378	9.33408
35	868.14	21.7463	10.0657	30.0893	39.6325	12.6238	10.928	9.29851
35	869.4	21.7046	10.0139	29.4544	39.7463	12.4736	10.8572	9.20983
35	870.66	21.6423	10.021	29.0246	39.9694	12.2614	10.8082	9.21891
35	871.92	21.5343	9.98197	28.7765	40.3027	11.9942	10.7771	9.22662
35	873.18	21.3591	10.0451	28.4774	40.5749	11.8359	10.7219	9.28632
35	874.44	21.0999	10.0172	28.1404	40.9512	11.8863	10.6664	9.33346
35	875.7	20.876	10.0417	27.6535	41.3026	12.1347	10.59	9.26057
35	876.96	20.708	10.0521	26.9453	41.7208	12.5052	10.4848	9.30448
35	878.22	20.575	10.0153	26.2915	42.2374	12.8491	10.3932	9.35025
35	879.48	20.3963	9.96866	25.828	42.6188	13.2371	10.3481	9.35721
35	880.74	20.2015	9.98296	25.4097	43.0092	13.5512	10.2815	9.34415
35	882	19.9808	9.99701	25.0541	43.4275	13.9065	10.2342	9.3209
35	883.26	19.7642	9.98507	24.7163	43.9749	14.1863	10.1366	9.2648
35	884.52	19.415	10.002	24.342	44.5305	14.5267	10.0367	9.19975
35	885.78	19.1815	9.98022	24.0281	45.1193	14.7124	9.87811	9.17338
35	887.04	18.8606	9.93209	23.6772	45.5705	14.7731	9.66915	9.13147
35	888.3	18.4558	9.88172	23.3629	45.716	14.8658	9.44813	9.07052
35	889.56	18.053	9.77388	22.9042	45.674	15.0694	9.22799	8.97139
35	890.82	17.6068	9.6607	22.4402	45.3335	15.4083	9.08259	8.92388
35	892.08	17.1379	9.57376	21.8434	45.0142	15.7944	9.01418	8.92848
35	893.34	16.6882	9.50286	21.2496	44.6072	16.1724	9.00112	8.89627
35	894.6	16.2303	9.4648	20.6486	44.1801	16.4949	9.00796	8.82861
35	895.86	15.8332	9.43669	20.1234	43.5928	16.6794	9.001	8.79913
35	897.12	15.5822	9.35386	19.5939	42.9466	16.8577	9.001	8.79303
35	898.38	15.2986	9.27848	19.1076	42.1896	17.0872	8.93893	8.68706
35	899.64	15.002	9.26766	18.629	41.3907	17.3243	8.90224	8.61343
35	900.9	14.6317	9.32537	18.1637	40.9216	17.4445	8.81269	8.6255
35	902.16	14.3347	9.30672	17.8072	40.8519	17.4638	8.69776	8.69639
35	903.42	14.0083	9.39639	17.4	41.0049	17.4951	8.64838	8.83943
35	904.68	13.7265	9.47388	16.9854	41.4699	17.6388	8.63706	8.93197
35	905.94	13.51	9.42239	16.6318	42.0602	17.8326	8.75398	9.02774
35	907.2	13.3213	9.374	16.3367	42.5971	18.0918	8.87886	9.09092
35	908.46	13.1602	9.2556	16.1974	42.907	18.332	9.05286	9.15473
35	909.72	12.9883	9.12289	16.0582	42.9404	18.581	9.15037	9.23744
35	910.98	12.7179	9.0403	15.8983	42.9318	18.9124	9.21169	9.25348
35	912.24	12.4619	9.02189	15.7479	42.8221	19.3525	9.21318	9.19913
35	913.5	12.1944	9.07189	15.5672	42.6306	19.9808	9.17313	9.09801
35	914.76	12.0246	9.07226	15.2723	42.6683	20.5562	9.16244	9.06903
35	916.02	11.8055	9.10958	15.0146	42.9357	21.0774	9.20062	9.07998
35	917.28	11.66	9.12488	14.8147	43.3004	21.5801	9.29602	9.14963
35	918.54	11.518	9.16729	14.6338	43.734	22.0244	9.40498	9.176
35	919.8	11.3958	9.11368	14.5109	44.0389	22.5073	9.48371	9.24614
35	921.06	11.3146	9.09303	14.2623	44.3267	22.9751	9.51045	9.34776
35	922.32	11.2632	9.06244	13.9955	44.4251	23.566	9.45684	9.33035
35	923.58	11.173	9.02898	13.7445	44.5175	24.1093	9.41841	9.29714
35	924.84	11.2178	8.99963	13.4883	44.6179	24.4461	9.41629	9.26405
35	926.1	11.2948	8.87724	13.2677	44.7466	24.6695	9.36356	9.27301
35	927.36	11.2134	8.81393	13.1259	44.9137	24.7072	9.31107	9.22015
35	928.62	11.1561	8.78719	12.8912	45.1682	24.6017	9.31182	9.14154
35	929.88	11.1474	8.75249	12.6473	45.3424	24.4308	9.2291	9.12624
35	931.14	11.1633	8.72052	12.3108	45.3748	24.3093	9.1658	9.16182
35	932.4	11.2516	8.6449	12.0388	45.1912	24.2096	9.14378	9.23632
35	933.66	11.3864	8.70746	11.7698	44.7733	24.2152	9.18632	9.26281
35	934.92	11.7078	8.77201	11.5313	44.3255	24.1745	9.21095	9.27948
35	936.18	11.9354	8.91779	11.2539	43.9025	24.1791	9.35336	9.30796
35	937.44	12.2363	9.03433	11.0301	43.6695	24.2974	9.45448	9.34801
35	938.7	12.5414	9.09677	10.7922	43.995	24.3308	9.6046	9.41219
35	939.96	12.8182	9.14739	10.5759	44.5453	24.3206	9.74341	9.46567
35	941.22	13.1536	9.19913	10.3505	45.317	24.3711	9.79415	9.56542
35	942.48	13.5888	9.23868	10.2475	46.056	24.5943	9.7842	9.67239
35	943.74	13.9053	9.33085	10.151	46.8126	24.8961	9.7291	9.78756
35	945	14.1861	9.401	10.0438	47.6816	25.3188	9.65187	9.94179
35	946.26	14.4096	9.43632	9.87251	48.6529	25.6351	9.61803	10.0549
35	947.52	14.675	9.47724	9.7643	49.7262	25.9714	9.56057	10.1699
35	948.78	14.9386	9.53818	9.69042	50.9226	26.2951	9.51891	10.3072
35	950.04	15.2281	9.54789	9.6143	52.0854	26.7853	9.43495	10.427
35	951.3	15.5198	9.55522	9.6097	52.9112	27.2609	9.40634	10.5144
35	952.56	15.7056	9.6643	9.56853	53.4167	27.6535	9.36567	10.5311
35	953.82	15.8483	9.75124	9.57512	53.5265	27.872	9.26555	10.4728
35	955.08	15.8588	9.82886	9.58507	53.281	27.9356	9.15684	10.4016
35	956.34	15.735	9.92799	9.62301	52.7224	27.8551	9.02438	10.3496
35	957.6	15.5347	9.99913	9.62774	51.9658	27.5896	8.92289	10.2853
35	958.86	15.3029	10.0619	9.53122	51.283	27.31	8.81331	10.2443
35	960.12	15.0744	10.0899	9.44739	50.7158	26.959	8.71455	10.1739
35	961.38	14.9179	10.0959	9.34913	50.1583	26.5566	8.61206	10.0713
35	962.64	14.8444	10.0891	9.21779	49.6483	26.0878	8.55933	10.0391
35	963.9	14.829	10.0192	9.11816	49.1572	25.5087	8.50174	9.96318
35	965.16	14.847	9.97537	9.05883	48.4359	24.9965	8.41182	9.87973
35	966.42	14.896	9.91318	8.97873	47.5604	24.5465	8.34689	9.79876
35	967.68	14.9077	9.91816	8.91555	46.5678	24.0888	8.30684	9.72077
35	968.94	14.9909	9.88209	8.82239	45.5353	23.7192	8.25933	9.64751
35	970.2	15.0546	9.88557	8.74764	44.6127	23.3721	8.23818	9.526
35	971.46	15.0749	9.8893	8.67562	43.7525	23.1007	8.25958	9.31542
35	972.72	15.0794	9.8459	8.63781	43.1251	22.7276	8.3444	9.17736
35	973.98	15.1134	9.80771	8.60498	42.5648	22.4704	8.35299	9.06692
35	975.24	15.072	9.8046	8.54801	41.8951	22.34	8.42662	8.95647
35	976.5	15.0435	9.8046	8.49851	41.0626	22.2556	8.57251	8.87898
35	977.76	15.1101	9.81443	8.47376	40.0444	22.2081	8.71604	8.80933
35	979.02	15.0928	9.78321	8.50821	38.8053	22.2474	8.7694	8.82102
35	980.28	14.9861	9.7959	8.44254	37.5785	22.352	8.86356	8.75622
35	981.54	14.8665	9.75435	8.43408	36.4134	22.4382	8.92823	8.67711
35	982.8	14.6745	9.75721	8.37699	35.3137	22.4367	8.92152	8.59279
35	984.06	14.4065	9.64515	8.29515	34.4429	22.3881	8.90808	8.55622
35	985.32	14.1173	9.52612	8.27761	33.5905	22.3811	8.94154	8.49478
35	986.58	13.8455	9.37201	8.31331	32.5965	22.4019	9.02413	8.41791
35	987.84	13.5393	9.23234	8.29975	31.5192	22.3546	9.13371	8.33271
35	989.1	13.1749	9.15684	8.28744	30.1774	22.3596	9.16418	8.28197
35	990.36	12.7888	9.10535	8.26555	28.7673	22.3352	9.19502	8.20697
35	991.62	12.393	9.04453	8.23109	27.2218	22.1908	9.2546	8.12388
35	992.88	11.9287	8.9801	8.22836	25.6914	21.8673	9.326	7.95211
35	994.14	11.5252	8.86555	8.15622	24.2582	21.3428	9.41244	7.79316
35	995.4	11.1655	8.74167	8.12475	23.0203	20.5919	9.449	7.62002
35	996.66	10.8051	8.67226	8.15746	22.1103	19.8542	9.40236	7.48271
35	997.92	10.3825	8.65784	8.24888	21.7772	19.029	9.4301	7.33197
35	999.18	10.0287	8.69403	8.40373	22.0846	18.2055	9.46095	7.14627
35	1000.44	9.68694	8.84291	8.67562	23.1179	17.4313	9.50597	6.97736
35	1001.7	9.44801	8.96617	8.9648	24.7779	17.0342	9.53197	6.78321
35	1002.96	9.30908	9.04328	9.2209	26.5626	17.0622	9.62811	6.73532
35	1004.22	9.2852	9.11816	9.35373	28.7811	17.3986	9.8153	6.73234
35	1005.48	9.38545	9.16331	9.47861	30.9517	17.9631	10.0642	6.76206
35	1006.74	9.66206	9.24739	9.53781	33.1022	18.9035	10.2866	6.76244
35	1008	10.0612	9.32749	9.6898	35.13	19.9969	10.4877	6.84303
35	1009.26	10.5169	9.41443	9.91766	36.8581	20.7915	10.6384	6.97463
35	1010.52	10.9442	9.51779	10.1757	38.1044	21.3243	10.8262	7.12065
35	1011.78	11.3187	9.65149	10.4836	38.942	21.6016	10.9862	7.21828
35	1013.04	11.6264	9.74838	10.7539	39.75	21.7036	11.1705	7.29838
35	1014.3	11.8109	9.87848	10.9244	40.5091	21.8466	11.3629	7.39577
35	1015.56	11.9352	10.0215	11.0485	41.4142	21.945	11.5755	7.44627
35	1016.82	11.9915	10.1782	11.1541	42.3603	22.0918	11.7578	7.47488
35	1018.08	12.0525	10.2544	11.2714	43.1173	22.3407	11.8963	7.53271
35	1019.34	12.0636	10.3805	11.3346	43.9313	22.5535	11.8663	7.59876
35	1020.6	12.0505	10.5383	11.3682	44.7325	22.7471	11.8132	7.66716
35	1021.86	12.0975	10.6644	11.5016	45.4864	23.0086	11.73	7.74876
35	1023.12	12.2506	10.8057	11.6172	46.0297	23.3429	11.6296	7.81082
35	1024.38	12.3353	10.9299	11.6989	46.6	23.6542	11.5924	7.87711
35	1025.64	12.4811	11.0874	11.79	47.2189	23.9259	11.4442	7.94813
35	1026.9	12.6272	11.2187	11.8725	47.9041	24.2581	11.3164	8.0092
35	1028.16	12.7607	11.3203	11.8382	48.6522	24.6267	11.2274	8.11978
35	1029.42	12.9915	11.3975	11.7907	49.4315	24.9031	11.2138	8.14764
35	1030.68	13.2735	11.4001	11.8147	50.2999	25.0779	11.0998	8.27724
35	1031.94	13.6256	11.3626	11.8229	51.143	25.0618	11.0214	8.34876
35	1033.2	13.9708	11.2985	11.8905	51.9582	25.0083	10.9837	8.42749
35	1034.46	14.243	11.2918	11.9738	52.5531	24.9608	10.9357	8.45771
35	1035.72	14.4154	11.2852	12.0348	53.1546	25.003	10.8601	8.53346
35	1036.98	14.5315	11.3494	12.0296	54.0262	25.2623	10.718	8.60373
35	1038.24	14.6244	11.406	11.9942	55.1549	25.7646	10.6184	8.68756
35	1039.5	14.7914	11.4748	12.0267	56.4097	26.4759	10.6415	8.71206
35	1040.76	15.0776	11.541	12.0837	57.7755	27.3541	10.7143	8.8301
35	1042.02	15.342	11.6378	12.1291	59.2056	28.2507	10.8187	8.89279
35	1043.28	15.5882	11.7225	12.1394	60.6236	29.1995	10.9632	8.98172
35	1044.54	15.8516	11.7854	12.2009	62.0178	30.1993	11.1821	9.0209
35	1045.8	16.0963	11.7988	12.2764	63.2005	31.3036	11.4192	9.04851
35	1047.06	16.3045	11.8267	12.3644	64.0601	32.5133	11.6007	9.0546
35	1048.32	16.5515	11.8299	12.2904	64.4113	33.6572	11.7012	9.08719
35	1049.58	16.7168	11.8046	12.1201	64.0539	34.749	11.7827	9.14179
35	1050.84	16.89	11.6914	11.8847	63.0216	35.7366	11.8065	9.26953
35	1052.1	17.0167	11.5542	11.6179	61.4389	36.6286	11.8592	9.40062
35	1053.36	17.0787	11.3764	11.4113	59.8521	37.3738	11.8776	9.52052
35	1054.62	17.1295	11.1597	11.2566	58.2397	37.8269	11.7623	9.71306
35	1055.88	17.1162	11.0096	11.1377	56.8531	37.8937	11.5602	9.90137
35	1057.14	17.0724	10.8427	11.059	55.7294	37.5336	11.3558	10.0602
35	1058.4	16.9912	10.7173	11.0015	54.6585	37.0924	11.0864	10.2109
35	1059.66	16.8544	10.6075	10.9271	53.8667	36.8801	10.8307	10.2708
35	1060.92	16.6993	10.5608	10.7483	53.5624	36.8198	10.5805	10.3194
35	1062.18	16.5883	10.5027	10.5658	53.5427	36.8211	10.3464	10.3095
35	1063.44	16.5142	10.3935	10.4259	53.6014	36.9019	10.0173	10.3371
35	1064.7	16.5138	10.2983	10.291	53.7504	36.8738	9.67077	10.3577
35	1065.96	16.4938	10.1636	10.2169	53.844	37.0026	9.31517	10.4036
35	1067.22	16.5488	9.99527	10.1964	53.869	37.1396	8.99403	10.428
35	1068.48	16.5032	9.89167	10.193	54.0082	37.2693	8.72438	10.4122
35	1069.74	16.5697	9.76368	10.1984	53.8368	37.6549	8.68358	10.4195
35	1071	16.6297	9.66803	10.2373	53.484	38.1617	8.70373	10.4924
35	1072.26	16.7042	9.54577	10.2052	53.1835	38.6174	8.73744	10.7103
35	1073.52	16.7614	9.38769	10.1728	53.0085	38.9919	8.83122	10.9789
35	1074.78	16.8017	9.29216	10.1121	52.7876	39.2432	8.91878	11.2121
35	1076.04	16.7682	9.14241	10.0367	52.568	39.5741	9.14453	11.4182
35	1077.3	16.797	9.09776	9.90995	52.3552	39.8934	9.42562	11.5244
35	1078.56	16.7998	9.0658	9.84801	52.1296	40.316	9.70473	11.5136
35	1079.82	16.7566	9.04403	9.81517	51.9989	40.803	9.85187	11.4466
35	1081.08	16.7565	9.08868	9.80995	51.8947	41.2913	10.0307	11.353
35	1082.34	16.6031	9.17886	9.84627	51.9382	41.9684	10.0789	11.282
35	1083.6	16.4991	9.32052	9.87463	52.0667	42.6458	10.0724	11.2051
35	1084.86	16.415	9.45187	9.91356	52.2337	43.1453	10.0872	11.1461
35	1086.12	16.3496	9.49378	9.94117	52.285	43.4351	10.0766	11.1073
35	1087.38	16.276	9.49167	9.99055	51.9695	43.5277	10.028	11.0683
35	1088.64	16.2305	9.5194	9.99303	51.3337	43.324	9.95348	11.0764
35	1089.9	16.1357	9.55958	9.91157	50.5187	42.8718	9.82027	11.0275
35	1091.16	16.053	9.57923	9.84502	49.4857	42.2626	9.69042	10.9103
35	1092.42	16.0042	9.52201	9.77264	48.4326	41.692	9.46928	10.8224
35	1093.68	15.9677	9.46144	9.73147	47.401	41.0566	9.23694	10.7627
35	1094.94	15.9062	9.43358	9.66269	46.4606	40.4756	8.89204	10.6771
35	1096.2	15.8787	9.49204	9.55672	45.5609	40.0279	8.54378	10.6061
35	1097.46	15.892	9.53271	9.40684	44.6898	39.8432	8.32674	10.6027
35	1098.72	15.9165	9.48955	9.40846	43.669	39.9602	8.06953	10.593
35	1099.98	15.8866	9.46928	9.38259	42.7174	40.083	7.88744	10.5799
35	1101.24	15.8159	9.475	9.31891	41.7455	40.0688	7.70784	10.5536
35	1102.5	15.7761	9.51007	9.27027	40.8723	39.773	7.56157	10.5159
35	1103.76	15.7315	9.50498	9.1944	39.978	39.503	7.43607	10.4836
35	1105.02	15.6828	9.49353	9.12923	39.1653	39.6017	7.42276	10.3596
35	1106.28	15.6736	9.44975	9.08744	38.3525	40.1848	7.42786	10.2458
35	1107.54	15.6286	9.49938	9.07873	37.6496	40.9672	7.38993	10.1473
35	1108.8	15.507	9.57562	9.00759	37.3687	41.8493	7.3658	9.98856
35	1110.06	15.4703	9.61903	8.9005	37.1794	42.6315	7.38694	9.95137
35	1111.32	15.4795	9.62761	8.8847	36.9117	43.3951	7.56393	9.89254
35	1112.58	15.5215	9.60609	8.84639	36.7075	44.1168	7.85908	10.0384
35	1113.84	15.5669	9.64428	8.80597	36.4316	44.6542	8.32475	10.1046
35	1115.1	15.5623	9.68582	8.81766	35.92	45.0495	8.84851	10.2067
35	1116.36	15.65	9.72662	8.85311	35.2056	45.1893	9.33072	10.2623
35	1117.62	15.5948	9.74229	8.86343	34.4724	45.3065	9.65473	10.384
35	1118.88	15.648	9.7393	8.7944	33.855	45.2801	9.8541	10.4898
35	1120.14	15.5947	9.7158	8.69129	33.5468	45.0692	9.94876	10.5117
35	1121.4	15.5458	9.67624	8.59067	33.3792	44.6667	10.0429	10.5063
35	1122.66	15.4272	9.68968	8.51604	33.2296	44.19	10.1274	10.294
35	1123.92	15.2267	9.76405	8.51032	33.0463	43.668	10.1427	10.0434
35	1125.18	15.101	9.76704	8.53047	32.77	43.2143	10.2807	9.77413
35	1126.44	14.9833	9.75858	8.5454	32.4968	42.6731	10.2893	9.53321
35	1127.7	14.7785	9.68109	8.61157	32.168	42.0743	10.157	9.43818
35	1128.96	14.5974	9.6209	8.65721	31.7792	41.4759	9.83955	9.39863
35	1130.22	14.4056	9.58644	8.73495	31.3552	41.0121	9.5551	9.40535
35	1131.48	14.2226	9.5357	8.72861	30.8091	40.6861	9.34291	9.39465
35	1132.74	14.1532	9.50162	8.70211	30.1655	40.4639	9.35958	9.33818
35	1134	14.0797	9.45025	8.71816	29.4703	40.3113	9.54502	9.29776
35	1135.26	14.0208	9.34751	8.72077	29.0228	40.4368	9.78818	9.3153
35	1136.52	13.991	9.31381	8.78122	28.694	40.8915	10.025	9.26393
35	1137.78	13.9811	9.3005	8.82189	28.5718	41.6514	10.176	9.2546
35	1139.04	13.9636	9.25435	8.93483	28.6555	42.7443	10.3517	9.13993
35	1140.3	14.0716	9.16082	9.09614	28.6585	44.0383	10.6103	9.08333
35	1141.56	14.0669	9.17015	9.22624	28.6353	45.409	10.773	9.0791
35	1142.82	14.0139	9.29813	9.36766	28.5256	46.6449	11.0121	9.03109
35	1144.08	13.9792	9.43781	9.48893	28.4306	47.641	11.2373	9.01045
35	1145.34	13.9512	9.51953	9.59465	28.2959	48.4404	11.4679	9.0893
35	1146.6	13.8782	9.55075	9.68221	28.1557	48.9041	11.7215	9.14204
35	1147.86	13.8321	9.50062	9.81331	27.9124	49.0346	11.9476	9.23085
35	1149.12	13.7019	9.54614	9.85386	27.6536	48.9146	12.1954	9.28943
35	1150.38	13.6341	9.48607	9.88184	27.3067	48.7663	12.3735	9.31716
35	1151.64	13.5995	9.43159	9.91592	26.8504	48.5586	12.6251	9.34552
35	1152.9	13.5291	9.33955	9.91654	26.3062	48.4909	12.9214	9.33284
35	1154.16	13.4782	9.3398	9.88333	25.8218	48.2678	13.2524	9.25398
35	1155.42	13.4075	9.30323	9.86244	25.2373	47.8925	13.578	9.18781
35	1156.68	13.3047	9.27674	9.77152	24.798	47.2422	13.8578	9.10995
35	1157.94	13.1709	9.17985	9.69764	24.2826	46.6424	14.1271	9.09092
35	1159.2	13.1504	9.06294	9.65473	23.6104	45.9828	14.3933	9.11318
35	1160.46	13.0593	9.00311	9.57164	22.9703	45.4437	14.5566	9.08744
35	1161.72	12.9965	8.94975	9.48346	22.41	44.859	14.5189	9.06754
35	1162.98	12.8535	9.0199	9.42649	21.9167	44.3898	14.3093	8.97065
35	1164.24	12.6459	9.0653	9.41555	21.4096	44.2854	13.9626	8.81642
35	1165.5	12.4799	9.07114	9.36679	21.1688	44.4124	13.4688	8.65075
35	1166.76	12.2566	9.13657	9.29938	20.9736	44.8437	12.9974	8.56331
35	1168.02	12.201	9.22239	9.22886	20.8502	45.2442	12.6657	8.47662
35	1169.28	12.1796	9.24353	9.21953	20.6811	45.7553	12.4485	8.41517
35	1170.54	12.1588	9.29129	9.22637	20.518	46.4225	12.2468	8.39677
35	1171.8	12.184	9.31356	9.32575	20.5335	47.0567	12.0266	8.33794
35	1173.06	12.1785	9.30883	9.40249	20.6703	47.7001	11.8297	8.40983
35	1174.32	12.228	9.2551	9.47201	20.9122	48.4687	11.6257	8.44602
35	1175.58	12.2173	9.27425	9.55236	21.2097	49.2806	11.3281	8.48644
35	1176.84	12.2741	9.28445	9.67463	21.4185	50.1336	11.166	8.49863
35	1178.1	12.2769	9.37201	9.71169	21.5593	50.9932	11.0672	8.52313
35	1179.36	12.2915	9.48483	9.84776	21.6292	51.7534	11.1192	8.52749
35	1180.62	12.3228	9.64154	9.91219	21.6297	52.3624	11.2082	8.64988
35	1181.88	12.3163	9.82139	9.95908	21.6927	52.9165	11.2459	8.79117
35	1183.14	12.3144	9.9245	10.0305	21.6888	53.3922	11.1567	9.09192
35	1184.4	12.3313	9.9648	9.98371	21.7512	53.8015	10.9714	9.39552
35	1185.66	12.3542	10.0005	9.98856	21.6159	54.0004	10.7019	9.68595
35	1186.92	12.3866	9.98308	9.97289	21.443	53.8595	10.5165	9.9592
35	1188.18	12.457	9.96754	9.92898	21.2892	53.2308	10.5224	10.2192
35	1189.44	12.5369	9.98333	9.85075	21.0076	52.3537	10.5974	10.445
35	1190.7	12.523	10.0529	9.77687	20.8112	51.1504	10.6378	10.7193
35	1191.96	12.5881	10.0173	9.70435	20.6562	49.9259	10.6718	10.9739
35	1193.22	12.6652	9.89067	9.67537	20.5484	48.8905	10.5769	11.1934
35	1194.48	12.7138	9.79104	9.59925	20.4413	48.3276	10.393	11.2978
35	1195.74	12.8152	9.73085	9.59117	20.2905	48.2035	10.1816	11.3781
35	1197	12.9148	9.66281	9.54726	20.1367	48.4076	9.90734	11.5067
35	1198.26	12.978	9.61965	9.50709	20.0493	48.4951	9.63706	11.5078
35	1199.52	13.0393	9.54963	9.47724	19.9776	48.6082	9.42998	11.5117
35	1200.78	13.0817	9.55174	9.44925	19.8868	48.5956	9.36095	11.53
35	1202.04	13.1419	9.55075	9.39192	19.89	48.6402	9.326	11.4479
35	1203.3	13.1897	9.53346	9.34515	19.9542	48.6374	9.2699	11.4163
35	1204.56	13.273	9.45983	9.35883	19.9476	48.7668	9.17761	11.4276
35	1205.82	13.3655	9.4643	9.35833	19.9184	48.9274	9.00485	11.4211
35	1207.08	13.4643	9.47587	9.38308	19.8214	49.2243	8.82898	11.4586
35	1208.34	13.6509	9.52376	9.38147	19.7881	49.5603	8.75274	11.553
35	1209.6	13.8177	9.57488	9.29851	19.7755	50.2739	8.7005	11.6007
35	1210.86	13.9973	9.62973	9.34577	19.7234	51.3448	8.6592	11.6697
35	1212.12	14.1351	9.71219	9.40597	19.6392	52.7761	8.59328	11.7779
35	1213.38	14.3006	9.67923	9.48072	19.6087	54.2388	8.57774	11.8562
35	1214.64	14.5854	9.68483	9.52811	19.5827	55.6805	8.52998	11.9886
35	1215.9	14.798	9.69104	9.6454	19.5476	57.0588	8.63408	12.0473
35	1217.16	14.9317	9.66841	9.71095	19.6126	58.3509	8.85087	12.1296
35	1218.42	15.0189	9.65609	9.76306	19.6856	59.8229	9.11306	12.2305
35	1219.68	15.1198	9.75522	9.78396	19.7797	61.4002	9.35634	12.4092
35	1220.94	15.224	9.84739	9.8347	19.8772	62.5643	9.56182	12.582
35	1222.2	15.3045	9.95609	9.73022	19.8965	63.3604	9.75274	12.8659
35	1223.46	15.458	10.0578	9.65087	19.6942	63.8958	9.90473	13.0971
35	1224.72	15.5323	10.1386	9.60858	19.347	64.1918	10.0343	13.3648
35	1225.98	15.64	10.1724	9.58731	19.0422	64.3082	10.0751	13.6878
35	1227.24	15.715	10.2367	9.53682	18.8305	64.2595	10.0551	13.8439
35	1228.5	15.8701	10.2413	9.59925	18.706	64.0807	10.0382	13.9146
35	1229.76	16.0218	10.2077	9.54851	18.6583	63.9469	10.1005	13.9752
35	1231.02	16.1877	10.1122	9.54652	18.6082	63.9188	10.2848	13.9174
35	1232.28	16.2669	10.0342	9.63221	18.4255	64.1134	10.4923	13.809
35	1233.54	16.3172	10.0369	9.60236	18.2545	64.434	10.6909	13.576
35	1234.8	16.3485	10.0407	9.59677	18.0005	64.8561	10.8755	13.2701
35	1236.06	16.4254	10.0582	9.55871	17.808	65.2201	11.0725	12.9729
35	1237.32	16.371	10.1458	9.45958	17.6424	65.627	11.2394	12.7291
35	1238.58	16.4066	10.1654	9.38781	17.4549	66.0726	11.4369	12.4836
35	1239.84	16.44	10.1762	9.36978	17.2315	66.4447	11.6313	12.2854
35	1241.1	16.4886	10.1818	9.30473	17.1102	67.0437	11.7148	12.0359
35	1242.36	16.5342	10.206	9.25647	16.9704	67.6986	11.8536	11.7685
35	1243.62	16.5197	10.2745	9.19316	16.9409	68.3719	12.1014	11.5633
35	1244.88	16.5364	10.3422	9.20846	16.8534	68.8951	12.4546	11.4511
35	1246.14	16.5397	10.395	9.21393	16.7626	69.3593	12.7458	11.3397
35	1247.4	16.5514	10.4284	9.26978	16.567	69.9631	13.0454	11.2259
35	1248.66	16.6289	10.4873	9.2791	16.3621	70.7179	13.298	11.2195
35	1249.92	16.7624	10.4989	9.3495	16.1189	71.4657	13.4825	11.2632
35	1251.18	16.9235	10.5148	9.375	15.9012	72.1942	13.6142	11.3318
35	1252.44	17.0274	10.5026	9.43383	15.7444	72.8596	13.7143	11.5129
35	1253.7	17.0964	10.5634	9.49017	15.5922	73.4275	13.7951	11.7169
35	1254.96	17.1473	10.6634	9.46194	15.5072	73.8939	13.8575	11.8652
35	1256.22	17.105	10.6922	9.51032	15.3772	74.3239	13.9951	12.0109
35	1257.48	17.0912	10.7568	9.53545	15.3299	74.5657	14.1692	12.0611
35	1258.74	16.9683	10.7878	9.55012	15.2632	74.625	14.3415	11.974
35	1260	16.8464	10.741	9.6398	15.181	74.2459	14.4291	11.8601
35	1261.26	16.6627	10.7315	9.64067	15.1468	73.3938	14.6146	11.7187
35	1262.52	16.5516	10.705	9.62189	15.1613	72.2179	14.8669	11.5748
35	1263.78	16.4832	10.6637	9.5245	15.0285	71.1029	15.119	11.4738
35	1265.04	16.3728	10.6228	9.426	14.906	70.2214	15.3555	11.5
35	1266.3	16.3351	10.5886	9.28794	14.7204	69.5392	15.5296	11.6149
35	1267.56	16.32	10.6223	9.18371	14.4803	68.8623	15.6733	11.7474
35	1268.82	16.2775	10.6514	9.13271	14.2392	68.0085	15.8267	11.8037
35	1270.08	16.2244	10.5597	9.17177	13.9805	66.9055	16.1005	11.7463
35	1271.34	16.2524	10.4741	9.19652	13.7011	66.1082	16.457	11.7368
35	1272.6	16.3265	10.3374	9.30597	13.3907	65.7636	16.877	11.601
35	1273.86	16.3379	10.2602	9.35423	13.2326	65.7858	17.2307	11.3984
35	1275.12	16.4047	10.2257	9.32886	13.1886	65.9927	17.5246	11.2289
35	1276.38	16.422	10.2418	9.26567	13.1675	66.3617	17.7743	11.0642
35	1277.64	16.451	10.2647	9.20958	13.1284	66.9695	18.0014	11.0132
35	1278.9	16.4495	10.2932	9.09577	13.0683	67.798	18.2205	10.9491
35	1280.16	16.4211	10.2928	9.08868	12.9965	68.6989	18.3728	10.9077
35	1281.42	16.3725	10.3224	9.05037	12.8897	69.5062	18.45	10.9221
35	1282.68	16.4005	10.3055	8.92861	12.8731	69.8718	18.5909	10.9983
35	1283.94	16.4364	10.2295	8.89527	12.8188	69.9529	18.7791	11.0555
35	1285.2	16.3981	10.1998	8.89279	12.7877	69.8291	19.0259	11.1757
35	1286.46	16.3021	10.2052	8.88184	12.7694	69.7379	19.1505	11.3092
35	1287.72	16.3178	10.1782	8.89975	12.7281	69.709	19.0779	11.4918
35	1288.98	16.2723	10.1546	8.95535	12.6412	69.7219	18.8769	11.5011
35	1290.24	16.2389	10.085	8.97363	12.5627	69.7214	18.5868	11.4998
35	1291.5	16.1591	10.0286	9.01306	12.4321	69.7083	18.3407	11.5035
35	1292.76	16.0434	9.99129	9.00348	12.3932	69.6561	18.15	11.5318
35	1294.02	16.0435	9.92948	8.99154	12.2141	69.4985	18.0383	11.5419
35	1295.28	16.0257	9.87562	8.94925	12.0771	69.216	18.0831	11.5685
35	1296.54	16.0267	9.84104	8.89092	11.9189	68.7616	18.4097	11.5333
35	1297.8	15.9958	9.81119	8.82127	11.857	67.996	18.8096	11.4776
35	1299.06	15.9908	9.7408	8.82326	11.7432	67.3984	19.3279	11.3687
35	1300.32	16.0077	9.71754	8.79167	11.7391	67.0082	19.883	11.242
35	1301.58	15.9588	9.66269	8.84241	11.7087	67.0909	20.2964	11.0973
35	1302.84	15.8604	9.64515	8.88433	11.7187	67.5264	20.6785	10.8939
35	1304.1	15.8857	9.57575	8.91704	11.7066	68.246	20.924	10.7286
35	1305.36	15.8337	9.53234	8.93632	11.6791	68.9616	21.3274	10.5049
35	1306.62	15.8343	9.51356	8.94726	11.72	69.6343	21.7302	10.3399
35	1307.88	15.8782	9.4541	9.01132	11.6629	70.3534	22.2114	10.2266
35	1309.14	15.9544	9.44913	9.03893	11.5883	71.2114	22.5238	10.2427
35	1310.4	15.9898	9.5495	9.04975	11.5348	72.0392	22.9029	10.4838
35	1311.66	16.0669	9.63458	9.05858	11.5075	72.9519	23.1736	10.7316
35	1312.92	16.0842	9.72114	9.06219	11.5082	73.8229	23.4071	10.9471
35	1314.18	16.0998	9.81331	9.15796	11.5223	74.4614	23.716	11.058
35	1315.44	16.1414	9.86779	9.24403	11.5621	74.7173	24.0345	11.0591
35	1316.7	16.178	9.96306	9.35025	11.5975	74.6675	24.3767	11.1512
35	1317.96	16.3688	9.94652	9.40211	11.6653	74.425	24.7336	11.1281
35	1319.22	16.554	9.85311	9.3801	11.7041	74.0989	25.0667	11.0806
35	1320.48	16.6652	9.82587	9.29664	11.7345	73.8338	25.2471	11.1108
35	1321.74	16.6454	9.85697	9.27301	11.7178	73.5779	25.3466	11.0172
35	1323	16.5699	9.8959	9.24652	11.7356	73.2876	25.358	10.9619
35	1324.26	16.5198	9.87662	9.26343	11.6777	72.9065	25.4391	10.9381
35	1325.52	16.3989	9.85983	9.23507	11.5781	72.4524	25.5382	10.8598
35	1326.78	16.3376	9.8245	9.22799	11.4714	71.9312	25.7226	10.7663
35	1328.04	16.2749	9.81654	9.26032	11.3398	71.2451	25.83	10.7878
35	1329.3	16.1942	9.78209	9.2995	11.2471	70.4458	25.9384	10.865
35	1330.56	16.134	9.77985	9.25734	11.1785	69.5951	26.1333	10.967
35	1331.82	16.0922	9.75833	9.25572	11.1035	68.9152	26.3322	11.0036
35	1333.08	16.0734	9.7745	9.27537	11.0027	68.5521	26.4276	10.9943
35	1334.34	16.008	9.78582	9.29726	10.9331	68.4572	26.3826	11.0419
35	1335.6	15.9469	9.82289	9.25684	10.8868	68.495	26.2498	11.131
35	1336.86	15.9803	9.85323	9.25659	10.7735	68.6325	26.1799	11.2529
35	1338.12	16.0466	9.90871	9.24092	10.768	68.5694	26.2996	11.3711
35	1339.38	16.0961	9.90622	9.28147	10.7611	68.4654	26.4679	11.5502
35	1340.64	16.1597	9.98806	9.2755	10.8393	68.2708	26.6609	11.7264
35	1341.9	16.2327	10.0122	9.26331	10.8118	68.0255	26.8974	11.8609
35	1343.16	16.2903	10.0808	9.28831	10.7693	67.769	27.1083	11.9502
35	1344.42	16.2378	10.1289	9.28806	10.7668	67.4494	27.3657	11.9687
35	1345.68	16.2262	10.1567	9.32786	10.7799	67.1419	27.5178	11.9397
35	1346.94	16.1944	10.1784	9.32239	10.8289	66.8614	27.4169	11.9496
35	1348.2	16.2127	10.2021	9.26978	10.8121	66.6894	27.2073	11.932
35	1349.46	16.1846	10.2927	9.18246	10.8743	66.4514	26.8642	11.8897
35	1350.72	16.0907	10.3384	9.15647	10.8267	66.1322	26.5386	11.8613
35	1351.98	16.0338	10.4182	9.1097	10.8561	65.5086	26.3014	11.8192
35	1353.24	16.129	10.4633	9.09652	10.8027	64.6751	26.0571	11.8132
35	1354.5	16.0592	10.569	9.03371	10.7879	63.6978	25.8782	11.7502
35	1355.76	16.0552	10.6143	8.97226	10.8209	62.7571	25.6153	11.8149
35	1357.02	16.0469	10.693	8.91356	10.9139	61.8608	25.2861	11.9019
35	1358.28	15.997	10.7981	8.84863	10.9647	61.1053	24.9466	12.0173
35	1359.54	15.9193	10.8403	8.79279	11.0596	60.402	24.6337	12.0514
35	1360.8	15.8471	10.7876	8.77948	11.1328	59.871	24.3294	11.8774
35	1362.06	15.8372	10.706	8.77923	11.1343	59.3791	24.0251	11.6417
35	1363.32	15.8629	10.5909	8.82077	11.1198	58.9978	23.7505	11.3665
35	1364.58	15.8568	10.4878	8.83557	11.1995	58.7249	23.374	11.1009
35	1365.84	15.8203	10.4415	8.89291	11.1764	58.4838	23.0301	10.8531
35	1367.1	15.7642	10.4093	8.84552	11.1413	58.3254	22.6845	10.5592
35	1368.36	15.6256	10.4174	8.8546	11.0757	58.2739	22.1924	10.3484
35	1369.62	15.5354	10.4608	8.90945	11.0391	58.2323	21.6867	10.1872
35	1370.88	15.4601	10.5087	8.95597	11.0034	58.1422	21.2576	9.98669
35	1372.14	15.4279	10.4562	8.96244	11.0716	58.0019	20.7827	9.91306
35	1373.4	15.4086	10.4633	8.95908	11.0572	57.9437	20.4163	9.78532
35	1374.66	15.3082	10.4976	8.94017	11.0445	57.7621	20.1688	9.68147
35	1375.92	15.253	10.5128	8.97799	10.9979	57.6357	20.0821	9.57114
35	1377.18	15.2187	10.4896	8.94863	10.949	57.4628	20.1248	9.44167
35	1378.44	15.1267	10.4289	8.8653	10.8858	57.226	20.2705	9.28744
35	1379.7	15.0128	10.3857	8.81915	10.8148	56.8833	20.5245	9.15883
35	1380.96	14.903	10.3623	8.78731	10.7546	56.5083	20.6345	9.03072
35	1382.22	14.7629	10.3515	8.73731	10.7534	56.084	20.6327	8.99017
35	1383.48	14.6501	10.3275	8.69863	10.7281	55.5353	20.6041	9.07388
35	1384.74	14.6088	10.3249	8.66256	10.6859	54.8514	20.568	9.27923
35	1386	14.5769	10.2419	8.67463	10.679	54.0994	20.5386	9.38943
35	1387.26	14.5296	10.1397	8.70535	10.6983	53.3495	20.5307	9.46978
35	1388.52	14.4428	10.0636	8.73321	10.5985	52.9052	20.4822	9.41729
35	1389.78	14.328	10.0653	8.7056	10.5646	52.671	20.4675	9.29925
35	1391.04	14.1964	10.0194	8.72848	10.5009	52.6835	20.459	9.12388
35	1392.3	14.0323	10.0453	8.72948	10.4869	52.7358	20.5583	9.00896
35	1393.56	13.9443	9.96107	8.70435	10.477	52.7874	20.7101	8.94129
35	1394.82	13.8769	9.8796	8.73072	10.4295	53.001	20.7285	8.90808
35	1396.08	13.8307	9.79204	8.68371	10.3698	53.1491	20.6791	9.0199
35	1397.34	13.7317	9.78619	8.68905	10.3035	53.2414	20.6769	9.25236
35	1398.6	13.6704	9.76157	8.7408	10.3414	53.3071	20.7648	9.46965
35	1399.86	13.5468	9.71617	8.77587	10.3082	53.194	20.9066	9.80448
35	1401.12	13.484	9.69627	8.73085	10.3106	52.9193	21.0669	10.096
35	1402.38	13.4738	9.63644	8.69291	10.2851	52.493	21.4147	10.3822
35	1403.64	13.3744	9.5806	8.62512	10.2725	52.0386	21.7719	10.4948
35	1404.9	13.2624	9.54888	8.58408	10.2694	51.6284	22.043	10.5444
35	1406.16	13.1515	9.50908	8.58545	10.1837	51.3259	22.2198	10.4631
35	1407.42	13.1163	9.43694	8.60174	10.0223	51.0899	22.4209	10.3418
35	1408.68	13.0658	9.32761	8.6097	9.95547	50.7488	22.6408	10.1918
35	1409.94	13.0556	9.2291	8.64328	9.83781	50.5684	22.916	10.0602
35	1411.2	13.0291	9.18408	8.60821	9.72985	50.4412	23.3307	10.0159
35	1412.46	13.0035	9.10112	8.61343	9.66082	50.4356	23.845	10.1057
35	1413.72	12.9527	9.06144	8.57475	9.65535	50.466	24.4053	10.3542
35	1414.98	12.8928	9.0806	8.50423	9.57973	50.6733	24.9602	10.7501
35	1416.24	12.7947	9.17488	8.40236	9.62413	50.7971	25.5063	11.1557
35	1417.5	12.7524	9.22761	8.40634	9.65348	51.0267	25.9391	11.494
35	1418.76	12.7205	9.23968	8.45386	9.68744	51.2359	26.3287	11.8049
35	1420.02	12.6042	9.28769	8.48445	9.71157	51.4031	26.5582	12.1244
35	1421.28	12.4637	9.29863	8.48818	9.79017	51.4563	26.6459	12.5701
35	1422.54	12.3142	9.36057	8.47313	9.826	51.4177	26.7706	12.9575
35	1423.8	12.1697	9.33756	8.46604	9.8602	51.2299	26.8502	13.3407
35	1425.06	12.1444	9.29714	8.48694	9.87376	51.2568	26.7934	13.7017
35	1426.32	12.156	9.26144	8.46294	9.93607	51.2486	26.7037	14.0565
35	1427.58	12.1168	9.25547	8.48159	10.0047	51.2709	26.4974	14.3338
35	1428.84	12.0725	9.25236	8.51965	10.0478	51.3274	26.2726	14.5643
35	1430.1	12.1488	9.22276	8.52649	10.1053	51.4072	26.0573	14.6872
35	1431.36	12.2241	9.20883	8.56269	10.1657	51.3754	26.0736	14.7791
35	1432.62	12.3139	9.2051	8.57973	10.1755	51.3248	26.2039	14.7673
35	1433.88	12.3626	9.21269	8.58358	10.2342	51.3199	26.5106	14.5887
35	1435.14	12.3827	9.18458	8.60323	10.2481	51.4469	27.0294	14.226
35	1436.4	12.4701	9.22562	8.62948	10.2409	51.6159	27.6347	13.8781
35	1437.66	12.5389	9.29776	8.5449	10.2296	51.8058	28.322	13.5491
35	1438.92	12.5631	9.34316	8.52674	10.2046	52.0093	28.9414	13.2976
35	1440.18	12.5806	9.39789	8.47351	10.23	52.0413	29.5713	13.2206
35	1441.44	12.6098	9.42649	8.4694	10.2687	51.9262	30.2872	13.2699
35	1442.7	12.7438	9.39391	8.51654	10.3155	51.8738	30.8409	13.3063
35	1443.96	12.8108	9.39366	8.57624	10.3817	51.7675	31.4148	13.391
35	1445.22	12.9735	9.43881	8.62624	10.479	51.6847	32.0106	13.5929
35	1446.48	13.0631	9.44254	8.67139	10.6154	51.6815	32.5979	13.6934
35	1447.74	13.201	9.41057	8.69216	10.7366	51.7863	33.1325	13.705
35	1449	13.366	9.38918	8.73346	10.7683	51.9438	33.644	13.7923
35	1450.26	13.5827	9.36928	8.83731	10.821	52.3183	34.0034	13.8046
35	1451.52	13.6471	9.43595	8.87463	10.877	52.7745	34.1756	13.8754
35	1452.78	13.6693	9.51555	8.98284	10.8861	53.4328	34.3119	14.0345
35	1454.04	13.6541	9.58507	9.12637	10.9006	53.998	34.4609	14.2465
35	1455.3	13.7619	9.63371	9.24453	10.8718	54.4255	34.68	14.4526
35	1456.56	13.8126	9.6699	9.33122	10.8252	54.7437	34.9279	14.6683
35	1457.82	13.8216	9.67823	9.33333	10.8688	54.7772	35.2374	14.78
35	1459.08	13.8673	9.73918	9.37923	10.8101	54.7602	35.3792	14.893
35	1460.34	13.9412	9.74179	9.42264	10.7851	54.3483	35.4723	15.0081
35	1461.6	13.9983	9.79378	9.42363	10.7345	53.7461	35.5041	15.0682
35	1462.86	13.9769	9.87886	9.4255	10.7659	53.0012	35.5633	15.0442
35	1464.12	13.9529	9.94689	9.44577	10.7573	52.3034	35.7313	14.9049
35	1465.38	13.9678	9.98197	9.51144	10.7371	51.4595	35.9756	14.6888
35	1466.64	14.0131	9.92264	9.54602	10.705	50.8447	36.2126	14.4303
35	1467.9	14.0796	9.79726	9.61791	10.6918	50.2633	36.533	14.1724
35	1469.16	14.1343	9.66405	9.69838	10.6787	49.6794	36.968	13.9096
35	1470.42	14.2169	9.54876	9.74925	10.6601	49.2076	37.5017	13.7053
35	1471.68	14.3721	9.4694	9.76629	10.5866	48.7884	38.2131	13.3372
35	1472.94	14.5442	9.39154	9.76754	10.4658	48.4501	38.9943	13.1198
35	1474.2	14.7098	9.4005	9.73358	10.3618	48.2276	39.7031	13.0303
35	1475.46	14.7823	9.48321	9.65174	10.3198	47.9464	40.4517	12.9495
35	1476.72	14.8565	9.55187	9.66318	10.2575	47.7493	41.1774	12.8144
35	1477.98	14.955	9.51704	9.67301	10.2368	47.6466	41.9238	12.6898
35	1479.24	15.066	9.52761	9.6408	10.2573	47.8066	42.6412	12.5924
35	1480.5	15.1091	9.58856	9.63731	10.2864	48.0233	43.3874	12.6045
35	1481.76	15.1668	9.6102	9.64627	10.2606	48.4396	44.1062	12.5563
35	1483.02	15.3299	9.65896	9.64303	10.2831	48.8409	44.9507	12.5938
35	1484.28	15.4882	9.65672	9.62463	10.3362	49.2168	45.7417	12.7398
35	1485.54	15.6397	9.71654	9.6148	10.4075	49.4153	46.4544	13.0491
35	1486.8	15.7036	9.72674	9.62015	10.3985	49.671	47.2075	13.4184
35	1488.06	15.7611	9.69751	9.68582	10.4127	49.941	47.8585	13.6315
35	1489.32	15.7662	9.69366	9.69664	10.5022	50.0562	48.5644	13.8536
35	1490.58	15.8256	9.65883	9.69391	10.5123	50.3241	49.0137	13.9475
35	1491.84	15.9021	9.63495	9.66878	10.5163	50.6592	49.2405	14.0489
35	1493.1	15.9126	9.60746	9.62799	10.5157	50.8611	49.5888	14.1128
35	1494.36	15.9233	9.62114	9.65983	10.4927	51.0458	49.6975	14.1963
35	1495.62	15.853	9.70846	9.69876	10.5184	51.0647	49.7534	14.2878
35	1496.88	15.8667	9.8893	9.78769	10.4665	50.9998	49.8632	14.3632
35	1498.14	15.8876	9.99975	9.87562	10.3687	50.7812	49.9769	14.4607
35	1499.4	15.9027	10.0922	9.86978	10.382	50.2991	49.9878	14.435
35	1500.66	15.8959	10.147	9.81157	10.38	49.7292	50.101	14.304
35	1501.92	16.0341	10.178	9.81032	10.3144	49.2639	50.2315	14.1189
35	1503.18	16.1282	10.2101	9.76368	10.235	48.7993	50.183	13.7628
35	1504.44	16.2578	10.2139	9.65734	10.2187	48.3979	50.1566	13.4616
35	1505.7	16.283	10.1848	9.65473	10.1801	48.0424	50.1593	13.151
35	1506.96	16.3455	10.1932	9.68694	10.1973	47.6755	50.2677	12.9228
35	1508.22	16.4127	10.2155	9.69813	10.132	47.4461	50.5552	12.8617
35	1509.48	16.4871	10.1177	9.6449	10.2103	47.1361	50.9663	12.8918
35	1510.74	16.5317	10.1088	9.57015	10.25	46.8698	51.5581	12.8827
35	1512	16.616	10.0935	9.59017	10.297	46.7668	51.9782	12.8715
35	1513.26	16.7648	10.0265	9.62226	10.2215	46.6075	52.2964	12.9739
35	1514.52	16.9229	10.052	9.61007	10.1235	46.3887	52.4697	13.0971
35	1515.78	17.0464	10.0588	9.59129	10.1301	46.3057	52.5973	13.1677
35	1517.04	17.1331	10.1082	9.57251	10.0604	46.2285	52.807	13.2415
35	1518.3	17.1281	10.2556	9.52214	10.0418	46.1517	52.9752	13.2851
35	1519.56	17.1284	10.4144	9.44726	10.05	46.0754	53.1928	13.3345
35	1520.82	17.0882	10.4942	9.4143	10.0746	45.9109	53.5953	13.3269
35	1522.08	17.0858	10.5332	9.50684	10.0654	45.8359	54.0072	13.3944
35	1523.34	17.1469	10.5507	9.62425	10.0694	45.833	54.3547	13.4046
35	1524.6	17.1502	10.5343	9.70933	10.0665	45.7491	54.6331	13.4779
35	1525.86	17.1899	10.4464	9.86269	10.0973	45.5113	54.8009	13.7864
35	1527.12	17.2725	10.3552	9.91418	10.131	45.2581	55.0001	14.1827
35	1528.38	17.3738	10.4066	9.98607	10.0427	44.9879	55.4311	14.4896
35	1529.64	17.4603	10.43	10.1208	9.96318	44.5708	56.1201	14.6553
35	1530.9	17.5845	10.4087	10.1562	9.85933	44.2595	56.8164	14.6908
35	1532.16	17.6461	10.4213	10.128	9.83905	43.8265	57.3553	14.8131
35	1533.42	17.6014	10.3993	10.1238	9.81381	43.2919	57.5836	15.0163
35	1534.68	17.5643	10.356	10.1729	9.76368	42.6675	57.5101	15.3351
35	1535.94	17.5107	10.3862	10.1634	9.72898	42.1484	57.304	15.5249
35	1537.2	17.517	10.4041	10.0853	9.71604	41.6262	57.0137	15.6195
35	1538.46	17.4604	10.4771	10.0429	9.70759	41.0007	56.8643	15.7337
35	1539.72	17.5072	10.4826	9.99192	9.66803	40.3374	56.7611	15.8175
35	1540.98	17.5777	10.4942	9.99701	9.67886	39.5754	56.7909	15.905
35	1542.24	17.5944	10.4897	10.0308	9.66343	38.8478	56.8456	15.9587
35	1543.5	17.6951	10.5122	10.0323	9.68408	38.1015	56.6884	15.9995
35	1544.76	17.7307	10.5699	9.95883	9.64826	37.3418	56.6077	15.9491
35	1546.02	17.8234	10.5603	9.8847	9.62749	36.6068	56.5294	15.8142
35	1547.28	17.8087	10.4606	9.77799	9.59129	35.9894	56.4143	15.6512
35	1548.54	17.7454	10.4007	9.67363	9.59192	35.4215	56.3413	15.4822
35	1549.8	17.6132	10.3721	9.72811	9.52463	35.0796	56.3626	15.3655
35	1551.06	17.4883	10.3449	9.71405	9.52985	34.7432	56.4378	15.2889
35	1552.32	17.3402	10.2971	9.72512	9.56007	34.4706	56.691	15.1815
35	1553.58	17.2219	10.2141	9.70112	9.65423	34.1577	57.1194	15.1808
35	1554.84	17.1418	10.1592	9.70348	9.70933	33.7991	57.522	15.1961
35	1556.1	17.1058	10.0989	9.66007	9.75547	33.5869	57.7389	15.274
35	1557.36	17.1187	10.0815	9.60224	9.73532	33.3578	57.7208	15.3693
35	1558.62	17.0816	10.0725	9.62289	9.78085	33.0683	57.3922	15.4134
35	1559.88	16.9995	10.0942	9.67289	9.75	32.8372	57.0541	15.3361
35	1561.14	16.9425	10.0995	9.73159	9.72127	32.6988	56.7845	15.2991
35	1562.4	16.8812	10.079	9.77923	9.70945	32.3252	56.8019	15.2576
35	1563.66	16.7556	10.0782	9.76007	9.7597	32.1527	56.957	15.0779
35	1564.92	16.5851	10.0177	9.72413	9.81629	32.0113	57.1904	14.8527
35	1566.18	16.4677	10.0045	9.64876	9.77575	31.8571	57.3053	14.6377
35	1567.44	16.4109	9.91281	9.64192	9.83072	31.6684	57.3317	14.4562
35	1568.7	16.3219	9.8398	9.61816	9.85087	31.4336	57.5121	14.3133
35	1569.96	16.1981	9.8255	9.62488	9.84142	31.1252	57.8607	14.15
35	1571.22	16.1755	9.84925	9.61343	9.88881	30.7592	58.276	13.9877
35	1572.48	16.1134	9.8347	9.58619	9.91791	30.449	58.5919	13.8194
35	1573.74	15.9751	9.91754	9.54652	9.99689	29.9484	58.9046	13.6664
35	1575	15.9083	10.018	9.51057	10.0327	29.5499	59.1014	13.4751
35	1576.26	15.9063	10.0689	9.40808	10.0723	29.2096	59.1812	13.279
35	1577.52	15.851	10.1471	9.38408	10.129	28.7698	59.098	13.1235
35	1578.78	15.704	10.206	9.38047	10.2396	28.3979	58.6979	13.035
35	1580.04	15.6364	10.1898	9.34341	10.3888	27.9224	58.1417	13.03
35	1581.3	15.5158	10.2209	9.32425	10.4703	27.4634	57.3959	12.9052
35	1582.56	15.4123	10.1993	9.36206	10.4822	27.0083	56.7516	12.7422
35	1583.82	15.3282	10.1425	9.36779	10.4478	26.6715	56.2847	12.5387
35	1585.08	15.2751	10.1585	9.33495	10.3943	26.4075	56.1876	12.2031
35	1586.34	15.25	10.1325	9.32463	10.3418	26.1417	56.1565	11.8765
35	1587.6	15.2055	10.1147	9.32475	10.2891	25.9486	55.99	11.5639
35	1588.86	15.2626	10.0031	9.31045	10.2142	25.8536	55.6811	11.3847
35	1590.12	15.2316	9.9408	9.35684	10.1937	25.751	55.2444	11.334
35	1591.38	15.1868	9.91405	9.35796	10.1611	25.7383	54.903	11.3976
35	1592.64	15.1187	9.93134	9.32973	10.131	25.5867	54.8352	11.468
35	1593.9	14.93	9.95398	9.36318	10.0955	25.4379	54.8976	11.5858
35	1595.16	14.8229	9.95361	9.40883	10.0905	25.4218	55.1403	11.6016
35	1596.42	14.6837	9.94502	9.34391	10.0641	25.469	55.4624	11.5602
35	1597.68	14.6443	9.95224	9.30821	10.1062	25.5784	55.6812	11.5039
35	1598.94	14.724	9.95025	9.31903	10.2249	25.7118	55.9285	11.3996
35	1600.2	14.8607	9.94303	9.29104	10.3609	25.8026	56.2382	11.3102
35	1601.46	15.0331	10.0112	9.30323	10.4781	25.941	56.6006	11.2745
35	1602.72	15.2051	10.0353	9.28259	10.6519	25.9357	57.0144	11.2522
35	1603.98	15.4173	10.1096	9.301	10.7535	25.9005	57.3256	11.2055
35	1605.24	15.559	10.1924	9.33072	10.9063	25.9234	57.6387	11.1397
35	1606.5	15.6155	10.3173	9.37425	11.0354	25.7723	57.9978	11.134
35	1607.76	15.6257	10.4425	9.40821	11.1902	25.7123	58.3307	11.2571
35	1609.02	15.6516	10.6112	9.46182	11.3377	25.5652	58.7189	11.52
35	1610.28	15.6269	10.8414	9.49241	11.4556	25.4473	59.0093	11.9037
35	1611.54	15.5924	10.9754	9.56654	11.627	25.2679	59.1328	12.2593
35	1612.8	15.5459	11.0351	9.65896	11.6974	25.129	59.076	12.6886
35	1614.06	15.5662	11.1143	9.73035	11.7813	24.8704	58.9536	13.076
35	1615.32	15.6685	11.1172	9.83122	11.8553	24.6143	58.7632	13.4423
35	1616.58	15.7644	11.0586	9.95187	11.9448	24.2912	58.7641	13.7316
35	1617.84	15.772	11.0439	9.98458	12.0031	23.9252	58.767	14.0098
35	1619.1	15.8619	10.9394	10.0618	12.0449	23.5494	58.7425	14.2673
35	1620.36	15.9239	10.8095	10.0593	12.0937	23.2551	58.5932	14.6377
35	1621.62	15.9106	10.7046	10.0277	12.0787	23.0959	58.3812	14.95
35	1622.88	15.9449	10.6791	9.93159	12.109	22.9439	58.3563	15.1381
35	1624.14	16.0494	10.5832	9.84975	12.1136	22.8976	58.5373	15.3252
35	1625.4	16.1225	10.5031	9.80199	12.1993	22.7587	59.0955	15.484
35	1626.66	16.2391	10.4996	9.80286	12.2185	22.6642	60.02	15.4474
35	1627.92	16.3158	10.5347	9.74639	12.2231	22.6017	60.9728	15.4178
35	1629.18	16.4415	10.4628	9.69876	12.3197	22.3955	61.879	15.4498
35	1630.44	16.4609	10.4978	9.70808	12.293	22.2775	62.6144	15.5348
35	1631.7	16.4968	10.526	9.7607	12.2937	22.1026	63.2427	15.927
35	1632.96	16.56	10.5721	9.76567	12.3624	21.9618	63.7397	16.3927
35	1634.22	16.6632	10.6139	9.76716	12.4357	21.8633	64.2336	16.835
35	1635.48	16.6846	10.7057	9.78905	12.4167	21.7322	64.6097	17.1851
35	1636.74	16.6749	10.7506	9.83607	12.465	21.6266	64.776	17.4641
35	1638	16.6845	10.776	9.91206	12.5377	21.3852	64.9838	17.8315
35	1639.26	16.6146	10.8813	9.97575	12.6289	21.131	65.3087	18.1311
35	1640.52	16.6072	10.9372	9.97861	12.6734	20.9271	65.7407	18.3985
35	1641.78	16.6139	10.9582	10.0363	12.6822	20.6775	66.0478	18.6057
35	1643.04	16.6859	10.9799	10.0658	12.6372	20.4765	66.2719	18.6993
35	1644.3	16.8465	10.9705	10.0596	12.6213	20.3299	66.3424	18.7873
35	1645.56	16.9148	10.9404	10.0412	12.6392	20.1025	66.018	18.97
35	1646.82	17.0158	10.8978	10.1521	12.6888	19.7876	65.5108	19.2014
35	1648.08	17.0628	10.8935	10.234	12.6621	19.3522	64.9567	19.3719
35	1649.34	16.9909	10.8795	10.315	12.6096	18.8595	64.2595	19.4999
35	1650.6	16.894	10.8611	10.3187	12.5335	18.3261	63.3382	19.6642
35	1651.86	16.7853	10.7641	10.3805	12.4396	17.7777	62.291	19.744
35	1653.12	16.5958	10.6541	10.3708	12.3297	17.224	61.1642	19.7791
35	1654.38	16.4307	10.4925	10.3261	12.2654	16.6918	59.9468	19.7674
35	1655.64	16.2568	10.3746	10.215	12.1284	16.1636	58.6618	19.83
35	1656.9	16.2397	10.1975	10.0877	11.9613	15.7754	57.4665	19.8226
35	1658.16	16.2116	10.0001	9.99453	11.7629	15.3838	56.4044	19.6634
35	1659.42	16.1968	9.7643	9.87425	11.5495	15.1244	55.3838	19.3493
35	1660.68	16.2491	9.50808	9.78022	11.3301	14.9267	54.5206	18.9279
35	1661.94	16.3213	9.32164	9.68694	11.0988	14.7886	53.7107	18.4805
35	1663.2	16.4132	9.19142	9.52985	11.0088	14.7415	52.9122	17.9822
35	1664.46	16.476	9.10174	9.39515	10.9328	14.6725	52.1358	17.5117
35	1665.72	16.4524	9.07873	9.26219	10.8623	14.5596	51.5908	17.0652
35	1666.98	16.3713	9.11269	9.18595	10.8203	14.4075	51.2688	16.8358
35	1668.24	16.3521	9.22313	9.20995	10.8026	14.1948	51.3046	16.7617
35	1669.5	16.3302	9.28557	9.1597	10.8164	13.9121	51.5878	16.8682
35	1670.76	16.3474	9.41828	9.13085	10.7966	13.6638	52.0082	16.9466
35	1672.02	16.3654	9.5796	9.16405	10.7096	13.4163	52.4525	17.0905
35	1673.28	16.379	9.68856	9.20187	10.6604	13.1626	52.7537	17.4392
35	1674.54	16.3459	9.80199	9.1643	10.6155	12.9565	52.8874	17.8127
35	1675.8	16.3627	9.86082	9.19167	10.5838	12.8338	52.9139	18.0913
35	1677.06	16.3098	9.82998	9.25535	10.5494	12.7229	52.86	18.4126
35	1678.32	16.2669	9.78905	9.32388	10.534	12.6061	52.8223	18.7634
35	1679.58	16.2248	9.80995	9.40386	10.4748	12.5469	52.9228	19.1392
35	1680.84	16.2154	9.80137	9.36928	10.4733	12.468	52.9816	19.5274
35	1682.1	16.2363	9.72848	9.31604	10.5726	12.3398	53.1045	19.8522
35	1683.36	16.3029	9.63595	9.33868	10.5434	12.2443	53.2667	20.094
35	1684.62	16.358	9.63993	9.31692	10.569	12.0384	53.519	20.0828
35	1685.88	16.4549	9.57811	9.32786	10.6292	11.9175	53.7226	20.004
35	1687.14	16.6226	9.53993	9.28371	10.6728	11.756	54.0597	19.916
35	1688.4	16.744	9.55187	9.26878	10.6515	11.6704	54.2201	19.7633
35	1689.66	16.9039	9.51965	9.25348	10.6223	11.5894	54.0595	19.6604
35	1690.92	17.0236	9.52998	9.26007	10.6432	11.4597	53.7794	19.4603
35	1692.18	17.0799	9.54863	9.24129	10.6238	11.306	53.3975	19.2852
35	1693.44	17.0944	9.51194	9.22587	10.7244	11.1937	52.7721	19.2755
35	1694.7	17.0286	9.51169	9.21965	10.8057	11.0577	52.2387	19.2459
35	1695.96	16.9655	9.52873	9.2847	10.905	10.9318	51.9697	19.3093
35	1697.22	16.9297	9.52848	9.22201	10.8918	10.8004	51.898	19.4137
35	1698.48	16.9025	9.51144	9.15908	10.9211	10.741	51.9748	19.7077
35	1699.74	16.8601	9.50659	9.08234	10.8408	10.7907	52.1662	20.097
35	1701	16.774	9.46965	9.0449	10.7694	10.8583	52.5215	20.4845
35	1702.26	16.7006	9.4995	8.9592	10.7752	10.8698	53.058	20.8754
35	1703.52	16.6861	9.51828	8.94789	10.7402	10.8653	53.7352	21.2909
35	1704.78	16.5807	9.57562	8.95012	10.7245	10.9291	54.6571	21.6636
35	1706.04	16.5549	9.65908	8.98507	10.7822	11.0163	55.7636	21.928
35	1707.3	16.5007	9.77313	9.01306	10.9036	11.0935	56.9998	22.1294
35	1708.56	16.4563	9.88769	9.09627	10.9889	11.0889	58.3818	22.3356
35	1709.82	16.5259	9.96194	9.17438	11.0575	11.1694	59.7383	22.5332
35	1711.08	16.5653	10.0409	9.26418	11.2007	11.2302	61.0845	22.7167
35	1712.34	16.6213	10.1173	9.34888	11.2667	11.3112	62.3341	22.9233
35	1713.6	16.6759	10.1932	9.42786	11.3257	11.3759	63.4884	23.0693
35	1714.86	16.6745	10.2185	9.5245	11.3351	11.4634	64.3899	23.246
35	1716.12	16.7108	10.2231	9.58781	11.2976	11.5377	64.8736	23.4958
35	1717.38	16.6796	10.2264	9.60124	11.2993	11.5657	64.9445	23.5641
35	1718.64	16.6555	10.1791	9.53271	11.2887	11.6445	64.5383	23.4811
35	1719.9	16.6224	10.14	9.53657	11.2197	11.7164	63.8409	23.1973
35	1721.16	16.5239	10.0644	9.49975	11.1966	11.7751	62.9031	22.8356
35	1722.42	16.4776	9.93893	9.38445	11.2781	11.7622	61.8338	22.3889
35	1723.68	16.3893	9.85896	9.29652	11.3019	11.7453	60.8358	21.7771
35	1724.94	16.3086	9.72177	9.28831	11.3137	11.6755	59.8205	21.0914
35	1726.2	16.2287	9.64577	9.2755	11.2199	11.6035	58.8225	20.5
35	1727.46	16.1433	9.64266	9.18881	11.1695	11.5337	57.9012	19.9379
35	1728.72	16.0776	9.574	9.1408	11.0665	11.5789	57.0434	19.4578
35	1729.98	16.0149	9.51182	9.08209	10.948	11.5529	56.2251	19.1307
35	1731.24	16.0072	9.44963	9.10124	10.8575	11.5413	55.4805	18.933
35	1732.5	15.9688	9.48371	9.11754	10.6947	11.6356	55.0001	18.7478
35	1733.76	15.8733	9.57823	9.06269	10.6376	11.7448	54.6903	18.6082
35	1735.02	15.7463	9.65149	9.06903	10.5873	11.8852	54.5647	18.6356
35	1736.28	15.6386	9.72015	9.07948	10.5376	12.0489	54.4796	18.7376
35	1737.54	15.4221	9.81318	9.13532	10.4974	12.2121	54.4499	18.968
35	1738.8	15.235	9.90721	9.20808	10.5378	12.2235	54.5708	19.2837
35	1740.06	15.0454	9.99988	9.25883	10.6521	12.1571	54.8852	19.5317
35	1741.32	14.9646	10.0603	9.30274	10.751	12.1437	55.1221	19.7573
35	1742.58	14.8624	10.1124	9.31206	10.868	12.1562	55.457	19.935
35	1743.84	14.7767	10.1836	9.35025	10.9465	12.1335	55.8468	20.0473
35	1745.1	14.7808	10.2016	9.3403	10.9986	12.1362	56.3152	20.131
35	1746.36	14.8071	10.197	9.32774	10.9728	12.1177	56.8366	20.0828
35	1747.62	14.7655	10.1954	9.40995	10.9583	12.145	57.3208	20.0036
35	1748.88	14.6922	10.1802	9.49639	10.958	12.166	57.727	19.7337
35	1750.14	14.7305	10.1525	9.5245	11.0231	12.1236	58.3307	19.3765
35	1751.4	14.8029	10.2081	9.47823	11.0723	12.0903	58.9338	18.9887
35	1752.66	14.8785	10.2438	9.4653	11.0391	12.0566	59.6092	18.6458
35	1753.92	14.9748	10.3557	9.47052	10.9821	12.0185	60.1502	18.3956
35	1755.18	15.1189	10.4318	9.5209	10.8825	11.9155	60.4817	18.3147
35	1756.44	15.1989	10.4173	9.61542	10.7333	11.8241	60.5904	18.3566
35	1757.7	15.2534	10.375	9.65498	10.5976	11.6805	60.6053	18.5282
35	1758.96	15.2935	10.3117	9.63445	10.551	11.5662	60.4029	18.7476
35	1760.22	15.283	10.2908	9.62065	10.495	11.472	60.029	19.0581
35	1761.48	15.3241	10.3124	9.62836	10.4118	11.3719	59.5102	19.4607
35	1762.74	15.3445	10.3342	9.58483	10.4867	11.2514	58.9705	20.0341
35	1764	15.3597	10.3649	9.59104	10.5359	11.16	58.629	20.7765
35	1765.26	15.4336	10.393	9.57811	10.6235	11.1195	58.5571	21.6333
35	1766.52	15.5238	10.4694	9.60535	10.7132	11.1137	58.9162	22.5591
35	1767.78	15.7366	10.5015	9.63507	10.7626	11.2098	59.7464	23.477
35	1769.04	15.9938	10.4507	9.74378	10.7923	11.2907	61.0234	24.4374
35	1770.3	16.2343	10.4383	9.8153	10.8158	11.4367	62.5429	25.4381
35	1771.56	16.5808	10.4147	9.92836	10.8108	11.5451	64.3092	26.3531
35	1772.82	16.8927	10.4261	10.0674	10.7748	11.669	66.2274	27.142
35	1774.08	17.1248	10.4623	10.2072	10.7925	11.6922	67.9214	28.0037
35	1775.34	17.3246	10.5509	10.2915	10.7976	11.7803	69.4098	28.9009
35	1776.6	17.4617	10.6017	10.2923	10.8131	11.8098	70.6679	29.7394
35	1777.86	17.5673	10.7219	10.3294	10.8177	11.8409	71.6485	30.5432
35	1779.12	17.6675	10.8991	10.3376	10.9208	11.7684	72.531	31.253
35	1780.38	17.772	11.001	10.3568	10.9966	11.755	73.0733	31.8004
35	1781.64	17.8205	11.0685	10.3363	11.0379	11.7367	73.5423	32.2307
35	1782.9	17.8479	11.067	10.3805	11.1113	11.6877	73.6964	32.6716
35	1784.16	17.9187	11.0299	10.3917	11.1749	11.6035	73.7124	32.9924
35	1785.42	18.0049	10.9091	10.4516	11.2091	11.5616	73.4265	33.1882
35	1786.68	17.9795	10.827	10.4496	11.2633	11.4593	73.2215	33.34
35	1787.94	18.0361	10.705	10.4526	11.3042	11.3851	73.0934	33.4384
35	1789.2	18.1229	10.5465	10.4761	11.3359	11.3886	73.0483	33.5256
35	1790.46	18.2007	10.3908	10.5136	11.2989	11.4244	72.9937	33.5438
35	1791.72	18.195	10.3051	10.5004	11.1854	11.5081	73.2213	33.48
35	1792.98	18.2284	10.2872	10.5223	11.0978	11.5738	73.6517	33.2612
35	1794.24	18.2433	10.258	10.5056	10.9919	11.6159	74.1381	33.0341
35	1795.5	18.1924	10.3417	10.4775	10.8767	11.5996	74.4679	32.8838
35	1796.76	18.1469	10.4285	10.3596	10.8133	11.6461	74.5879	32.7918
35	1798.02	18.0826	10.4948	10.3002	10.7909	11.6725	74.4264	32.7403
35	1799.28	18.0556	10.5197	10.2391	10.7097	11.6633	74.2471	32.8116
35	1800.54	17.9863	10.5483	10.3218	10.6035	11.6509	73.7628	32.9701
35	1801.8	17.922	10.5486	10.4051	10.5417	11.6705	73.2449	33.0968
35	1803.06	17.9	10.5223	10.4616	10.4903	11.7062	72.5611	33.3595
35	1804.32	17.9001	10.4684	10.5101	10.5269	11.7332	71.9863	33.7312
35	1805.58	17.8782	10.4633	10.5049	10.6259	11.7037	71.54	34.2238
35	1806.84	17.8945	10.5132	10.4534	10.6986	11.6873	71.2934	35.004
35	1808.1	17.9185	10.575	10.4883	10.7494	11.6786	71.0044	35.8723
35	1809.36	18.0012	10.6158	10.5159	10.8091	11.7352	70.8485	36.7812
35	1810.62	18.0818	10.6162	10.5453	10.8409	11.7439	70.9794	37.534
35	1811.88	18.0238	10.548	10.58	10.8562	11.7461	71.1883	38.0348
35	1813.14	17.9311	10.4894	10.6092	10.7536	11.7832	71.4012	38.0612
35	1814.4	17.8623	10.3741	10.5682	10.6756	11.8024	71.4723	37.7784
35	1815.66	17.8017	10.3422	10.4942	10.5917	11.74	71.522	37.2396
35	1816.92	17.7277	10.3017	10.4643	10.5601	11.7086	71.3822	36.6082
35	1818.18	17.5697	10.3433	10.4195	10.5102	11.6833	71.0418	36.047
35	1819.44	17.2905	10.4183	10.36	10.3698	11.6618	70.4643	35.5073
35	1820.7	17.0912	10.5622	10.2667	10.3694	11.5399	69.6378	35.0299
35	1821.96	16.8261	10.6908	10.2036	10.3981	11.4153	68.5527	34.5886
35	1823.22	16.5637	10.7887	10.1653	10.372	11.3302	67.2021	34.2813
35	1824.48	16.4063	10.8331	10.1111	10.333	11.2884	65.9587	33.9782
35	1825.74	16.3515	10.8463	10.0303	10.2956	11.2384	64.9847	33.6618
35	1827	16.3129	10.834	9.98134	10.3927	11.285	64.2358	33.4851
35	1828.26	16.3012	10.7817	9.93918	10.4748	11.3636	63.6602	33.3611
35	1829.52	16.2825	10.699	9.88881	10.5015	11.544	63.2405	33.408
35	1830.78	16.2896	10.6449	9.82624	10.5313	11.7136	63.2959	33.3841
35	1832.04	16.3209	10.6307	9.83893	10.6307	11.8525	63.4929	33.3512
35	1833.3	16.3905	10.6613	9.82886	10.6277	11.9306	63.6861	33.3782
35	1834.56	16.4245	10.6909	9.87015	10.5828	11.9682	63.7506	33.6174
35	1835.82	16.4699	10.7114	9.89167	10.572	11.9677	63.6199	34.0619
35	1837.08	16.5988	10.6869	9.94465	10.5601	11.9585	63.4065	34.5675
35	1838.34	16.6886	10.683	9.974	10.5251	11.8918	63.0389	35.1327
35	1839.6	16.6958	10.7297	9.9296	10.4956	11.7735	62.6238	35.5362
35	1840.86	16.7032	10.8317	9.86654	10.4435	11.674	62.2602	35.9325
35	1842.12	16.715	10.8728	9.90149	10.4367	11.5549	61.7136	36.354
35	1843.38	16.7036	10.8684	9.90274	10.4638	11.4576	60.9537	36.8587
35	1844.64	16.7267	10.8705	9.94167	10.4736	11.3915	60.2748	37.2351
35	1845.9	16.7442	10.7771	9.95547	10.4963	11.3586	59.776	37.3892
35	1847.16	16.8301	10.6318	10.0236	10.5055	11.3152	59.3996	37.5109
35	1848.42	16.9407	10.6082	10.0122	10.4853	11.291	59.1728	37.6376
35	1849.68	17.0042	10.5831	10.0097	10.5553	11.3124	58.9915	37.7015
35	1850.94	17.1332	10.5756	9.91095	10.6123	11.3876	58.849	37.7039
35	1852.2	17.2326	10.5817	9.83358	10.6878	11.3913	58.6684	37.8694
35	1853.46	17.2277	10.6152	9.7959	10.6975	11.391	58.5131	37.8893
35	1854.72	17.1646	10.6748	9.77923	10.6618	11.4235	58.3959	37.7711
35	1855.98	17.1248	10.7096	9.74527	10.6391	11.6009	58.2065	37.5736
35	1857.24	17.1307	10.6835	9.7301	10.6873	11.667	58.005	37.1097
35	1858.5	17.11	10.6794	9.65933	10.7878	11.7103	58.0108	36.5925
35	1859.76	17.0633	10.6463	9.65784	10.8433	11.7082	58.0277	36.1456
35	1861.02	17.0493	10.6449	9.63383	10.9413	11.6738	57.9576	35.8756
35	1862.28	17.1724	10.6822	9.55187	11.0026	11.7112	57.8674	35.9296
35	1863.54	17.2215	10.7391	9.49254	11.0721	11.7419	57.803	36.4515
35	1864.8	17.2269	10.8775	9.48246	11.1208	11.8241	57.8095	37.235
35	1866.06	17.1771	10.9662	9.51194	11.1572	11.8979	57.9213	38.2055
35	1867.32	17.1571	10.9336	9.55995	11.1745	11.8797	58.0369	39.1496
35	1868.58	17.2011	10.8638	9.64502	11.2302	11.8612	58.0818	39.9597
35	1869.84	17.273	10.835	9.625	11.3823	11.8218	57.9799	40.7566
35	1871.1	17.2596	10.7974	9.63595	11.4058	11.8199	57.8056	41.4525
35	1872.36	17.2897	10.7575	9.6342	11.4276	11.803	57.5194	42.1891
35	1873.62	17.3499	10.7132	9.61455	11.4914	11.7813	57.1771	42.9683
35	1874.88	17.3872	10.7001	9.59639	11.5693	11.8192	56.8001	43.5332
35	1876.14	17.2975	10.6795	9.63731	11.5882	11.8312	56.3157	43.8965
35	1877.4	17.2424	10.666	9.67326	11.5566	11.8194	55.8137	44.109
35	1878.66	17.2377	10.6134	9.73458	11.5184	11.76	55.3368	44.205
35	1879.92	17.2213	10.5637	9.82189	11.4835	11.66	54.7568	44.1583
35	1881.18	17.1277	10.5633	9.89341	11.4657	11.499	53.9919	44.1244
35	1882.44	17.0121	10.5358	9.96542	11.4223	11.3541	53.0785	44.0912
35	1883.7	16.9183	10.5435	9.99366	11.4328	11.2473	52.1949	43.8719
35	1884.96	16.8246	10.5249	10.0264	11.4881	11.1816	51.4454	43.4621
35	1886.22	16.7082	10.5159	10.0053	11.5167	11.1361	50.9077	42.9648
35	1887.48	16.5072	10.5721	9.99988	11.6039	11.0504	50.3593	42.5714
35	1888.74	16.3376	10.605	10.0126	11.6754	10.954	49.958	42.1586
35	1890	16.318	10.5399	10.0908	11.7218	10.976	49.6251	41.9642
35	1891.26	16.2544	10.4823	10.1986	11.8007	11.0103	49.2364	41.9572
35	1892.52	16.2132	10.468	10.2624	11.844	10.9341	49.0657	41.985
35	1893.78	16.2393	10.4748	10.259	11.9169	10.8845	48.9404	42.0856
35	1895.04	16.2744	10.4918	10.2397	11.9389	10.854	48.7912	42.2949
35	1896.3	16.3311	10.5271	10.292	11.9266	10.871	48.6142	42.6664
35	1897.56	16.3425	10.554	10.3087	11.8933	10.8751	48.4267	43.1755
35	1898.82	16.3352	10.5221	10.3061	11.8565	10.874	48.3631	43.6705
35	1900.08	16.2964	10.5113	10.3736	11.7458	10.8494	48.2675	44.2611
35	1901.34	16.1291	10.5119	10.4353	11.6693	10.7868	48.1157	44.8148
35	1902.6	15.9444	10.4945	10.5031	11.5687	10.699	48.0428	45.215
35	1903.86	15.8097	10.4603	10.5116	11.5468	10.6104	47.8602	45.6582
35	1905.12	15.6813	10.4361	10.4667	11.5668	10.5348	47.4944	45.9474
35	1906.38	15.5562	10.4077	10.4562	11.523	10.4077	47.0281	46.0765
35	1907.64	15.4442	10.3582	10.4346	11.4149	10.3934	46.434	46.0512
35	1908.9	15.3919	10.3277	10.4389	11.2848	10.3816	45.751	45.9062
35	1910.16	15.3234	10.3124	10.4055	11.124	10.349	45.0751	45.5846
35	1911.42	15.2032	10.2725	10.4014	10.9649	10.3873	44.4602	45.1581
35	1912.68	15.0076	10.2185	10.3674	10.8963	10.3277	43.9488	44.6478
35	1913.94	14.906	10.1614	10.3509	10.8255	10.2774	43.4687	43.9807
35	1915.2	14.8188	10.0641	10.3833	10.7561	10.141	42.9812	43.2693
35	1916.46	14.7706	9.95448	10.4205	10.7071	10.0652	42.3245	42.5266
35	1917.72	14.767	9.95274	10.3695	10.6657	10.0736	41.5598	41.8611
35	1918.98	14.6668	9.95087	10.2665	10.6223	10.0568	40.7377	41.347
35	1920.24	14.6221	9.98271	10.1944	10.6097	10.0459	39.9464	40.8522
35	1921.5	14.5994	9.95697	10.1444	10.6244	10.0352	39.2425	40.554
35	1922.76	14.4858	10.0213	10.0501	10.6764	10.0393	38.7683	40.2841
35	1924.02	14.417	10.0437	9.99328	10.6854	10.0327	38.4432	40.0644
35	1925.28	14.3233	10.1445	9.89838	10.6743	10.0507	38.1092	40.0999
35	1926.54	14.2805	10.2257	9.88445	10.6843	10.097	37.8403	40.3547
35	1927.8	14.2789	10.2765	9.84888	10.6978	10.0414	37.5419	40.6619
35	1929.06	14.1945	10.2853	9.78706	10.6919	10.0066	37.2172	40.9782
35	1930.32	14.1057	10.2388	9.77002	10.6294	9.93595	36.8484	41.2107
35	1931.58	14.0132	10.2129	9.75983	10.5668	9.97649	36.4735	41.5265
35	1932.84	13.9311	10.1654	9.67201	10.5331	9.96754	36.1974	41.824
35	1934.1	13.8104	10.1193	9.60075	10.4799	10.0275	36.007	42.2794
35	1935.36	13.6624	10.1083	9.5005	10.3852	10.0294	35.8132	42.7602
35	1936.62	13.5986	10.1316	9.43259	10.3286	10.0141	35.5663	43.181
35	1937.88	13.5876	10.0785	9.38271	10.2308	10.0626	35.3058	43.3786
35	1939.14	13.5536	10.0262	9.3908	10.1525	10.1502	34.9968	43.4331
35	1940.4	13.4407	10.0228	9.32077	10.095	10.2045	34.6627	43.2835
35	1941.66	13.3915	9.9541	9.21269	10.0289	10.255	34.385	42.9496
35	1942.92	13.3146	9.86692	9.10348	10.0331	10.37	33.9956	42.5979
35	1944.18	13.2103	9.79863	9.09266	9.91642	10.4363	33.6667	42.3745
35	1945.44	13.0417	9.72575	9.13532	9.87264	10.4765	33.2678	42.2938
35	1946.7	12.8808	9.59813	9.20933	9.88744	10.4077	32.8211	42.5345
35	1947.96	12.7389	9.54552	9.2408	9.96505	10.3575	32.3636	42.8061
35	1949.22	12.5596	9.55734	9.24863	10.0502	10.3351	31.9571	43.0463
35	1950.48	12.4797	9.62873	9.13532	10.1961	10.2976	31.7311	43.1063
35	1951.74	12.4562	9.69316	9.0194	10.3289	10.2128	31.6837	43.091
35	1953	12.4754	9.72002	8.99764	10.4071	10.2147	31.5553	43.0039
35	1954.26	12.5216	9.75485	8.97463	10.4698	10.2361	31.4315	42.9866
35	1955.52	12.5933	9.76493	8.9801	10.4272	10.2994	31.2828	43.1032
35	1956.78	12.669	9.69925	8.96853	10.4061	10.3281	31.1224	43.4228
35	1958.04	12.7208	9.68657	8.96468	10.4363	10.3894	30.9578	43.9049
35	1959.3	12.753	9.67388	8.97027	10.4465	10.5056	30.6874	44.4853
35	1960.56	12.7581	9.75846	8.9301	10.5164	10.6664	30.385	45.2153
35	1961.82	12.791	9.82575	8.9342	10.5832	10.7955	30.0578	45.9847
35	1963.08	12.8433	9.94204	8.95211	10.6612	10.841	29.681	46.8653
35	1964.34	12.8796	10.1153	8.95771	10.7566	10.7725	29.347	47.6144
35	1965.6	12.9424	10.3578	8.97587	10.8021	10.7953	29.0095	48.1706
35	1966.86	12.9733	10.6873	8.95249	10.8399	10.7408	28.6757	48.7299
35	1968.12	12.9994	10.9083	8.96443	10.8392	10.6205	28.3335	49.2587
35	1969.38	13.1279	10.9713	9.03968	10.8456	10.5362	27.8866	49.646
35	1970.64	13.2617	10.9608	9.15336	10.7956	10.5019	27.5412	49.9106
35	1971.9	13.4337	10.9134	9.20609	10.7692	10.4868	27.1128	50.0602
35	1973.16	13.7108	10.7336	9.30137	10.6811	10.5588	26.535	50.2179
35	1974.42	13.8808	10.6021	9.37002	10.6146	10.5862	26.0544	50.2433
35	1975.68	13.8949	10.4642	9.4794	10.5543	10.5433	25.8056	50.2313
35	1976.94	13.9211	10.3619	9.51702	10.545	10.4505	25.5426	50.1599
35	1978.2	13.8669	10.3128	9.57416	10.5138	10.4392	25.2676	50.0281
35	1979.46	13.8434	10.3209	9.62355	10.4899	10.4446	24.9547	49.8811
35	1980.72	13.8353	10.4006	9.61109	10.5191	10.4866	24.7245	49.7092
35	1981.98	13.9195	10.4519	9.57609	10.5459	10.4595	24.4691	49.5075
35	1983.24	14.0286	10.5436	9.59023	10.524	10.5087	24.18	49.3094
35	1984.5	14.1499	10.5687	9.62966	10.5454	10.4565	23.8818	49.0037
35	1985.76	14.319	10.5912	9.69138	10.5867	10.4574	23.5381	48.7824
35	1987.02	14.3823	10.6255	9.75887	10.6086	10.4516	23.2579	48.6864
35	1988.28	14.4819	10.684	9.7847	10.6538	10.4527	23.0127	48.807
35	1989.54	14.6009	10.755	9.72353	10.6768	10.4577	22.8236	49.0839
35	1990.8	14.7055	10.8762	9.70352	10.6965	10.4413	22.6587	49.5132
35	1992.06	14.775	11.0396	9.71833	10.7185	10.4095	22.4843	50.1552
35	1993.32	14.873	11.2159	9.72677	10.6878	10.405	22.2691	51.003
35	1994.58	14.9546	11.3114	9.71725	10.7544	10.3928	22.0015	51.8064
35	1995.84	15.0841	11.4469	9.61216	10.7802	10.4488	21.7897	52.4856
35	1997.1	15.2458	11.6705	9.41384	10.8044	10.6499	21.5816	52.7164
35	1998.36	15.4061	11.8946	9.31343	10.7389	10.8015	21.5148	52.711
118	0	58.0445	27.6846	12.2669	12.0149	9.61965	9.90274	11.3373
118	1.26	59.3641	27.9131	12.2092	11.9213	9.50344	9.87704	11.2021
118	2.52	60.6843	28.3464	12.2881	11.9258	9.40909	9.87087	11.2028
118	3.78	61.2942	28.9803	12.4964	11.8434	9.40147	9.84036	11.2215
118	5.04	62.1049	29.4388	12.7019	11.8375	9.43304	9.73735	11.278
118	6.3	63.1475	30.2247	12.9389	11.8561	9.52279	9.6197	11.29
118	7.56	64.2673	31.1026	13.1515	11.7979	9.54344	9.50842	11.2401
118	8.82	65.3632	31.5334	13.326	11.8128	9.51465	9.48074	11.2206
118	10.08	65.8255	31.7347	13.427	11.8127	9.4721	9.46624	11.2125
118	11.34	66.2771	31.6463	13.6296	11.8214	9.46114	9.50609	11.2136
118	12.6	66.5745	31.5842	13.8454	11.8584	9.42537	9.5204	11.1342
118	13.86	66.5938	31.4038	14.1027	11.8445	9.3956	9.48066	11.055
118	15.12	66.5423	31.3046	14.3952	11.7973	9.34826	9.5056	10.9873
118	16.38	66.3356	31.1503	14.6264	11.8024	9.32323	9.59174	10.8841
118	17.64	65.9501	30.9658	14.7293	11.9172	9.34489	9.62394	10.8793
118	18.9	65.5386	30.8493	14.6432	12.1748	9.42061	9.65146	10.9275
118	20.16	65.3111	30.8335	14.5268	12.5191	9.45287	9.62977	10.9498
118	21.42	65.2992	31.0812	14.4704	12.8513	9.48003	9.61974	10.9001
118	22.68	65.467	31.4321	14.3926	13.1838	9.45287	9.69154	10.8617
118	23.94	65.4614	32.0705	14.2638	13.4372	9.42761	9.74729	10.7946
118	25.2	65.3142	32.9748	14.1153	13.6346	9.37587	9.80522	10.8088
118	26.46	65.9705	34.0423	14.2051	13.7353	9.43122	10.0078	10.881
118	27.72	66.5517	35.1478	14.197	13.733	9.51119	10.1035	10.9163
118	28.98	66.7769	36.4102	14.2368	13.651	9.57948	10.1851	10.8749
118	30.24	66.973	37.6218	14.2388	13.5474	9.65199	10.3001	10.7316
118	31.5	67.4561	38.4665	14.3127	13.4672	9.71443	10.3593	10.7785
118	32.76	68.1935	38.7233	14.4378	13.3108	9.799	10.4464	10.7507
118	34.02	69.1582	38.4348	14.5337	13.1959	9.88943	10.5274	10.7315
118	35.28	70.2101	38.1276	14.715	13.2636	9.88831	10.5248	10.7606
118	36.54	71.2027	37.8592	14.9644	13.2434	9.87998	10.4149	10.7358
118	37.8	72.2525	37.7068	15.3693	13.1494	9.77873	10.4113	10.6896
118	39.06	73.5626	37.8147	15.7898	13.1428	9.6791	10.3883	10.6641
118	40.32	74.716	37.9346	16.1618	13.1752	9.62475	10.2963	10.701
118	41.58	75.6631	38.0925	16.4706	13.3213	9.62177	10.095	10.6909
118	42.84	76.3128	38.0862	16.5826	13.5055	9.55634	10.0188	10.6035
118	44.1	76.5499	38.2168	16.6748	13.5983	9.5306	9.9903	10.534
118	45.36	76.9665	38.3592	16.7571	13.6183	9.58557	9.98657	10.4311
118	46.62	77.0378	38.4225	16.8877	13.6525	9.62935	10.008	10.3872
118	47.88	77.1403	38.5082	17.0571	13.6752	9.69813	10.0104	10.3549
118	49.14	76.7859	38.6561	17.1489	13.7536	9.70908	10.0706	10.2986
118	50.4	75.9182	38.8609	17.2803	13.7578	9.674	10.1284	10.3468
118	51.66	75.1797	39.0388	17.4341	13.8275	9.73781	10.1674	10.4082
118	52.92	74.3999	39.2547	17.6264	13.8989	9.78756	10.1752	10.4496
118	54.18	74.0549	39.6255	17.8271	13.9654	9.8607	10.2108	10.4969
118	55.44	73.6571	40.1947	18.035	13.9803	9.86381	10.3466	10.5296
118	56.7	72.9539	40.3721	18.2138	13.9942	9.74751	10.4711	10.5332
118	57.96	72.0305	40.4065	18.2815	13.9961	9.71381	10.6371	10.5394
118	59.22	71.2219	40.5693	18.325	13.8867	9.68818	10.7565	10.4845
118	60.48	70.9986	40.5938	18.2	13.7741	9.72376	10.8051	10.44
118	61.74	70.6549	40.6643	17.9132	13.65	9.77948	10.7527	10.3848
118	63	70.4061	40.6423	17.5973	13.5455	9.801	10.7044	10.4103
118	64.26	70.0896	40.6007	17.256	13.4745	9.78284	10.7235	10.3874
118	65.52	69.4709	40.4568	16.8394	13.4424	9.8296	10.64	10.3587
118	66.78	68.8739	40.3958	16.4631	13.367	9.82114	10.5713	10.3996
118	68.04	68.397	40.3705	16.1864	13.2356	9.72687	10.5305	10.3675
118	69.3	68.0353	40.3307	16.0861	12.9723	9.62973	10.4581	10.2223
118	70.56	67.5595	40.3193	15.9909	12.6699	9.52562	10.4407	10.1632
118	71.82	66.9509	40.3493	15.8553	12.366	9.44527	10.3873	10.1744
118	73.08	66.1159	40.1907	15.6879	11.9898	9.476	10.2709	10.2068
118	74.34	65.5736	39.5267	15.6338	11.6774	9.53371	10.1679	10.2762
118	75.6	65.2383	38.6211	15.6306	11.3974	9.63682	10.0914	10.2188
118	76.86	65.0025	37.7057	15.6055	11.3372	9.62326	9.93483	10.1353
118	78.12	64.6049	36.9141	15.7104	11.3235	9.48632	9.89154	10.1208
118	79.38	64.1204	36.0872	15.7485	11.3017	9.34863	9.85784	10.0882
118	80.64	63.7876	35.2582	15.7051	11.2989	9.23619	9.8092	10.0437
118	81.9	63.4714	34.4199	15.5379	11.3124	9.13595	9.78433	9.91244
118	83.16	62.7568	33.9516	15.3938	11.3971	9.00883	9.6954	9.9291
118	84.42	61.6031	34.0639	15.3733	11.5183	8.97251	9.61256	9.85261
118	85.68	60.5403	34.4902	15.3571	11.5664	8.99652	9.55647	9.72537
118	86.94	59.7034	34.7795	15.4271	11.6276	9.04229	9.63818	9.77139
118	88.2	58.6748	34.6653	15.4428	11.7252	9.11306	9.67264	9.82463
118	89.46	57.2993	34.4101	15.2578	11.7602	9.22301	9.65398	9.87811
118	90.72	55.8795	34.2973	15.1102	11.802	9.27699	9.66704	9.92114
118	91.98	54.6093	34.4766	15.1005	11.7858	9.33769	9.70796	10.0251
118	93.24	53.5905	35.0476	15.3626	11.7519	9.39639	9.71741	10.0975
118	94.5	52.6864	35.9128	15.6677	11.647	9.32102	9.82861	10.0951
118	95.76	52.0088	36.6536	15.8262	11.5843	9.19764	9.90597	10.1404
118	97.02	51.6892	37.3964	15.7664	11.6012	9.11045	9.90211	10.1621
118	98.28	51.4352	38.2435	15.6449	11.5397	9.04789	9.97786	10.143
118	99.54	51.2137	38.7877	15.6601	11.396	9.04092	10.0005	10.1148
118	100.8	51.233	39.0384	15.7392	11.2759	9.05522	9.9607	10.0546
118	102.06	51.1353	39.0795	15.873	11.1454	9.05398	9.92152	9.93632
118	103.32	50.8501	38.8434	15.8556	10.9685	9.03806	9.86965	9.81318
118	104.58	50.2609	38.2107	15.7626	10.7976	8.89739	9.84167	9.7153
118	105.84	49.5272	37.4925	15.5935	10.6427	8.85983	9.75274	9.59403
118	107.1	48.9923	36.8949	15.3057	10.5443	8.874	9.67177	9.56368
118	108.36	48.8193	36.3496	15.0516	10.5592	8.9801	9.49154	9.60771
118	109.62	48.5716	35.9449	14.8511	10.8292	9.15883	9.30572	9.79577
118	110.88	48.0338	35.7455	14.9821	11.1097	9.18769	9.26045	9.91107
118	112.14	47.4255	35.6088	15.2752	11.2485	9.21182	9.34689	10.0269
118	113.4	46.721	35.641	15.5307	11.3085	9.27127	9.42152	10.0769
118	114.66	46.4447	35.9703	15.6744	11.4654	9.37376	9.44017	10.2012
118	115.92	46.6113	36.4315	15.8682	11.5739	9.36107	9.50373	10.3637
118	117.18	46.8733	37.3075	16.0935	11.6361	9.42438	9.61779	10.3818
118	118.44	47.105	38.2597	16.3404	11.6546	9.51978	9.69117	10.4117
118	119.7	47.3271	39.2188	16.6039	11.7323	9.52201	9.78197	10.4776
118	120.96	47.5592	40.1774	16.8745	11.7097	9.52251	9.85709	10.4613
118	122.22	47.7206	40.6779	17.0449	11.683	9.54876	9.89826	10.4761
118	123.48	47.9432	41.0019	17.3114	11.66	9.49341	9.87214	10.4499
118	124.74	48.0256	41.5199	17.6392	11.6262	9.44316	9.86803	10.4199
118	126	47.8388	41.8607	18.1016	11.5904	9.38532	9.88644	10.4391
118	127.26	47.2318	42.674	18.5577	11.5928	9.36281	9.87562	10.4683
118	128.52	46.608	43.7162	18.7877	11.6321	9.41119	9.83458	10.5034
118	129.78	46.1414	44.7795	18.9118	11.7111	9.43209	9.8857	10.5254
118	131.04	45.7271	45.7091	18.9918	11.7259	9.44527	9.92475	10.5515
118	132.3	45.1276	46.6718	19.021	11.6248	9.42836	9.98259	10.5294
118	133.56	44.7252	47.6998	18.8563	11.4353	9.41405	9.95746	10.5353
118	134.82	44.6552	48.5117	18.5606	11.2185	9.36928	9.93445	10.5649
118	136.08	44.5154	48.7052	18.2769	11.0118	9.32761	9.90522	10.632
118	137.34	44.274	48.7785	17.9877	10.8134	9.32736	9.82774	10.5989
118	138.6	44.0052	48.9522	17.6743	10.6794	9.32313	9.77711	10.568
118	139.86	43.7335	49.2479	17.4762	10.5562	9.2903	9.81132	10.4817
118	141.12	43.5234	49.5149	17.2397	10.4544	9.24042	9.82711	10.4198
118	142.38	43.3037	49.5745	17.0239	10.3351	9.20983	9.81915	10.3177
118	143.64	43.2311	49.6096	16.7443	10.2751	9.12425	9.82898	10.2332
118	144.9	43.3342	49.685	16.4093	10.2177	9.15261	9.77201	10.1928
118	146.16	43.1769	49.7183	16.2292	10.1093	9.17761	9.71169	10.1199
118	147.42	42.7495	49.6887	16.1031	9.98582	9.18918	9.69502	10.1092
118	148.68	42.0882	49.5211	16.0455	9.93781	9.23458	9.58022	10.1113
118	149.94	41.6662	49.395	15.9388	9.98918	9.24664	9.51294	10.1262
118	151.2	41.2748	49.3949	15.7534	10.0552	9.27799	9.47624	10.1556
118	152.46	40.8995	49.2842	15.41	10.1338	9.31629	9.45672	10.2016
118	153.72	40.7133	49.1874	15.178	10.273	9.37301	9.43868	10.2294
118	154.98	40.5958	49.3095	14.9396	10.3833	9.49216	9.39353	10.2848
118	156.24	40.4356	49.4211	14.6749	10.4613	9.5148	9.40448	10.3034
118	157.5	40.2784	49.5557	14.5152	10.5148	9.58445	9.45037	10.2782
118	158.76	40.0194	49.4779	14.5312	10.4943	9.54515	9.51853	10.2675
118	160.02	39.6683	49.3424	14.4679	10.3178	9.40647	9.59714	10.18
118	161.28	39.3159	49.377	14.2658	10.1468	9.34453	9.58582	10.0782
118	162.54	39.0425	49.6484	13.9741	10.0757	9.26206	9.61766	9.9597
118	163.8	38.8284	50.0087	13.7195	9.96853	9.18246	9.55435	9.85261
118	165.06	38.5299	50.3444	13.5667	9.83271	9.07065	9.49291	9.77114
118	166.32	38.3259	50.8009	13.3919	9.73694	9.06617	9.45709	9.66468
118	167.58	38.2238	50.751	13.1775	9.67027	8.98744	9.33682	9.65808
118	168.84	38.2356	50.5746	12.9772	9.57289	8.92525	9.2806	9.67612
118	170.1	38.2257	50.3628	12.8655	9.47836	8.89938	9.21878	9.67848
118	171.36	38.0468	49.9444	12.7469	9.44963	8.97102	9.16617	9.69403
118	172.62	37.8254	49.3639	12.7414	9.51629	8.99341	9.15448	9.64192
118	173.88	37.466	48.8284	12.7243	9.69813	9.07687	9.20522	9.63383
118	175.14	37.0259	48.0838	12.5259	9.89254	9.12848	9.23794	9.67699
118	176.4	36.7757	47.3616	12.2929	9.9995	9.1	9.17898	9.67438
118	177.66	36.6897	46.3789	12.059	10.0975	9.06269	9.22575	9.64963
118	178.92	36.4894	45.3478	11.9526	10.1899	8.98955	9.28284	9.61045
118	180.18	36.0925	44.2621	11.8649	10.1945	8.92201	9.33134	9.5704
118	181.44	35.5647	43.4039	11.7363	10.1489	8.88918	9.3107	9.54192
118	182.7	35.1919	42.9241	11.5638	10.157	8.85858	9.26343	9.53818
118	183.96	34.7495	42.6192	11.4873	10.1697	8.8056	9.31766	9.46144
118	185.22	34.2616	42.5461	11.3904	10.1294	8.76816	9.29677	9.40299
118	186.48	33.9177	42.832	11.2245	10.1889	8.72388	9.28346	9.36853
118	187.74	33.4677	43.3876	11.0326	10.1861	8.66517	9.26679	9.38669
118	189	33.0951	43.9407	10.8459	10.1211	8.69254	9.18308	9.37139
118	190.26	32.8493	44.1575	10.6744	10.0157	8.64465	9.13595	9.3898
118	191.52	32.5682	44.0257	10.6491	9.93731	8.66418	9.12201	9.39577
118	192.78	32.3628	43.722	10.6821	9.87102	8.67836	9.07637	9.40348
118	194.04	32.2403	43.3469	10.6162	9.70187	8.75062	9.01915	9.41841
118	195.3	32.1418	42.8483	10.6143	9.61381	8.77823	8.95012	9.45871
118	196.56	32.0404	42.5966	10.6766	9.61182	8.86915	8.8842	9.47239
118	197.82	31.7864	42.5234	10.8144	9.59652	8.87948	8.8607	9.44664
118	199.08	31.6736	42.6474	10.9434	9.55672	8.80896	8.901	9.3806
118	200.34	31.5973	42.8984	10.9774	9.48868	8.76878	8.92761	9.33831
118	201.6	31.5206	43.031	11.0081	9.43968	8.70759	8.93284	9.3005
118	202.86	31.2781	43.4234	11.0216	9.34266	8.66617	8.88744	9.32376
118	204.12	30.9739	43.8882	11.0224	9.18881	8.5791	8.88209	9.41667
118	205.38	30.8155	44.2051	10.9663	9.16132	8.51604	8.84316	9.45286
118	206.64	30.6871	44.3999	11.0172	9.17749	8.50585	8.73346	9.56779
118	207.9	30.4389	44.6049	11.0175	9.19751	8.5041	8.61928	9.66455
118	209.16	29.9748	45.2226	10.9575	9.20162	8.44527	8.61978	9.71455
118	210.42	29.6139	45.9163	10.9565	9.20062	8.47898	8.57475	9.70174
118	211.68	29.3465	46.3357	11.0551	9.18246	8.54117	8.5857	9.73595
118	212.94	29.2781	46.7307	11.2057	9.23545	8.53296	8.48657	9.76306
118	214.2	29.4638	46.7908	11.3357	9.32587	8.58321	8.51468	9.83072
118	215.46	29.5785	46.4869	11.5504	9.36891	8.6444	8.60833	9.8755
118	216.72	29.4149	46.0352	11.8705	9.41418	8.60833	8.74353	9.83184
118	217.98	29.0529	45.9129	12.2731	9.45672	8.6199	8.76692	9.7796
118	219.24	28.5138	45.9014	12.5494	9.60821	8.63271	8.79888	9.70522
118	220.5	27.9004	45.956	12.5943	9.69465	8.67562	8.83881	9.6954
118	221.76	27.3235	46.0249	12.5499	9.76244	8.68905	8.85075	9.71443
118	223.02	26.6961	46.325	12.4891	9.77985	8.70759	8.91169	9.75808
118	224.28	26.2371	46.6109	12.4706	9.71642	8.70137	8.92973	9.77985
118	225.54	25.9197	47.0847	12.5613	9.63022	8.6857	8.95361	9.81629
118	226.8	25.623	47.8285	12.4912	9.67575	8.78246	8.99341	9.90697
118	228.06	25.5879	48.3394	12.3408	9.69801	8.82065	8.95087	10.116
118	229.32	25.8409	48.498	12.2733	9.61082	8.85498	8.8704	10.2183
118	230.58	26.1873	48.6194	12.278	9.52786	8.92674	8.74192	10.2854
118	231.84	26.5724	48.8785	12.4128	9.49042	8.87388	8.77512	10.2932
118	233.1	26.8178	49.2568	12.5766	9.45311	8.88794	8.78197	10.2782
118	234.36	27.0944	49.4326	12.7321	9.40771	8.89925	8.7551	10.2238
118	235.62	27.3989	49.4863	12.7761	9.41704	8.899	8.7556	10.1975
118	236.88	27.5148	49.4596	12.9255	9.39453	8.95983	8.70075	10.1726
118	238.14	27.6195	49.1571	13.3988	9.48197	9.01007	8.62886	10.1781
118	239.4	27.6711	48.9363	13.9271	9.60547	9.03532	8.6842	10.2388
118	240.66	27.5826	48.9461	14.4711	9.82152	9.20498	8.73234	10.3582
118	241.92	27.6928	49.1361	14.9582	10.029	9.26057	8.82624	10.4623
118	243.18	27.6412	49.5748	15.2764	10.2872	9.32363	8.93595	10.6066
118	244.44	27.3739	49.9866	15.4794	10.6235	9.4342	8.94291	10.833
118	245.7	26.8623	50.4162	15.735	11.0128	9.47363	8.98109	11.0561
118	246.96	26.2303	50.6978	15.7128	11.3266	9.50012	8.98794	11.2874
118	248.22	25.941	50.6924	15.5595	11.6197	9.50386	9.05224	11.3631
118	249.48	25.7873	50.4071	15.4129	11.8664	9.54677	9.11692	11.4602
118	250.74	25.7093	49.9934	15.3009	12.0801	9.51642	9.14229	11.5591
118	252	25.6085	49.8045	15.1994	12.1821	9.50808	9.1597	11.6515
118	253.26	25.4592	49.8009	15.102	12.3189	9.42152	9.24652	11.7
118	254.52	25.2354	49.7981	14.9119	12.4119	9.42886	9.26493	11.6665
118	255.78	25.0999	49.8387	14.8327	12.5027	9.41779	9.2602	11.6566
118	257.04	25.0127	49.9767	14.708	12.5216	9.37624	9.36182	11.5371
118	258.3	24.9721	50.0571	14.6442	12.4779	9.27164	9.49826	11.4484
118	259.56	25.0409	49.8342	14.5837	12.407	9.24279	9.50236	11.31
118	260.82	25.1062	49.4884	14.5639	12.3812	9.11493	9.58557	11.171
118	262.08	25.2388	49.0907	14.4295	12.3903	9.0255	9.60659	11.1122
118	263.34	25.316	48.3751	14.298	12.4098	9.01343	9.59764	11.0876
118	264.6	25.0567	47.6739	14.1978	12.4184	9.0097	9.5755	11.0828
118	265.86	24.6833	47.1016	13.9984	12.4614	8.98806	9.49975	11.0405
118	267.12	24.3438	46.5306	13.7095	12.4607	9.02226	9.36045	11.1174
118	268.38	24.0789	45.7716	13.3197	12.4944	9.05908	9.31318	11.3144
118	269.64	23.9129	44.8881	12.9861	12.4475	9.09801	9.2495	11.3881
118	270.9	23.7165	43.8542	12.7721	12.3507	9.13321	9.18022	11.3945
118	272.16	23.5835	43.0816	12.6157	12.2833	9.14838	9.10547	11.3934
118	273.42	23.591	42.5471	12.4422	12.1275	9.14067	8.97985	11.4118
118	274.68	23.5683	42.3275	12.2045	11.9551	9.06654	8.94154	11.4669
118	275.94	23.5001	42.2658	11.9745	11.7988	8.98109	8.84764	11.3886
118	277.2	23.46	42.0799	11.8389	11.6219	8.85423	8.76256	11.2888
118	278.46	23.3039	41.9706	11.7836	11.4663	8.81169	8.69415	11.097
118	279.72	23.0465	41.9647	11.7322	11.4037	8.81007	8.65012	11.0274
118	280.98	22.6799	41.9002	11.8399	11.3897	8.8541	8.65261	10.9386
118	282.24	22.2337	41.6295	12.0641	11.4586	8.93358	8.64366	10.896
118	283.5	21.9108	41.1058	12.2925	11.6228	8.95945	8.60796	10.9021
118	284.76	21.5764	40.5239	12.5368	11.8087	9.025	8.68632	10.9128
118	286.02	21.2172	39.8622	12.8693	11.9224	9.09938	8.76704	10.9142
118	287.28	20.885	39.2512	13.0382	12.0254	9.19664	8.8291	10.9782
118	288.54	20.496	38.8272	12.8158	12.1346	9.22239	8.8842	11.0358
118	289.8	20.065	38.4655	12.5498	12.2525	9.17637	8.87264	11.1529
118	291.06	19.6211	38.2769	12.2581	12.2603	9.07326	8.78968	11.2899
118	292.32	19.0388	38.1021	11.9149	12.2091	8.99888	8.73022	11.3086
118	293.58	18.5571	37.7313	11.7361	12.0596	8.87761	8.65622	11.2588
118	294.84	18.0672	37.5292	11.6471	11.8346	8.6944	8.6449	11.0565
118	296.1	17.7177	37.2062	11.4322	11.499	8.61704	8.64129	10.7893
118	297.36	17.48	36.9051	11.3718	11.1985	8.52077	8.63147	10.5852
118	298.62	17.1698	36.8137	11.406	10.9591	8.47002	8.55087	10.4614
118	299.88	16.8439	36.668	11.3736	10.7377	8.41294	8.47276	10.38
118	301.14	16.4868	36.5444	11.3326	10.5588	8.40149	8.39751	10.3188
118	302.4	16.1226	36.1325	11.3491	10.4051	8.38383	8.36107	10.2274
118	303.66	15.833	35.4354	11.4279	10.2878	8.40435	8.28806	10.1241
118	304.92	15.6502	34.8657	11.5326	10.2233	8.39527	8.2199	10.0577
118	306.18	15.4229	34.3102	11.5557	10.0856	8.36256	8.25958	9.93246
118	307.44	15.2208	33.7933	11.681	9.95858	8.38234	8.17761	9.94552
118	308.7	14.9939	33.3673	11.8187	9.85361	8.42413	8.10124	9.92326
118	309.96	14.7168	33.1677	11.9618	9.81343	8.40983	8.04129	9.92624
118	311.22	14.2966	33.1929	12.0366	9.70759	8.46318	8.00833	9.92948
118	312.48	13.8831	33.283	12.1887	9.59017	8.46269	7.93184	9.91891
118	313.74	13.418	33.4141	12.2633	9.44776	8.44975	7.88744	9.88495
118	315	13.0592	33.6803	12.3512	9.38284	8.38806	7.88644	9.80423
118	316.26	12.8514	34.0146	12.3899	9.31306	8.41219	7.8556	9.73445
118	317.52	12.6938	34.3608	12.3373	9.29988	8.40684	7.86741	9.60883
118	318.78	12.5405	34.6211	12.303	9.28346	8.44129	7.84677	9.41269
118	320.04	12.4209	35.081	12.3272	9.2296	8.47438	7.78358	9.36729
118	321.3	12.3511	35.8035	12.3141	9.32985	8.51418	7.80012	9.36729
118	322.56	12.3075	36.3674	12.4582	9.40995	8.54167	7.87935	9.39502
118	323.82	12.2592	36.8382	12.6934	9.58806	8.54664	7.97189	9.44042
118	325.08	12.2611	37.3233	12.9275	9.6847	8.62811	7.9857	9.51654
118	326.34	12.2052	37.8287	13.0976	9.79577	8.76331	8.05336	9.59279
118	327.6	12.1301	38.3767	13.3088	9.91915	8.82823	8.17152	9.65286
118	328.86	12.02	38.948	13.4725	9.99863	8.88495	8.24739	9.68109
118	330.12	11.9218	39.67	13.6397	10.066	8.9	8.31132	9.75896
118	331.38	11.951	40.4085	13.7002	10.1072	8.78284	8.38507	9.83806
118	332.64	11.9781	41.0267	13.6697	10.0546	8.75137	8.40647	9.87002
118	333.9	11.9474	41.7444	13.6663	9.95622	8.69913	8.45075	9.87376
118	335.16	11.9277	42.6384	13.7313	9.86978	8.65398	8.46082	9.88321
118	336.42	11.8595	43.4864	13.6918	9.88794	8.60323	8.525	9.8347
118	337.68	11.8192	44.3415	13.568	9.91841	8.61953	8.53557	9.74403
118	338.94	11.7412	44.9846	13.4812	9.93271	8.67425	8.52425	9.69714
118	340.2	11.7017	45.4289	13.5545	9.91057	8.69403	8.59241	9.59266
118	341.46	11.7799	45.3029	13.6412	10.0139	8.69192	8.67264	9.47649
118	342.72	11.7587	45.1362	13.6838	10.1081	8.81107	8.63806	9.45012
118	343.98	11.7117	44.9963	13.5323	10.2826	8.87164	8.63818	9.50075
118	345.24	11.6434	44.7675	13.4591	10.395	8.91841	8.5908	9.72799
118	346.5	11.5745	44.7751	13.4337	10.5185	8.86716	8.55149	10.0524
118	347.76	11.5289	44.8689	13.3914	10.5473	8.8347	8.57425	10.2488
118	349.02	11.4993	45.0994	13.3759	10.5563	8.87948	8.53271	10.3598
118	350.28	11.4557	45.4021	13.4636	10.5592	8.87201	8.48843	10.399
118	351.54	11.4062	45.3762	13.5976	10.5843	8.85485	8.48184	10.4374
118	352.8	11.4383	45.269	13.6928	10.6234	8.85174	8.50572	10.4723
118	354.06	11.525	45.172	13.7256	10.5955	8.85423	8.52164	10.5005
118	355.32	11.6335	44.9827	13.6935	10.5614	8.88197	8.59316	10.457
118	356.58	11.6335	44.8539	13.7091	10.6045	8.91654	8.58333	10.4687
118	357.84	11.6485	44.7624	13.735	10.7259	8.89428	8.65784	10.4025
118	359.1	11.6076	44.6995	13.8617	10.9516	8.87948	8.71169	10.4162
118	360.36	11.557	44.6337	13.9961	11.1903	8.84764	8.77786	10.4439
118	361.62	11.5456	44.4168	14.2126	11.4377	8.82848	8.74154	10.5592
118	362.88	11.5498	44.3091	14.3474	11.6801	8.79328	8.75323	10.642
118	364.14	11.5581	44.4039	14.6093	11.8978	8.77512	8.801	10.6951
118	365.4	11.5252	44.6486	14.9882	12.0956	8.76704	8.77799	10.8044
118	366.66	11.4826	44.9796	15.6173	12.2131	8.67886	8.81057	10.9233
118	367.92	11.4061	45.306	16.3172	12.2658	8.66356	8.81667	11.0706
118	369.18	11.4062	45.8027	16.9219	12.2945	8.56095	8.85311	11.0981
118	370.44	11.3873	46.2097	17.5716	12.4007	8.45858	8.91953	11.0468
118	371.7	11.3892	46.3162	18.3245	12.3667	8.32948	8.93545	11.0379
118	372.96	11.4034	46.425	18.7822	12.2872	8.21953	8.89714	10.9517
118	374.22	11.3777	46.3757	19.0301	12.1239	8.16057	8.8755	10.8437
118	375.48	11.2818	46.1945	19.0772	12.081	8.10124	8.89465	10.6371
118	376.74	11.2158	45.9185	19.0479	12.0141	7.99142	8.88657	10.5144
118	378	11.1552	45.36	18.8915	11.9049	7.9699	8.84291	10.4275
118	379.26	11.0369	44.7924	18.6927	11.8366	7.9357	8.80522	10.3498
118	380.52	10.8521	44.3072	18.3608	11.85	7.9194	8.78632	10.2312
118	381.78	10.7049	43.7738	18.022	11.8755	8.07289	8.75435	10.2001
118	383.04	10.5792	43.4236	17.6642	11.897	8.13296	8.70746	10.2601
118	384.3	10.4596	43.0276	17.5218	11.8337	8.20311	8.67761	10.2907
118	385.56	10.3169	42.4476	17.5053	11.7954	8.22276	8.55858	10.4291
118	386.82	10.1728	41.9974	17.5006	11.7213	8.19042	8.4403	10.7119
118	388.08	10.027	41.4073	17.4312	11.6805	8.01978	8.42065	10.8173
118	389.34	9.98918	40.9183	17.3432	11.5704	7.88085	8.38159	10.8173
118	390.6	9.90883	40.5058	17.2254	11.4318	7.8459	8.31318	10.726
118	391.86	9.73881	40.5476	17.1118	11.2234	7.81779	8.23955	10.6129
118	393.12	9.69328	40.6806	17.0489	11.0315	7.73756	8.21704	10.5116
118	394.38	9.66779	40.8168	17.0782	10.8248	7.76269	8.15473	10.3598
118	395.64	9.62562	40.8843	17.0825	10.65	7.83159	8.16132	10.1011
118	396.9	9.64776	40.9037	17.092	10.5279	7.87649	8.20087	9.78296
118	398.16	9.6556	40.9729	17.1442	10.481	7.89453	8.2005	9.6357
118	399.42	9.70025	40.9772	17.2317	10.4399	7.92214	8.20995	9.59975
118	400.68	9.74391	41.0255	17.3551	10.4122	7.98321	8.21915	9.62848
118	401.94	9.73744	41.147	17.5607	10.4248	8.0393	8.22736	9.59863
118	403.2	9.71032	41.3922	17.8024	10.5184	8.04316	8.19465	9.55199
118	404.46	9.61455	41.823	18.1121	10.6608	8.07201	8.19913	9.58619
118	405.72	9.52264	42.4879	18.3637	10.8572	8.11803	8.25721	9.59341
118	406.98	9.47799	43.1595	18.5231	11.0609	8.17488	8.324	9.51866
118	408.24	9.45087	43.6818	18.5649	11.2331	8.22674	8.41704	9.51007
118	409.5	9.47052	44.1103	18.4776	11.2796	8.32973	8.43221	9.57052
118	410.76	9.52811	44.5306	18.33	11.3101	8.44204	8.51928	9.64925
118	412.02	9.65734	45.2103	18.1078	11.2971	8.54975	8.59192	9.69129
118	413.28	9.73358	46.1153	17.9542	11.2748	8.67948	8.62799	9.77711
118	414.54	9.77127	46.9981	17.7588	11.2269	8.74689	8.63483	9.90796
118	415.8	9.82575	47.4795	17.5046	11.0825	8.82114	8.6643	10.0485
118	417.06	9.77637	47.5083	17.0634	10.9271	8.91953	8.67077	10.1506
118	418.32	9.7898	47.1522	16.7408	10.8078	8.98296	8.67127	10.2389
118	419.58	9.75597	46.6561	16.5828	10.7899	9.06343	8.69366	10.3483
118	420.84	9.75286	46.0721	16.3723	10.7252	9.16057	8.76219	10.4144
118	422.1	9.75547	45.6897	16.1051	10.7353	9.23831	8.84701	10.4337
118	423.36	9.73483	45.4515	15.8557	10.8282	9.30373	8.85896	10.57
118	424.62	9.71132	45.4629	15.7287	10.8848	9.28905	8.86692	10.8415
118	425.88	9.75871	45.6093	15.8606	10.8316	9.27861	8.77873	11.0399
118	427.14	9.81045	45.7373	16.1591	10.7633	9.23433	8.78197	11.1282
118	428.4	9.83445	46.0174	16.6869	10.7101	9.18769	8.81505	11.1042
118	429.66	9.90336	46.243	17.4938	10.6697	9.15983	8.851	11.1363
118	430.92	9.97649	46.0679	18.5567	10.5858	9.14328	8.88495	11.1005
118	432.18	9.99179	45.8808	19.703	10.4902	9.07674	8.91132	11.0402
118	433.44	10.0132	45.7978	20.6609	10.4831	9.03221	8.94378	11.0414
118	434.7	10.1152	45.8216	21.344	10.5799	9.00373	8.98308	11.09
118	435.96	10.2282	45.9194	21.8312	10.6771	8.97786	9.08396	11.0394
118	437.22	10.374	46.0775	22.4183	10.8286	9.0495	9.13221	10.8929
118	438.48	10.4359	46.6639	23.297	10.871	9.05386	9.1857	10.9428
118	439.74	10.4414	47.695	23.994	10.9555	9.00995	9.23557	11.0797
118	441	10.483	48.8425	24.5267	11.1333	8.98893	9.19154	11.2157
118	442.26	10.619	49.9065	24.9782	11.2877	8.97886	9.16953	11.4382
118	443.52	10.7699	50.6998	25.3315	11.2958	8.93383	9.14789	11.5964
118	444.78	10.873	51.4942	25.5879	11.34	8.84229	9.19726	11.6504
118	446.04	11.0443	51.9622	25.9377	11.3973	8.76654	9.27276	11.6729
118	447.3	11.2102	52.2799	26.1386	11.4629	8.72525	9.27811	11.6928
118	448.56	11.2903	52.6393	26.1874	11.5738	8.72512	9.35684	11.6149
118	449.82	11.3402	52.9873	26.254	11.6337	8.75274	9.40572	11.6169
118	451.08	11.3653	53.1842	26.3943	11.6989	8.74751	9.45174	11.6374
118	452.34	11.3486	53.45	26.5297	11.6558	8.77998	9.46629	11.727
118	453.6	11.3153	53.7037	26.7743	11.49	8.78794	9.54652	11.895
118	454.86	11.2938	53.756	27.0437	11.3318	8.77848	9.55933	11.9342
118	456.12	11.2236	53.4907	27.4572	11.1282	8.72512	9.53893	11.9872
118	457.38	11.2139	53.1777	27.9305	10.9062	8.68159	9.53831	12.0837
118	458.64	11.1321	52.926	28.4118	10.6197	8.67201	9.46418	12.1719
118	459.9	11.0854	52.6357	28.8026	10.3955	8.59801	9.44838	12.117
118	461.16	11.0761	52.2086	29.1506	10.2082	8.62512	9.33221	12.0468
118	462.42	11.0107	51.5332	29.526	10.0897	8.62624	9.28221	11.9249
118	463.68	10.8673	50.7961	29.8092	10	8.62127	9.24714	11.7974
118	464.94	10.7704	50.0404	29.9311	9.91132	8.61443	9.24328	11.6591
118	466.2	10.6947	49.6794	29.9199	9.91828	8.57463	9.23595	11.4706
118	467.46	10.682	49.817	29.8708	9.96803	8.53085	9.24888	11.2891
118	468.72	10.6892	50.2413	29.8215	10.026	8.42998	9.21045	11.1913
118	469.98	10.6198	50.7299	29.858	10.0021	8.33993	9.09565	11.1439
118	471.24	10.5593	51.3751	30.0505	9.96493	8.22811	8.99552	11.1827
118	472.5	10.5221	51.8981	30.2891	9.99266	8.1495	8.90112	11.1867
118	473.76	10.5091	52.2379	30.6629	9.96766	8.11493	8.86182	11.1055
118	475.02	10.478	52.5448	30.9667	10.0203	8.14627	8.81878	10.8999
118	476.28	10.4301	52.6363	31.2197	10.2066	8.19813	8.82799	10.793
118	477.54	10.4168	52.6734	31.4611	10.3596	8.24764	8.84963	10.8285
118	478.8	10.3621	52.643	31.3402	10.4861	8.2893	8.80858	11.02
118	480.06	10.3835	52.577	30.8629	10.5	8.36779	8.76244	11.2766
118	481.32	10.4201	52.6869	30.1617	10.4504	8.39826	8.75473	11.4211
118	482.58	10.4318	52.8843	29.2412	10.408	8.36928	8.76555	11.4484
118	483.84	10.444	52.8975	28.399	10.3532	8.40274	8.72985	11.3912
118	485.1	10.4264	52.8495	27.6022	10.2929	8.40771	8.70249	11.3073
118	486.36	10.3864	52.9853	26.8083	10.1986	8.41381	8.64092	11.3102
118	487.62	10.2927	53.1066	26.2603	10.0769	8.39104	8.61331	11.2738
118	488.88	10.3091	52.9182	25.7001	9.95597	8.49378	8.59266	11.1332
118	490.14	10.3216	52.4822	25.2998	9.85871	8.53582	8.56679	10.9675
118	491.4	10.3097	52.1871	24.8596	9.68706	8.62388	8.60435	10.8091
118	492.66	10.3665	51.5794	24.4535	9.59341	8.69577	8.62948	10.6201
118	493.92	10.3668	50.8229	24.3075	9.61965	8.776	8.65771	10.5417
118	495.18	10.3371	50.024	24.2774	9.68557	8.849	8.65796	10.5546
118	496.44	10.2104	49.6001	24.2325	9.81729	8.92711	8.64005	10.6251
118	497.7	10.0657	49.2113	24.365	9.99801	9.06729	8.57301	10.7302
118	498.96	9.94204	48.4188	24.766	10.2195	9.13159	8.51119	10.8077
118	500.22	9.83109	47.485	25.1479	10.4223	9.11007	8.48284	10.9035
118	501.48	9.74552	46.6874	25.2362	10.5995	9.16517	8.44925	11.0511
118	502.74	9.72015	45.991	25.2618	10.683	9.19092	8.39341	11.1838
118	504	9.73881	45.419	25.1248	10.796	9.28694	8.30883	11.1649
118	505.26	9.72463	45.0373	24.9158	10.9858	9.35062	8.26779	11.1371
118	506.52	9.74192	44.8183	24.5994	11.1631	9.40386	8.224	11.0766
118	507.78	9.69067	44.7628	24.1741	11.3359	9.43694	8.1745	11.0476
118	509.04	9.68147	44.7852	23.7723	11.5414	9.44851	8.13794	11.026
118	510.3	9.69104	45.0093	23.5215	11.6642	9.48072	8.0755	11.0371
118	511.56	9.65659	45.3731	23.3621	11.7153	9.36157	8.0893	11.0292
118	512.82	9.5852	45.9167	23.2078	11.6833	9.30945	8.074	11.0896
118	514.08	9.56978	46.3648	23.2068	11.6387	9.24876	8.09664	11.1459
118	515.34	9.56045	46.8419	23.4373	11.6434	9.18308	8.06194	11.2182
118	516.6	9.56965	47.0662	23.851	11.6414	9.17338	8.06803	11.225
[truncated: 4,350 more rows]

## Sheet: fig2b
Gap width (um)	isContinued
187	1
193	1
139	1
160	1
214	0
173	0
214	0
192	0
111	1
111	1
75	1
77	1
80	1
80	1
150	1
70	1
160	1
183	0
240	0
368	0
269	0
310	0
380	0
353	0
39	1
54	1
46	1
80	1
233	0
207	0
39	1
101	1
150	0
185	0
35	1
118	1
156	0
224	0
