# Supplementary material for: Emergence of large-scale cell death through ferroptotic trigger waves
Source: Nature. 2024 Jul 10;631(8021):654–62. doi: 10.1038/s41586-024-07623-6 (PMC11639682; doi:10.1038/s41586-024-07623-6)
Supplement: Supplementary file 17 — Source Data Fig. 3 [file 41586_2024_7623_MOESM17_ESM.xlsx]

## Sheet: fig3j
Conc (DFO, uM)	Speed (um/min)
0	6.13716
0	5.93457
0	6.49414
0	5.94968
0	6.12102
0.15625	5.21427
0.15625	5.28202
0.15625	5.65919
0.15625	6.00151
0.15625	6.03196
0.3125	6.34153
0.3125	6.09009
0.3125	6.34978
0.3125	5.44523
0.3125	5.8964
0.625	5.34652
0.625	5.59612
0.625	5.50452
0.625	5.82337
0.625	5.9674
1.25	5.69673
1.25	5.45512
1.25	5.61234
1.25	4.85977
2.5	5.75917
2.5	5.62591
2.5	5.49755
2.5	5.92045
2.5	5.31399
5	5.16071
5	4.45351
5	4.2673
5	5.00236
5	5.21024
10	6.00811
10	4.94888
10	4.2766
10	4.57654
10	5.21751
20	5.35655
20	4.54806
20	5.28905
20	4.33594
20	4.50691
40	3.9699
40	4.07341
40	4.48931
40	4.55811
40	3.1032
80	3.15211
80	2.52141
80	3.25755
80	2.97572
80	3.50432
160	0
160	0
160	0
160	0
160	0

## Sheet: fig3k
Conc (FC, uM)	Speed (um/min)
0	5.27585
0	4.58559
0	6.09701
0	4.95121
0.39	5.74736
0.39	4.9581
0.39	5.05781
0.39	5.73107
0.78	5.93982
0.78	5.27506
0.78	5.33927
0.78	5.60043
1.56	5.63743
1.56	5.94078
1.56	5.39371
1.56	6.03308
3.125	6.18773
3.125	5.95798
3.125	5.32364
3.125	5.28943
6.25	6.53441
6.25	6.44479
6.25	6.3835
6.25	6.53626
12.5	7.07326
12.5	6.9879
12.5	6.77205
12.5	7.19452
25	7.5214
25	7.42973
25	7.18228
25	7.03487
50	8.3571
50	8.47227
50	7.88651
50	7.56081
100	7.93502
100	8.21249
100	8.36759
100	7.92967
200	9.38322
200	9.96557
200	7.61129
200	8.76204
250	10.1817
250	9.51366
250	8.91683
250	9.70278

## Sheet: fig3l
Conc (GKT, uM)	Speed (um/min)
0	4.78617
0	4.982
0	4.71194
0	4.45276
0	5.07891
0	4.72729
0.075	4.29688
0.075	4.17913
0.075	4.53977
0.075	4.66288
0.075	4.54822
0.075	4.87203
0.15	4.23505
0.15	4.27572
0.15	4.0633
0.15	4.04842
0.15	4.21748
0.15	4.528
0.3	3.58078
0.3	3.87521
0.3	3.53541
0.3	4.14594
0.3	3.74454
0.3	3.41837
0.6	3.24687
0.6	3.80772
0.6	3.35063
0.6	3.90444
0.6	3.25868
0.6	3.16025
1.25	2.99352
1.25	2.84118
1.25	2.56139
1.25	3.02917
1.25	2.7316
1.25	2.32494
2.5	1.76409
2.5	1.85262
2.5	1.94418
2.5	2.43214
2.5	2.1896
2.5	1.80871
5	0
5	0
5	0
5	0
5	0

## Sheet: fig3m
Conc (LY294002, uM)	Speed (um/min)
0	4.84821
0	4.32958
0	4.27975
0	4.60553
0	4.09984
0	4.74707
0.00610352	4.33761
0.00610352	4.53221
0.00610352	4.30633
0.00610352	4.61511
0.00610352	4.48297
0.00610352	4.69379
0.0488281	4.43853
0.0488281	4.19787
0.0488281	4.98542
0.0488281	4.82319
0.0488281	4.77933
0.0488281	4.43303
0.78125	4.60015
0.78125	4.0835
0.78125	4.73631
0.78125	4.30107
0.78125	4.75259
0.78125	4.90064
3.125	4.58704
3.125	3.90181
3.125	3.80634
3.125	3.61512
3.125	3.94582
3.125	4.48195
6.25	4.10067
6.25	4.42154
6.25	4.25364
6.25	4.4896
6.25	3.56132
6.25	4.42569
12.5	4.07306
12.5	3.70153
12.5	3.32573
12.5	3.78611
12.5	3.63566
12.5	3.56091
25	2.92381
25	3.79427
25	3.0919
25	3.07624
25	3.75395
25	3.02959
50	2.6227
50	3.08448
50	3.0075
50	3.3961
50	2.95979
50	2.69745
100	1.54071
100	2.11425
100	2.43808
100	2.77685
100	2.87515
100	2.94655

## Sheet: fig3n
Conc (Dasatinib, uM)	Speed (um/min)
0	5.2863
0	5.75101
0	5.3814
0	5.361
0	5.00865
0.000610352	5.54904
0.000610352	5.07797
0.000610352	5.47175
0.000610352	5.39441
0.000610352	5.76941
0.00244141	5.06832
0.00244141	5.34067
0.00244141	5.27375
0.00244141	5.58549
0.00488281	4.64584
0.00488281	5.38108
0.00488281	4.8523
0.00488281	5.36947
0.00488281	5.25452
0.00976562	4.28602
0.00976562	4.18062
0.00976562	4.48731
0.00976562	4.55496
0.00976562	4.86318
0.0195312	4.24564
0.0195312	4.64964
0.0195312	4.09504
0.0195312	3.98527
0.0195312	4.75617
0.078125	4.2522
0.078125	4.19954
0.078125	4.35433
0.078125	4.05986
0.078125	4.55895
0.15625	4.32009
0.15625	4.37683
0.15625	4.09732
0.15625	4.55572
0.15625	4.13643
0.3125	4.39653
0.3125	4.14087
0.3125	3.97383
0.3125	4.2591
0.625	4.23037
0.625	3.67971
0.625	4.12117
0.625	4.47716
0.625	4.2965
1.25	4.28004
1.25	3.86711
1.25	4.27459
1.25	4.43446
1.25	3.65757
2.5	3.94461
2.5	4.19006
2.5	3.80067
2.5	3.74799
2.5	3.93907
5	3.49164
5	3.87906
5	3.50256
5	3.98371
5	3.7694
10	2.81973
10	3.21802
10	3.3583
10	2.97791
10	3.24611
