# Supplementary material for: Emergence of large-scale cell death through ferroptotic trigger waves
Source: Nature. 2024 Jul 10;631(8021):654–62. doi: 10.1038/s41586-024-07623-6 (PMC11639682; doi:10.1038/s41586-024-07623-6)
Supplement: Supplementary file 18 — Source Data Fig. 4 [file 41586_2024_7623_MOESM18_ESM.xlsx]

## Sheet: fig4c
Erastin (uM)	ROS steady state (A.U.)	Condition
0	0.347048	before photoinduction
0	0.170919	before photoinduction
0	0.60173	before photoinduction
0	0.573859	before photoinduction
0	0.377405	before photoinduction
0	0.835219	before photoinduction
0	0.422354	before photoinduction
0	0.508851	before photoinduction
0	0.219622	before photoinduction
0	0.164078	before photoinduction
0	0.321659	before photoinduction
0	0.169159	before photoinduction
0	0.205508	before photoinduction
0	0.906867	before photoinduction
0	0.634489	before photoinduction
0	0.11699	before photoinduction
0	1.00021	before photoinduction
0	0.417224	before photoinduction
0	0.904211	before photoinduction
0	0.246678	before photoinduction
0	0.144255	before photoinduction
0	0.44195	before photoinduction
0	0.333497	before photoinduction
0	0.456417	before photoinduction
0	0.721897	before photoinduction
0	0.0829964	before photoinduction
0	0.343483	before photoinduction
0	0.340903	before photoinduction
0	0.204078	before photoinduction
0	0.284417	before photoinduction
0	0.360303	before photoinduction
0	0.462591	before photoinduction
0	1.45942	before photoinduction
0	0.663127	before photoinduction
0	0.534291	before photoinduction
0	0.359049	before photoinduction
0	0.34932	before photoinduction
0	0.25879	before photoinduction
0	0.96156	before photoinduction
0	0.662589	before photoinduction
0	0.88079	before photoinduction
0	0.528877	before photoinduction
0	0.328115	before photoinduction
0	0.206407	before photoinduction
0	0.443696	before photoinduction
0	0.335706	before photoinduction
0	0.376377	before photoinduction
0	0.173926	before photoinduction
0	0.731906	before photoinduction
0	0.448546	before photoinduction
0	0.0085522	before photoinduction
0	0.287084	before photoinduction
0	0.443181	before photoinduction
0	0.60987	before photoinduction
0	0.106368	before photoinduction
0	0.188181	before photoinduction
0	0.819861	before photoinduction
0	0.674503	before photoinduction
0	0.138417	before photoinduction
0	0.192815	before photoinduction
0	0.210722	before photoinduction
0	0.0304235	before photoinduction
0	0.113051	before photoinduction
0	0.486401	before photoinduction
0	0.0436987	before photoinduction
0	0.423936	before photoinduction
0	1.06529	before photoinduction
0	0.655165	before photoinduction
0	0.00476376	before photoinduction
0	0.34553	before photoinduction
0	0.158246	before photoinduction
0	0.7386	before photoinduction
0	1.09586	before photoinduction
0	0.823948	before photoinduction
0	0.318356	before photoinduction
0	0.474752	before photoinduction
0	1.7177	before photoinduction
0	0.358578	before photoinduction
0	0.751918	before photoinduction
0	0.560997	before photoinduction
0.15	0.0339447	before photoinduction
0.15	0.104771	before photoinduction
0.15	0.342855	before photoinduction
0.15	0.720126	before photoinduction
0.15	0.0639172	before photoinduction
0.15	0.411892	before photoinduction
0.15	0.261332	before photoinduction
0.15	0.506367	before photoinduction
0.15	0.822191	before photoinduction
0.15	0.393377	before photoinduction
0.15	0.511035	before photoinduction
0.15	0.258656	before photoinduction
0.15	0.250225	before photoinduction
0.15	0.260897	before photoinduction
0.15	0.10269	before photoinduction
0.15	0.690689	before photoinduction
0.15	0.409603	before photoinduction
0.15	0.328093	before photoinduction
0.15	0.710161	before photoinduction
0.15	1.07777	before photoinduction
0.15	0.330005	before photoinduction
0.15	0.371011	before photoinduction
0.15	0.578774	before photoinduction
0.15	0.0714954	before photoinduction
0.15	0.191595	before photoinduction
0.15	0.134724	before photoinduction
0.15	0.565452	before photoinduction
0.15	0.110911	before photoinduction
0.15	0.359991	before photoinduction
0.15	0.489547	before photoinduction
0.15	0.0670955	before photoinduction
0.15	1.08818	before photoinduction
0.15	0.367494	before photoinduction
0.15	0.474841	before photoinduction
0.15	0.388248	before photoinduction
0.15	0.550365	before photoinduction
0.15	1.07698	before photoinduction
0.15	0.308725	before photoinduction
0.15	0.0424277	before photoinduction
0.15	0.884343	before photoinduction
0.15	0.415905	before photoinduction
0.15	0.34293	before photoinduction
0.15	0.768378	before photoinduction
0.15	0.118349	before photoinduction
0.15	0.548599	before photoinduction
0.15	0.525189	before photoinduction
0.15	0.993119	before photoinduction
0.15	0.0242704	before photoinduction
0.15	0.036465	before photoinduction
0.15	1.08208	before photoinduction
0.15	0.727939	before photoinduction
0.15	0.348595	before photoinduction
0.15	0.741079	before photoinduction
0.15	1.41783	before photoinduction
0.15	1.12443	before photoinduction
0.15	0.322176	before photoinduction
0.15	0.471481	before photoinduction
0.15	0.596314	before photoinduction
0.15	0.16561	before photoinduction
0.15	1.24628	before photoinduction
0.15	0.312107	before photoinduction
0.15	0.512175	before photoinduction
0.15	0.187578	before photoinduction
0.15	0.221996	before photoinduction
0.15	0.151391	before photoinduction
0.15	0.583071	before photoinduction
0.15	0.73514	before photoinduction
0.15	0.0168504	before photoinduction
0.15	0.434847	before photoinduction
0.15	0.32395	before photoinduction
0.15	0.294943	before photoinduction
0.15	0.330812	before photoinduction
0.15	0.588064	before photoinduction
0.15	0.182568	before photoinduction
0.15	1.12231	before photoinduction
0.15	0.525501	before photoinduction
0.15	0.441919	before photoinduction
0.15	0.134735	before photoinduction
0.15	0.0453504	before photoinduction
0.15	0.339149	before photoinduction
0.31	0.101615	before photoinduction
0.31	0.58041	before photoinduction
0.31	0.920074	before photoinduction
0.31	0.338148	before photoinduction
0.31	0.088535	before photoinduction
0.31	0.0532073	before photoinduction
0.31	0.163992	before photoinduction
0.31	0.684014	before photoinduction
0.31	0.347047	before photoinduction
0.31	0.175901	before photoinduction
0.31	0.344761	before photoinduction
0.31	0.730112	before photoinduction
0.31	0.493953	before photoinduction
0.31	0.269245	before photoinduction
0.31	0.371313	before photoinduction
0.31	0.841452	before photoinduction
0.31	0.377156	before photoinduction
0.31	1.90618	before photoinduction
0.31	0.256851	before photoinduction
0.31	0.43293	before photoinduction
0.31	0.0295273	before photoinduction
0.31	1.08577	before photoinduction
0.31	0.824311	before photoinduction
0.31	0.487206	before photoinduction
0.31	1.33396	before photoinduction
0.31	0.0883851	before photoinduction
0.31	0.575036	before photoinduction
0.31	0.122095	before photoinduction
0.31	0.276851	before photoinduction
0.31	0.308356	before photoinduction
0.31	0.673462	before photoinduction
0.31	0.235746	before photoinduction
0.31	0.58194	before photoinduction
0.31	0.153184	before photoinduction
0.31	0.454429	before photoinduction
0.31	0.796527	before photoinduction
0.31	0.420855	before photoinduction
0.31	1.35176	before photoinduction
0.31	0.139558	before photoinduction
0.31	0.257385	before photoinduction
0.31	0.203115	before photoinduction
0.31	0.325427	before photoinduction
0.31	0.450266	before photoinduction
0.31	0.409083	before photoinduction
0.31	0.650932	before photoinduction
0.31	0.952367	before photoinduction
0.31	0.32261	before photoinduction
0.31	0.303795	before photoinduction
0.31	0.415955	before photoinduction
0.31	0.136737	before photoinduction
0.31	0.631231	before photoinduction
0.31	0.402648	before photoinduction
0.31	0.0413416	before photoinduction
0.31	0.193811	before photoinduction
0.31	0.422673	before photoinduction
0.31	0.0962045	before photoinduction
0.31	0.924573	before photoinduction
0.31	0.617925	before photoinduction
0.31	0.931508	before photoinduction
0.31	1.72054	before photoinduction
0.31	1.52082	before photoinduction
0.31	0.180697	before photoinduction
0.31	0.39813	before photoinduction
0.31	0.053663	before photoinduction
0.31	0.296399	before photoinduction
0.31	0.432321	before photoinduction
0.31	0.120715	before photoinduction
0.31	0.387689	before photoinduction
0.31	0.291286	before photoinduction
0.31	0.901286	before photoinduction
0.31	0.981647	before photoinduction
0.31	0.0277069	before photoinduction
0.31	0.630161	before photoinduction
0.31	0.635143	before photoinduction
0.31	0.0361829	before photoinduction
0.31	1.08509	before photoinduction
0.31	0.35733	before photoinduction
0.31	0.150405	before photoinduction
0.31	0.594661	before photoinduction
0.31	0.355464	before photoinduction
0.63	0.509765	before photoinduction
0.63	0.748551	before photoinduction
0.63	0.534954	before photoinduction
0.63	0.532444	before photoinduction
0.63	0.293574	before photoinduction
0.63	0.257354	before photoinduction
0.63	0.195724	before photoinduction
0.63	0.0262037	before photoinduction
0.63	0.19572	before photoinduction
0.63	0.271031	before photoinduction
0.63	0.132181	before photoinduction
0.63	0.00332684	before photoinduction
0.63	0.0338037	before photoinduction
0.63	0.24133	before photoinduction
0.63	0.470046	before photoinduction
0.63	0.331689	before photoinduction
0.63	0.603112	before photoinduction
0.63	0.107512	before photoinduction
0.63	0.767395	before photoinduction
0.63	0.328282	before photoinduction
0.63	0.278977	before photoinduction
0.63	0.900453	before photoinduction
0.63	0.270491	before photoinduction
0.63	0.644637	before photoinduction
0.63	1.00095	before photoinduction
0.63	0.628065	before photoinduction
0.63	0.194478	before photoinduction
0.63	0.516313	before photoinduction
0.63	0.709597	before photoinduction
0.63	0.808277	before photoinduction
0.63	0.152325	before photoinduction
0.63	0.0771597	before photoinduction
0.63	0.764609	before photoinduction
0.63	1.13224	before photoinduction
0.63	0.809684	before photoinduction
0.63	0.75598	before photoinduction
0.63	0.91203	before photoinduction
0.63	0.653648	before photoinduction
0.63	0.749313	before photoinduction
0.63	0.439814	before photoinduction
0.63	0.393182	before photoinduction
0.63	0.282216	before photoinduction
0.63	0.369838	before photoinduction
0.63	0.745229	before photoinduction
0.63	0.502768	before photoinduction
0.63	0.46261	before photoinduction
0.63	0.266048	before photoinduction
0.63	0.0838246	before photoinduction
0.63	0.963026	before photoinduction
0.63	0.0205885	before photoinduction
0.63	0.75268	before photoinduction
0.63	1.00697	before photoinduction
0.63	0.439903	before photoinduction
0.63	0.100289	before photoinduction
0.63	1.3621	before photoinduction
0.63	0.547369	before photoinduction
0.63	0.0547573	before photoinduction
0.63	0.326956	before photoinduction
0.63	0.225328	before photoinduction
0.63	0.294714	before photoinduction
0.63	1.21658	before photoinduction
0.63	0.000192518	before photoinduction
0.63	0.530552	before photoinduction
0.63	0.198107	before photoinduction
0.63	0.120553	before photoinduction
0.63	1.45703	before photoinduction
0.63	0.955268	before photoinduction
0.63	1.03745	before photoinduction
0.63	0.112999	before photoinduction
0.63	0.84593	before photoinduction
0.63	0.200019	before photoinduction
0.63	0.410507	before photoinduction
0.63	0.626132	before photoinduction
0.63	0.790396	before photoinduction
0.63	0.144897	before photoinduction
0.63	0.234716	before photoinduction
0.63	1.04263	before photoinduction
0.63	0.317161	before photoinduction
0.63	0.765841	before photoinduction
0.63	0.623368	before photoinduction
1.25	1.1327	before photoinduction
1.25	0.394855	before photoinduction
1.25	0.860202	before photoinduction
1.25	0.554917	before photoinduction
1.25	1.22808	before photoinduction
1.25	0.49701	before photoinduction
1.25	0.379229	before photoinduction
1.25	0.0386416	before photoinduction
1.25	0.329831	before photoinduction
1.25	0.679602	before photoinduction
1.25	0.602338	before photoinduction
1.25	0.101785	before photoinduction
1.25	0.708525	before photoinduction
1.25	0.379884	before photoinduction
1.25	0.278808	before photoinduction
1.25	0.120683	before photoinduction
1.25	0.116686	before photoinduction
1.25	0.120364	before photoinduction
1.25	0.979406	before photoinduction
1.25	1.23858	before photoinduction
1.25	0.427169	before photoinduction
1.25	0.663391	before photoinduction
1.25	0.580431	before photoinduction
1.25	0.365238	before photoinduction
1.25	0.153775	before photoinduction
1.25	0.551834	before photoinduction
1.25	0.220413	before photoinduction
1.25	0.221606	before photoinduction
1.25	0.0726154	before photoinduction
1.25	0.228606	before photoinduction
1.25	0.405787	before photoinduction
1.25	0.485575	before photoinduction
1.25	0.577627	before photoinduction
1.25	0.169933	before photoinduction
1.25	1.6696	before photoinduction
1.25	0.249081	before photoinduction
1.25	0.486666	before photoinduction
1.25	0.450988	before photoinduction
1.25	0.193025	before photoinduction
1.25	1.17985	before photoinduction
1.25	1.04464	before photoinduction
1.25	0.268001	before photoinduction
1.25	1.42522	before photoinduction
1.25	0.0921672	before photoinduction
1.25	0.245104	before photoinduction
1.25	0.500104	before photoinduction
1.25	0.388865	before photoinduction
1.25	0.622595	before photoinduction
1.25	0.290106	before photoinduction
1.25	0.889097	before photoinduction
1.25	0.567493	before photoinduction
1.25	0.0110354	before photoinduction
1.25	0.704714	before photoinduction
1.25	0.606221	before photoinduction
1.25	0.813533	before photoinduction
1.25	1.54856	before photoinduction
1.25	1.34336	before photoinduction
1.25	0.956866	before photoinduction
1.25	0.311412	before photoinduction
1.25	0.359321	before photoinduction
1.25	0.157043	before photoinduction
1.25	0.360004	before photoinduction
1.25	0.982624	before photoinduction
1.25	0.884636	before photoinduction
1.25	0.954724	before photoinduction
1.25	0.216839	before photoinduction
1.25	0.131922	before photoinduction
1.25	0.492249	before photoinduction
1.25	0.346161	before photoinduction
1.25	0.675617	before photoinduction
1.25	0.320367	before photoinduction
1.25	0.720688	before photoinduction
1.25	0.54142	before photoinduction
1.25	0.876464	before photoinduction
1.25	0.790319	before photoinduction
1.25	0.952246	before photoinduction
1.25	0.394614	before photoinduction
1.25	0.395987	before photoinduction
1.25	0.761238	before photoinduction
1.25	0.307863	before photoinduction
2.5	1.42874	before photoinduction
2.5	0.511237	before photoinduction
2.5	0.34295	before photoinduction
2.5	0.696991	before photoinduction
2.5	1.53361	before photoinduction
2.5	0.560525	before photoinduction
2.5	0.894489	before photoinduction
2.5	1.14786	before photoinduction
2.5	1.11242	before photoinduction
2.5	1.02454	before photoinduction
2.5	0.199221	before photoinduction
2.5	1.05143	before photoinduction
2.5	0.438989	before photoinduction
2.5	0.464169	before photoinduction
2.5	0.788644	before photoinduction
2.5	0.779542	before photoinduction
2.5	1.42343	before photoinduction
2.5	0.705664	before photoinduction
2.5	1.59921	before photoinduction
2.5	0.72008	before photoinduction
2.5	0.256357	before photoinduction
2.5	0.201711	before photoinduction
2.5	0.66561	before photoinduction
2.5	0.380316	before photoinduction
2.5	0.599536	before photoinduction
2.5	0.266434	before photoinduction
2.5	0.237436	before photoinduction
2.5	0.645959	before photoinduction
2.5	2.34574	before photoinduction
2.5	1.40705	before photoinduction
2.5	1.41772	before photoinduction
2.5	0.632183	before photoinduction
2.5	0.874362	before photoinduction
2.5	1.33786	before photoinduction
2.5	0.850001	before photoinduction
2.5	2.10486	before photoinduction
2.5	1.59037	before photoinduction
2.5	0.645617	before photoinduction
2.5	1.01357	before photoinduction
2.5	1.17587	before photoinduction
2.5	0.633293	before photoinduction
2.5	0.560541	before photoinduction
2.5	0.357396	before photoinduction
2.5	0.865907	before photoinduction
2.5	0.576759	before photoinduction
2.5	0.49825	before photoinduction
2.5	0.91886	before photoinduction
2.5	0.323705	before photoinduction
2.5	0.486133	before photoinduction
2.5	0.329382	before photoinduction
2.5	0.238612	before photoinduction
2.5	0.0655589	before photoinduction
2.5	0.075246	before photoinduction
2.5	0.447638	before photoinduction
2.5	0.304094	before photoinduction
2.5	0.286178	before photoinduction
2.5	0.428731	before photoinduction
2.5	0.871557	before photoinduction
2.5	0.658441	before photoinduction
2.5	0.700355	before photoinduction
2.5	0.14736	before photoinduction
2.5	0.140014	before photoinduction
2.5	0.00743917	before photoinduction
2.5	0.689897	before photoinduction
2.5	0.0802728	before photoinduction
2.5	0.123294	before photoinduction
2.5	1.15195	before photoinduction
2.5	0.213019	before photoinduction
2.5	0.206073	before photoinduction
2.5	0.103686	before photoinduction
2.5	0.496755	before photoinduction
2.5	0.276331	before photoinduction
2.5	0.561367	before photoinduction
2.5	0.731966	before photoinduction
2.5	0.0579908	before photoinduction
2.5	0.225219	before photoinduction
2.5	0.16448	before photoinduction
2.5	0.554004	before photoinduction
2.5	0.951404	before photoinduction
2.5	0.159618	before photoinduction
5	0.852893	before photoinduction
5	0.929047	before photoinduction
5	0.428024	before photoinduction
5	0.492112	before photoinduction
5	1.65378	before photoinduction
5	1.50769	before photoinduction
5	1.07658	before photoinduction
5	0.678216	before photoinduction
5	0.316842	before photoinduction
5	0.13251	before photoinduction
5	1.44231	before photoinduction
5	0.45032	before photoinduction
5	0.779292	before photoinduction
5	0.168812	before photoinduction
5	0.0058303	before photoinduction
5	0.734313	before photoinduction
5	0.502055	before photoinduction
5	1.14659	before photoinduction
5	1.3184	before photoinduction
5	0.238188	before photoinduction
5	0.424739	before photoinduction
5	1.11847	before photoinduction
5	0.563088	before photoinduction
5	2.2023	before photoinduction
5	0.0896003	before photoinduction
5	1.26223	before photoinduction
5	1.0879	before photoinduction
5	0.776881	before photoinduction
5	0.449917	before photoinduction
5	1.45629	before photoinduction
5	0.67123	before photoinduction
5	0.494822	before photoinduction
5	1.42341	before photoinduction
5	1.9107	before photoinduction
5	1.31628	before photoinduction
5	1.13197	before photoinduction
5	0.308026	before photoinduction
5	0.205094	before photoinduction
5	0.924278	before photoinduction
5	0.912396	before photoinduction
5	0.0226438	before photoinduction
5	0.453541	before photoinduction
5	0.54524	before photoinduction
5	0.199274	before photoinduction
5	0.680291	before photoinduction
5	1.37849	before photoinduction
5	0.970066	before photoinduction
5	0.788364	before photoinduction
5	0.123716	before photoinduction
5	0.802703	before photoinduction
5	0.353782	before photoinduction
5	0.338201	before photoinduction
5	0.518766	before photoinduction
5	0.472641	before photoinduction
5	1.1219	before photoinduction
5	0.533577	before photoinduction
5	1.47944	before photoinduction
5	1.13451	before photoinduction
5	0.823829	before photoinduction
5	0.581273	before photoinduction
5	0.918474	before photoinduction
5	0.124406	before photoinduction
5	0.382619	before photoinduction
5	1.27137	before photoinduction
5	0.743664	before photoinduction
5	0.338187	before photoinduction
5	0.389995	before photoinduction
5	0.820852	before photoinduction
5	0.1397	before photoinduction
5	0.0722788	before photoinduction
5	0.151327	before photoinduction
5	0.360864	before photoinduction
5	1.86091	before photoinduction
5	0.0255014	before photoinduction
5	0.710752	before photoinduction
5	0.596443	before photoinduction
5	0.765967	before photoinduction
5	0.526541	before photoinduction
5	0.664778	before photoinduction
5	0.473219	before photoinduction
10	1.40073	before photoinduction
10	0.763704	before photoinduction
10	0.546357	before photoinduction
10	1.06955	before photoinduction
10	1.49639	before photoinduction
10	1.45417	before photoinduction
10	0.456406	before photoinduction
10	1.9638	before photoinduction
10	1.01707	before photoinduction
10	1.64577	before photoinduction
10	1.21266	before photoinduction
10	1.02847	before photoinduction
10	0.506502	before photoinduction
10	1.44612	before photoinduction
10	0.761616	before photoinduction
10	0.897003	before photoinduction
10	1.51767	before photoinduction
10	0.353525	before photoinduction
10	0.847406	before photoinduction
10	1.02146	before photoinduction
10	1.00141	before photoinduction
10	0.377035	before photoinduction
10	1.26165	before photoinduction
10	0.691424	before photoinduction
10	1.17126	before photoinduction
10	0.214305	before photoinduction
10	0.674411	before photoinduction
10	0.102055	before photoinduction
10	1.47268	before photoinduction
10	0.814093	before photoinduction
10	0.402903	before photoinduction
10	0.72189	before photoinduction
10	1.90661	before photoinduction
10	0.0952073	before photoinduction
10	0.412767	before photoinduction
10	2.22882	before photoinduction
10	0.51862	before photoinduction
10	1.99566	before photoinduction
10	0.319853	before photoinduction
10	0.926106	before photoinduction
10	0.485514	before photoinduction
10	1.11852	before photoinduction
10	0.884986	before photoinduction
10	0.762474	before photoinduction
10	0.878519	before photoinduction
10	0.598115	before photoinduction
10	0.590308	before photoinduction
10	1.57291	before photoinduction
10	0.730986	before photoinduction
10	1.11425	before photoinduction
10	0.599695	before photoinduction
10	0.206453	before photoinduction
10	2.40948	before photoinduction
10	1.23809	before photoinduction
10	1.04318	before photoinduction
10	0.888012	before photoinduction
10	0.848231	before photoinduction
10	0.139128	before photoinduction
10	1.00197	before photoinduction
10	1.12445	before photoinduction
10	0.152867	before photoinduction
10	0.832674	before photoinduction
10	0.30939	before photoinduction
10	1.76695	before photoinduction
10	0.774042	before photoinduction
10	1.21761	before photoinduction
10	1.00142	before photoinduction
10	0.163079	before photoinduction
10	1.11187	before photoinduction
10	0.0168987	before photoinduction
10	0.853013	before photoinduction
10	2.40882	before photoinduction
10	0.335101	before photoinduction
10	0.150477	before photoinduction
10	0.854488	before photoinduction
10	0.621222	before photoinduction
10	0.601649	before photoinduction
10	0.988329	before photoinduction
10	0.970764	before photoinduction
10	1.17823	before photoinduction
0	0.134677	after photoinduction
0	0.0402703	after photoinduction
0	0.183805	after photoinduction
0	0.267003	after photoinduction
0	0.293797	after photoinduction
0	0.615173	after photoinduction
0	0.332949	after photoinduction
0	0.640743	after photoinduction
0	0.545564	after photoinduction
0	0.0185956	after photoinduction
0	0.639839	after photoinduction
0	0.532051	after photoinduction
0	0.121698	after photoinduction
0	1.06026	after photoinduction
0	1.11495	after photoinduction
0	0.0688659	after photoinduction
0	1.17663	after photoinduction
0	0.735654	after photoinduction
0	1.02447	after photoinduction
0	0.879562	after photoinduction
0	0.0865279	after photoinduction
0	0.544944	after photoinduction
0	0.303659	after photoinduction
0	0.00676511	after photoinduction
0	0.380293	after photoinduction
0	0.27941	after photoinduction
0	0.0250998	after photoinduction
0	0.131648	after photoinduction
0	0.210213	after photoinduction
0	0.00496014	after photoinduction
0	0.113588	after photoinduction
0	0.548642	after photoinduction
0	0.075951	after photoinduction
0	0.461463	after photoinduction
0	0.232201	after photoinduction
0	0.0648838	after photoinduction
0	0.424545	after photoinduction
0	0.311628	after photoinduction
0	0.229665	after photoinduction
0	1.28465	after photoinduction
0	0.377663	after photoinduction
0	0.681291	after photoinduction
0	0.254435	after photoinduction
0	1.15608	after photoinduction
0	0.415341	after photoinduction
0	0.156105	after photoinduction
0	1.29937	after photoinduction
0	0.881993	after photoinduction
0	0.0549398	after photoinduction
0	0.268773	after photoinduction
0	0.326325	after photoinduction
0	0.171826	after photoinduction
0	0.822799	after photoinduction
0	0.32218	after photoinduction
0	0.869954	after photoinduction
0	0.570862	after photoinduction
0	0.646187	after photoinduction
0	0.854188	after photoinduction
0	0.993647	after photoinduction
0	0.646178	after photoinduction
0	0.198031	after photoinduction
0	0.429818	after photoinduction
0	0.353133	after photoinduction
0	0.0249345	after photoinduction
0	0.0599668	after photoinduction
0	0.016405	after photoinduction
0	0.12903	after photoinduction
0	0.0511024	after photoinduction
0	0.301263	after photoinduction
0	0.178904	after photoinduction
0	0.314488	after photoinduction
0	1.04998	after photoinduction
0	0.494743	after photoinduction
0	0.152157	after photoinduction
0	0.235652	after photoinduction
0	0.499812	after photoinduction
0	0.839293	after photoinduction
0	1.06355	after photoinduction
0	0.0264337	after photoinduction
0	0.562387	after photoinduction
0.15	0.0232303	after photoinduction
0.15	0.235935	after photoinduction
0.15	0.186854	after photoinduction
0.15	0.465361	after photoinduction
0.15	0.452179	after photoinduction
0.15	0.291728	after photoinduction
0.15	0.257611	after photoinduction
0.15	0.927204	after photoinduction
0.15	0.0462103	after photoinduction
0.15	0.486268	after photoinduction
0.15	0.21741	after photoinduction
0.15	0.151101	after photoinduction
0.15	0.233857	after photoinduction
0.15	0.393322	after photoinduction
0.15	0.674444	after photoinduction
0.15	0.302599	after photoinduction
0.15	0.411445	after photoinduction
0.15	0.0888684	after photoinduction
0.15	0.279635	after photoinduction
0.15	1.13625	after photoinduction
0.15	0.755081	after photoinduction
0.15	0.508427	after photoinduction
0.15	0.642439	after photoinduction
0.15	0.263248	after photoinduction
0.15	0.322525	after photoinduction
0.15	0.146387	after photoinduction
0.15	0.172476	after photoinduction
0.15	1.52456	after photoinduction
0.15	0.31324	after photoinduction
0.15	0.861263	after photoinduction
0.15	1.63468	after photoinduction
0.15	0.184199	after photoinduction
0.15	0.24141	after photoinduction
0.15	0.340157	after photoinduction
0.15	0.856789	after photoinduction
0.15	0.093116	after photoinduction
0.15	0.00189443	after photoinduction
0.15	0.838485	after photoinduction
0.15	1.10187	after photoinduction
0.15	0.359006	after photoinduction
0.15	0.620317	after photoinduction
0.15	0.17928	after photoinduction
0.15	0.182534	after photoinduction
0.15	0.0353277	after photoinduction
0.15	0.903699	after photoinduction
0.15	0.700027	after photoinduction
0.15	0.574633	after photoinduction
0.15	0.2724	after photoinduction
0.15	0.0349426	after photoinduction
0.15	0.352133	after photoinduction
0.15	0.012258	after photoinduction
0.15	0.227033	after photoinduction
0.15	0.186643	after photoinduction
0.15	0.063482	after photoinduction
0.15	2.24208	after photoinduction
0.15	0.0371227	after photoinduction
0.15	0.42051	after photoinduction
0.15	1.99914	after photoinduction
0.15	0.48022	after photoinduction
0.15	0.75028	after photoinduction
0.15	0.303372	after photoinduction
0.15	0.473712	after photoinduction
0.15	0.528733	after photoinduction
0.15	0.0584097	after photoinduction
0.15	0.643108	after photoinduction
0.15	0.635299	after photoinduction
0.15	0.765759	after photoinduction
0.15	0.308937	after photoinduction
0.15	0.393466	after photoinduction
0.15	0.356138	after photoinduction
0.15	0.166686	after photoinduction
0.15	0.351384	after photoinduction
0.15	0.0875491	after photoinduction
0.15	0.430872	after photoinduction
0.15	0.00930007	after photoinduction
0.15	0.393119	after photoinduction
0.15	0.426532	after photoinduction
0.15	1.07288	after photoinduction
0.15	0.235886	after photoinduction
0.15	1.93045	after photoinduction
0.31	0.304963	after photoinduction
0.31	0.294188	after photoinduction
0.31	0.424438	after photoinduction
0.31	0.283416	after photoinduction
0.31	0.305505	after photoinduction
0.31	0.952603	after photoinduction
0.31	0.465812	after photoinduction
0.31	0.817884	after photoinduction
0.31	0.154725	after photoinduction
0.31	0.279428	after photoinduction
0.31	0.0311738	after photoinduction
0.31	1.32317	after photoinduction
0.31	0.455003	after photoinduction
0.31	0.5174	after photoinduction
0.31	0.735936	after photoinduction
0.31	1.42718	after photoinduction
0.31	0.393392	after photoinduction
0.31	0.673705	after photoinduction
0.31	0.950448	after photoinduction
0.31	1.05749	after photoinduction
0.31	0.0732969	after photoinduction
0.31	0.995432	after photoinduction
0.31	1.29015	after photoinduction
0.31	0.892043	after photoinduction
0.31	1.47292	after photoinduction
0.31	0.662759	after photoinduction
0.31	1.58617	after photoinduction
0.31	0.90393	after photoinduction
0.31	0.605677	after photoinduction
0.31	0.121836	after photoinduction
0.31	0.887777	after photoinduction
0.31	0.373428	after photoinduction
0.31	0.48766	after photoinduction
0.31	0.213878	after photoinduction
0.31	0.988031	after photoinduction
0.31	0.301441	after photoinduction
0.31	0.136672	after photoinduction
0.31	4.29857	after photoinduction
0.31	0.517457	after photoinduction
0.31	1.0678	after photoinduction
0.31	0.462936	after photoinduction
0.31	1.16085	after photoinduction
0.31	0.0911678	after photoinduction
0.31	0.00387344	after photoinduction
0.31	0.0647382	after photoinduction
0.31	0.201087	after photoinduction
0.31	1.05441	after photoinduction
0.31	0.851615	after photoinduction
0.31	0.894691	after photoinduction
0.31	0.615115	after photoinduction
0.31	0.00664149	after photoinduction
0.31	2.25611	after photoinduction
0.31	0.174913	after photoinduction
0.31	0.425098	after photoinduction
0.31	0.0985864	after photoinduction
0.31	0.393515	after photoinduction
0.31	0.823919	after photoinduction
0.31	0.658367	after photoinduction
0.31	0.644624	after photoinduction
0.31	0.186986	after photoinduction
0.31	2.91488	after photoinduction
0.31	0.0765654	after photoinduction
0.31	0.81674	after photoinduction
0.31	0.305892	after photoinduction
0.31	0.0911736	after photoinduction
0.31	0.112757	after photoinduction
0.31	0.426168	after photoinduction
0.31	0.899584	after photoinduction
0.31	0.285566	after photoinduction
0.31	0.11546	after photoinduction
0.31	0.502088	after photoinduction
0.31	0.109442	after photoinduction
0.31	0.184361	after photoinduction
0.31	0.195301	after photoinduction
0.31	0.394847	after photoinduction
0.31	0.204564	after photoinduction
0.31	0.3769	after photoinduction
0.31	0.203966	after photoinduction
0.31	1.02008	after photoinduction
0.31	0.947497	after photoinduction
0.63	1.42584	after photoinduction
0.63	0.338397	after photoinduction
0.63	0.0882358	after photoinduction
0.63	0.0299961	after photoinduction
0.63	0.820857	after photoinduction
0.63	1.2865	after photoinduction
0.63	0.888971	after photoinduction
0.63	0.0557813	after photoinduction
0.63	0.355064	after photoinduction
0.63	1.25482	after photoinduction
0.63	0.968295	after photoinduction
0.63	2.29227	after photoinduction
0.63	0.0471018	after photoinduction
0.63	0.12923	after photoinduction
0.63	0.0990651	after photoinduction
0.63	14.6364	after photoinduction
0.63	0.665032	after photoinduction
0.63	29.5245	after photoinduction
0.63	0.760741	after photoinduction
0.63	11.7784	after photoinduction
0.63	1.04415	after photoinduction
0.63	26.1488	after photoinduction
0.63	0.134137	after photoinduction
0.63	20.1416	after photoinduction
0.63	1.95226	after photoinduction
0.63	0.46002	after photoinduction
0.63	0.679094	after photoinduction
0.63	0.824493	after photoinduction
0.63	4.24812	after photoinduction
0.63	0.499469	after photoinduction
0.63	2.29137	after photoinduction
0.63	3.04454	after photoinduction
0.63	1.30184	after photoinduction
0.63	0.974224	after photoinduction
0.63	2.3499	after photoinduction
0.63	0.0305172	after photoinduction
0.63	1.32267	after photoinduction
0.63	1.67108	after photoinduction
0.63	0.0881309	after photoinduction
0.63	0.0357138	after photoinduction
0.63	11.3673	after photoinduction
0.63	0.739996	after photoinduction
0.63	0.70296	after photoinduction
0.63	1.17197	after photoinduction
0.63	0.0620319	after photoinduction
0.63	1.7597	after photoinduction
0.63	0.153672	after photoinduction
0.63	0.126325	after photoinduction
0.63	0.877715	after photoinduction
0.63	1.27536	after photoinduction
0.63	2.92591	after photoinduction
0.63	0.459498	after photoinduction
0.63	1.04534	after photoinduction
0.63	1.08787	after photoinduction
0.63	2.00817	after photoinduction
0.63	1.28355	after photoinduction
0.63	0.933404	after photoinduction
0.63	0.460246	after photoinduction
0.63	0.788526	after photoinduction
0.63	0.23244	after photoinduction
0.63	0.885604	after photoinduction
0.63	0.678615	after photoinduction
0.63	29.9161	after photoinduction
0.63	0.0321007	after photoinduction
0.63	0.909172	after photoinduction
0.63	0.923327	after photoinduction
0.63	0.83794	after photoinduction
0.63	0.33963	after photoinduction
0.63	0.769365	after photoinduction
0.63	1.43464	after photoinduction
0.63	0.746909	after photoinduction
0.63	0.31838	after photoinduction
0.63	0.122555	after photoinduction
0.63	21.5228	after photoinduction
0.63	0.497239	after photoinduction
0.63	0.243404	after photoinduction
0.63	2.76166	after photoinduction
0.63	0.701321	after photoinduction
0.63	0.653505	after photoinduction
0.63	0.683395	after photoinduction
1.25	18.7467	after photoinduction
1.25	26.181	after photoinduction
1.25	26.9393	after photoinduction
1.25	12.0674	after photoinduction
1.25	29.1511	after photoinduction
1.25	16.3201	after photoinduction
1.25	18.3669	after photoinduction
1.25	20.2714	after photoinduction
1.25	46.2827	after photoinduction
1.25	25.861	after photoinduction
1.25	13.0776	after photoinduction
1.25	9.97676	after photoinduction
1.25	11.751	after photoinduction
1.25	21.402	after photoinduction
1.25	0.586432	after photoinduction
1.25	1.29095	after photoinduction
1.25	11.5723	after photoinduction
1.25	11.1479	after photoinduction
1.25	6.08046	after photoinduction
1.25	12.786	after photoinduction
1.25	7.23488	after photoinduction
1.25	16.1815	after photoinduction
1.25	16.5302	after photoinduction
1.25	37.3116	after photoinduction
1.25	9.1854	after photoinduction
1.25	37.3018	after photoinduction
1.25	10.8969	after photoinduction
1.25	9.22026	after photoinduction
1.25	32.8469	after photoinduction
1.25	29.5502	after photoinduction
1.25	6.1876	after photoinduction
1.25	27.6468	after photoinduction
1.25	42.4074	after photoinduction
1.25	31.808	after photoinduction
1.25	0.782414	after photoinduction
1.25	31.8638	after photoinduction
1.25	20.9458	after photoinduction
1.25	20.9231	after photoinduction
1.25	4.98148	after photoinduction
1.25	21.1277	after photoinduction
1.25	1.86497	after photoinduction
1.25	11.8302	after photoinduction
1.25	19.0323	after photoinduction
1.25	12.2937	after photoinduction
1.25	27.1195	after photoinduction
1.25	14.6346	after photoinduction
1.25	19.6509	after photoinduction
1.25	13.4375	after photoinduction
1.25	13.6999	after photoinduction
1.25	24.8118	after photoinduction
1.25	28.0637	after photoinduction
1.25	12.0008	after photoinduction
1.25	32.6052	after photoinduction
1.25	6.5675	after photoinduction
1.25	6.8947	after photoinduction
1.25	9.58426	after photoinduction
1.25	23.4383	after photoinduction
1.25	31.1079	after photoinduction
1.25	30.5454	after photoinduction
1.25	14.8697	after photoinduction
1.25	15.3852	after photoinduction
1.25	7.03223	after photoinduction
1.25	3.489	after photoinduction
1.25	7.30206	after photoinduction
1.25	15.9622	after photoinduction
1.25	23.9624	after photoinduction
1.25	7.96763	after photoinduction
1.25	26.8257	after photoinduction
1.25	19.5001	after photoinduction
1.25	1.04674	after photoinduction
1.25	10.7238	after photoinduction
1.25	33.6987	after photoinduction
1.25	12.9386	after photoinduction
1.25	19.882	after photoinduction
1.25	8.72472	after photoinduction
1.25	40.7668	after photoinduction
1.25	16.0864	after photoinduction
1.25	15.6277	after photoinduction
1.25	18.4356	after photoinduction
1.25	5.87765	after photoinduction
2.5	49.5814	after photoinduction
2.5	28.8377	after photoinduction
2.5	33.805	after photoinduction
2.5	23.3046	after photoinduction
2.5	18.9478	after photoinduction
2.5	23.8637	after photoinduction
2.5	32.5162	after photoinduction
2.5	65.2678	after photoinduction
2.5	32.0042	after photoinduction
2.5	31.8311	after photoinduction
2.5	36.9139	after photoinduction
2.5	28.0552	after photoinduction
2.5	32.4396	after photoinduction
2.5	18.419	after photoinduction
2.5	10.7349	after photoinduction
2.5	10.4308	after photoinduction
2.5	42.6447	after photoinduction
2.5	32.0287	after photoinduction
2.5	56.1926	after photoinduction
2.5	36.579	after photoinduction
2.5	11.9489	after photoinduction
2.5	17.4184	after photoinduction
2.5	26.7839	after photoinduction
2.5	51.0678	after photoinduction
2.5	52.3128	after photoinduction
2.5	64.7988	after photoinduction
2.5	71.8053	after photoinduction
2.5	22.1653	after photoinduction
2.5	41.5481	after photoinduction
2.5	49.4692	after photoinduction
2.5	20.5934	after photoinduction
2.5	12.5739	after photoinduction
2.5	16.2235	after photoinduction
2.5	17.2906	after photoinduction
2.5	21.3051	after photoinduction
2.5	31.6249	after photoinduction
2.5	32.8126	after photoinduction
2.5	33.5483	after photoinduction
2.5	47.1133	after photoinduction
2.5	26.0955	after photoinduction
2.5	5.70577	after photoinduction
2.5	19.2895	after photoinduction
2.5	27.7516	after photoinduction
2.5	19.7578	after photoinduction
2.5	16.143	after photoinduction
2.5	28.7458	after photoinduction
2.5	23.5402	after photoinduction
2.5	11.0723	after photoinduction
2.5	15.7369	after photoinduction
2.5	13.2226	after photoinduction
2.5	24.6203	after photoinduction
2.5	13.5625	after photoinduction
2.5	16.2005	after photoinduction
2.5	66.863	after photoinduction
2.5	28.7142	after photoinduction
2.5	17.537	after photoinduction
2.5	14.6866	after photoinduction
2.5	31.6325	after photoinduction
2.5	18.0986	after photoinduction
2.5	22.3907	after photoinduction
2.5	15.1463	after photoinduction
2.5	20.4724	after photoinduction
2.5	5.57262	after photoinduction
2.5	28.7137	after photoinduction
2.5	16.1997	after photoinduction
2.5	20.562	after photoinduction
2.5	21.9128	after photoinduction
2.5	13.0061	after photoinduction
2.5	23.6897	after photoinduction
2.5	10.4391	after photoinduction
2.5	54.8562	after photoinduction
2.5	71.514	after photoinduction
2.5	22.7503	after photoinduction
2.5	36.4079	after photoinduction
2.5	23.9583	after photoinduction
2.5	43.2764	after photoinduction
2.5	14.5197	after photoinduction
2.5	37.1273	after photoinduction
2.5	13.2385	after photoinduction
2.5	21.4919	after photoinduction
5	32.0813	after photoinduction
5	50.2612	after photoinduction
5	10.9606	after photoinduction
5	33.3897	after photoinduction
5	24.0308	after photoinduction
5	39.8763	after photoinduction
5	39.9606	after photoinduction
5	27.6552	after photoinduction
5	77.4876	after photoinduction
5	28.841	after photoinduction
5	20.821	after photoinduction
5	25.3943	after photoinduction
5	47.4283	after photoinduction
5	17.6413	after photoinduction
5	15.734	after photoinduction
5	24.0326	after photoinduction
5	16.6898	after photoinduction
5	29.5056	after photoinduction
5	41.3272	after photoinduction
5	30.7152	after photoinduction
5	32.4309	after photoinduction
5	37.9895	after photoinduction
5	30.5268	after photoinduction
5	84.4203	after photoinduction
5	28.7368	after photoinduction
5	57.8701	after photoinduction
5	34.0936	after photoinduction
5	42.0517	after photoinduction
5	12.7019	after photoinduction
5	12.5887	after photoinduction
5	21.8784	after photoinduction
5	30.9762	after photoinduction
5	74.8011	after photoinduction
5	23.4819	after photoinduction
5	64.4712	after photoinduction
5	37.2219	after photoinduction
5	33.6799	after photoinduction
5	14.2507	after photoinduction
5	13.5458	after photoinduction
5	34.7381	after photoinduction
5	58.5012	after photoinduction
5	7.67087	after photoinduction
5	22.6045	after photoinduction
5	20.3859	after photoinduction
5	11.4269	after photoinduction
5	20.233	after photoinduction
5	12.6311	after photoinduction
5	16.0255	after photoinduction
5	10.726	after photoinduction
5	15.2944	after photoinduction
5	18.3183	after photoinduction
5	17.0505	after photoinduction
5	9.43254	after photoinduction
5	20.0289	after photoinduction
5	19.1922	after photoinduction
5	57.5023	after photoinduction
5	28.2839	after photoinduction
5	18.4381	after photoinduction
5	27.8506	after photoinduction
5	9.78201	after photoinduction
5	31.9308	after photoinduction
5	14.8069	after photoinduction
5	16.0345	after photoinduction
5	51.7295	after photoinduction
5	26.549	after photoinduction
5	44.2872	after photoinduction
5	17.4611	after photoinduction
5	19.674	after photoinduction
5	12.2765	after photoinduction
5	35.3124	after photoinduction
5	25.0249	after photoinduction
5	34.9728	after photoinduction
5	30.6962	after photoinduction
5	10.9998	after photoinduction
5	37.9208	after photoinduction
5	21.4933	after photoinduction
5	27.3566	after photoinduction
5	34.3402	after photoinduction
5	9.2074	after photoinduction
5	20.7628	after photoinduction
10	42.3331	after photoinduction
10	25.4462	after photoinduction
10	21.213	after photoinduction
10	18.6965	after photoinduction
10	35.457	after photoinduction
10	36.259	after photoinduction
10	16.9326	after photoinduction
10	35.4815	after photoinduction
10	17.1906	after photoinduction
10	9.15844	after photoinduction
10	30.939	after photoinduction
10	53.906	after photoinduction
10	30.1749	after photoinduction
10	39.2485	after photoinduction
10	38.854	after photoinduction
10	29.4934	after photoinduction
10	47.8324	after photoinduction
10	11.4683	after photoinduction
10	14.2269	after photoinduction
10	21.5873	after photoinduction
10	30.8042	after photoinduction
10	23.3237	after photoinduction
10	28.3214	after photoinduction
10	31.2192	after photoinduction
10	34.3073	after photoinduction
10	34.1879	after photoinduction
10	58.3102	after photoinduction
10	49.963	after photoinduction
10	38.6608	after photoinduction
10	3.75634	after photoinduction
10	7.77248	after photoinduction
10	25.8172	after photoinduction
10	37.0234	after photoinduction
10	16.4127	after photoinduction
10	9.53324	after photoinduction
10	23.969	after photoinduction
10	34.503	after photoinduction
10	9.47977	after photoinduction
10	8.22382	after photoinduction
10	9.64112	after photoinduction
10	12.5157	after photoinduction
10	37.7627	after photoinduction
10	30.5839	after photoinduction
10	48.4809	after photoinduction
10	20.7573	after photoinduction
10	29.4746	after photoinduction
10	23.5951	after photoinduction
10	52.246	after photoinduction
10	19.7188	after photoinduction
10	33.7188	after photoinduction
10	28.6894	after photoinduction
10	32.0935	after photoinduction
10	73.7069	after photoinduction
10	25.2569	after photoinduction
10	21.0618	after photoinduction
10	22.9727	after photoinduction
10	31.841	after photoinduction
10	29.663	after photoinduction
10	44.2219	after photoinduction
10	18.3613	after photoinduction
10	31.579	after photoinduction
10	24.813	after photoinduction
10	42.4739	after photoinduction
10	36.3402	after photoinduction
10	14.0841	after photoinduction
10	24.3359	after photoinduction
10	21.2723	after photoinduction
10	18.238	after photoinduction
10	31.2619	after photoinduction
10	22.2004	after photoinduction
10	50.2584	after photoinduction
10	30.1874	after photoinduction
10	50.8083	after photoinduction
10	13.1472	after photoinduction
10	58.8206	after photoinduction
10	33.1408	after photoinduction
10	4.41475	after photoinduction
10	26.4293	after photoinduction
10	58.5286	after photoinduction
10	29.8284	after photoinduction

## Sheet: fig4e
Erastin (uM)	Speed (um/min)
5	5.05357
2.5	4.20845
1.25	3.23127
2.5	3.86461
5	4.61441
10	5.35173
1.25	2.92492
10	5.43559
10	5.48654
1.25	3.34259
10	5.24891
5	4.9638
2.5	3.64957
2.5	4.23641
5	5.05762
1.25	2.80529
0.63	0
0.31	0
0.63	0
0.31	0
0.63	0
0.31	0
0.63	0
0.31	0

## Sheet: fig4f
Erastin (uM)	Width (µm)
1.25	230.58
1.25	182.391
1.25	202.707
1.25	272.16
1.25	166.611
1.25	194.73
1.25	128.52
1.25	201.62
1.25	108.477
1.25	143.64
1.25	259.122
1.25	167.068
2.5	320.04
2.5	188.015
2.5	341.481
2.5	349.02
2.5	279.439
2.5	304.289
2.5	307.44
2.5	335.856
2.5	202.076
2.5	273.42
2.5	205.519
2.5	261.935
5	312.48
5	295.222
5	357.84
5	420.565
5	328.51
5	302.4
5	238.806
5	338.668
5	347.76
5	278.81
5	275.537
10	268.38
10	413.219
10	453.393
10	373.677
10	317.26
10	335.16
10	353.99
10	379.931
10	394.38
10	386.648
10	370.864

## Sheet: fig4g
Erastin (uM)	Amplitude (A.U.)
1.25	487
1.25	446
1.25	524
1.25	501
1.25	477
1.25	413
1.25	474
1.25	422
1.25	439
1.25	567
1.25	436
1.25	388
2.5	587
2.5	593
2.5	447
2.5	560
2.5	477
2.5	535
2.5	560
2.5	485
2.5	549
2.5	543
2.5	546
2.5	470
5	528
5	577
5	541
5	543
5	510
5	529
5	484
5	525
5	576
5	595
5	542
10	575
10	638
10	676
10	590
10	509
10	564
10	522
10	591
10	483
10	551
10	618
