# Supplementary material for: Emergence of large-scale cell death through ferroptotic trigger waves
Source: Nature. 2024 Jul 10;631(8021):654–62. doi: 10.1038/s41586-024-07623-6 (PMC11639682; doi:10.1038/s41586-024-07623-6)
Supplement: Supplementary file 19 — Source Data Fig. 5 [file 41586_2024_7623_MOESM19_ESM.xlsx]

## Sheet: fig5f_DFO
Death area/limb area	Condition
0.0982299	Control
0.33156	Control
0.224383	Control
0.104841	Control
0.0933268	Control
0.0974243	Control
0.14902	Control
0.249388	Control
0.138334	Control
0.265244	Control
0.273841	Control
0.166987	Control
0.0844732	Control
0.195172	Control
0.209237	Control
0.354893	Control
0.319706	Control
0.40982	Control
0.000465833	DFO
0.00477424	DFO
0.106374	DFO
0.27438	DFO
0.00119738	DFO
0	DFO
0.00346874	DFO
0.119055	DFO
0.234014	DFO
0.328349	DFO
0.0497286	DFO
0.0412484	DFO
0.00604127	DFO
0.062333	DFO
0.228093	DFO
0.0769938	DFO
0.00451717	DFO
0.206068	DFO

## Sheet: fig5f_Fer-1
Death area/limb area	Condition
0.256574	Control
0.271147	Control
0.168641	Control
0.226267	Control
0.236857	Control
0.227882	Control
0.105877	Control
0.124498	Control
0.24321	Control
0.303296	Control
0.25945	Control
0.269405	Control
0.0232057	Control
0.356521	Control
0.342525	Control
0.380765	Control
0.341265	Control
0.260772	Control
0.115461	Control
0.269039	Control
0.298651	Control
0.326406	Control
0.118823	Fer-1
0.185695	Fer-1
0.182668	Fer-1
0.0724598	Fer-1
0.216943	Fer-1
0.018333	Fer-1
0.0783087	Fer-1
0.280532	Fer-1
0.257584	Fer-1
0.173183	Fer-1
0.0769842	Fer-1
0.178662	Fer-1
0.205035	Fer-1
0.255767	Fer-1
0.190227	Fer-1
0.323876	Fer-1
0.0343056	Fer-1
0.13076	Fer-1
0.0226058	Fer-1
0.247047	Fer-1
0.146231	Fer-1
0.271176	Fer-1

## Sheet: fig5f_UAMC
Death area/limb area	Condition
0.271634	Control
0.335123	Control
0.437587	Control
0.246469	Control
0.218192	Control
0.361803	Control
0.239516	Control
0.0765844	Control
0.147844	Control
0.184936	Control
0.0997086	Control
0.234677	Control
0.0217386	Control
0.402137	Control
0.201453	Control
0.0504235	Control
0.0833188	Control
0.164277	Control
0	Control
0.421383	Control
0.0846155	UAMC
0.276817	UAMC
0.13729	UAMC
0.0747611	UAMC
0.00754473	UAMC
0.129565	UAMC
0.0489747	UAMC
0	UAMC
0.0328502	UAMC
0.0317228	UAMC
0.154652	UAMC
0.0336006	UAMC
0.196453	UAMC
0	UAMC
0.114347	UAMC
0.0122147	UAMC
0.0227054	UAMC
0	UAMC
0.0506982	UAMC
0.212779	UAMC

## Sheet: fig5f_Z-VAD
Death area/limb area	Condition
0.21515	Control
0.0473699	Control
0.0508706	Control
0.223157	Control
0.223756	Control
0.318751	Control
0.23693	Control
0.287339	Control
0.297561	Control
0.313894	Control
0.177912	Control
0.194783	Control
0.197568	Control
0.279722	Control
0.206845	Control
0.392861	Control
0.252515	Control
0.358409	Control
0.309498	Control
0.331728	Control
0.356493	Control
0.178975	Control
0.0175746	Control
0.317477	Control
0.154684	Z-VAD
0.233402	Z-VAD
0.356369	Z-VAD
0.220754	Z-VAD
0.00305009	Z-VAD
0.419827	Z-VAD
0.0629422	Z-VAD
0.393451	Z-VAD
0.0794055	Z-VAD
0.190593	Z-VAD
0.246281	Z-VAD
0.149764	Z-VAD
0.0450734	Z-VAD
0.226447	Z-VAD
0.30836	Z-VAD
0.301486	Z-VAD
0.208343	Z-VAD
0.275368	Z-VAD
0.268118	Z-VAD
0.267461	Z-VAD
0.219849	Z-VAD
0.0393778	Z-VAD
0.344174	Z-VAD
0.188635	Z-VAD

## Sheet: fig5h
Distance (um)
x	y	Oxidized C11-B/C11-B	Condition
-674.07	-130.819	0.238378	before
-657.697	-80.145	0.252328	before
-638.975	-13.4745	0.223553	before
-619.578	59.7482	0.254938	before
-596.421	143.22	0.237151	before
-562.701	250.858	0.232913	before
-535.245	342.845	0.239205	before
-492.098	487.524	0.25494	before
-631.048	-169.022	0.249263	before
-606.046	-73.379	0.26573	before
-579.377	11.813	0.274169	before
-550.919	118.184	0.220936	before
-521.213	235.734	0.219674	before
-491.239	328.078	0.228458	before
-451.263	431.915	0.219857	before
-558.328	-188.988	0.246004	before
-533.16	-85.0434	0.269295	before
-512.228	9.26674	0.228583	before
-487.012	112.519	0.203334	before
-451.191	231.453	0.205784	before
-418.019	306.551	0.240002	before
-378.574	385.672	0.212491	before
535.017	-534.027	0.217717	before
544.914	-441.919	0.219572	before
547.476	-345.268	0.208122	before
555.843	-227.364	0.249341	before
558.078	-91.5575	0.276563	before
560.771	5.81291	0.257144	before
575.041	94.5377	0.242309	before
-503.153	-200.835	0.256847	before
-471.204	-102.418	0.249442	before
-442.24	8.32049	0.267173	before
-419.849	107.771	0.202098	before
-385.995	207.574	0.230836	before
-345.088	287.431	0.246309	before
-303.706	361.763	0.272287	before
479.58	-499.767	0.204514	before
484.843	-427.207	0.230625	before
490.264	-342.215	0.244418	before
489.919	-272.599	0.252837	before
491.574	-156.496	0.259915	before
487.088	-75.3856	0.252669	before
486.489	43.1751	0.247513	before
492.166	134.353	0.242762	before
-455.023	-217.539	0.289271	before
-414.323	-112.836	0.22936	before
-384.438	-4.13618	0.234965	before
-354.653	100.09	0.242137	before
-324.041	169.542	0.243509	before
-271.821	258.001	0.273464	before
-224.058	331.381	0.247092	before
411.359	-482.068	0.188775	before
415.991	-395.881	0.209066	before
418.887	-303.49	0.233412	before
419.282	-225.333	0.20735	before
419.38	-135.755	0.223751	before
406.856	-22.8813	0.252697	before
404.324	62.1567	0.23013	before
408.095	141.242	0.209295	before
425.989	195.528	0.217488	before
338.269	-448.174	0.263214	before
346.842	-341.314	0.264283	before
344.366	-253.278	0.215887	before
346.642	-151.993	0.217276	before
332.316	-2.47033	0.242172	before
333.969	174.645	0.238731	before
361.738	256.361	0.237973	before
-378.145	-251.383	0.262046	before
-330.525	-171.866	0.245503	before
-287.945	-92.4142	0.232161	before
-245.221	-5.4073	0.194887	before
-207.56	60.4954	0.262591	before
-163.573	147.987	0.254175	before
-124.677	207.727	0.239955	before
252.009	-447.768	0.2632	before
266.503	-309.568	0.254147	before
268.407	-187.583	0.251285	before
259.219	-85.7784	0.223673	before
255.298	2.88175	0.235437	before
243.737	121.616	0.197692	before
251.604	200.828	0.22006	before
-73.078	302.937	0.262079	before
-336.47	-292.444	0.287047	before
-283.507	-234.298	0.258384	before
-242.957	-178.278	0.251612	before
-195.726	-122.825	0.245325	before
-155.305	-47.7913	0.284143	before
-123.256	-3.64284	0.264764	before
-85.3385	48.0245	0.246694	before
-38.7426	71.107	0.253216	before
8.71668	116.779	0.235526	before
27.7773	176.647	0.27661	before
63.9175	184.151	0.236715	before
103.573	151.523	0.234642	before
122.467	123.662	0.216741	before
134.351	94.3704	0.219278	before
56.9552	125.071	0.232299	before
124.574	39.7946	0.270931	before
135.734	-23.7198	0.24923	before
135.636	-101.447	0.225684	before
170.662	-405.987	0.313437	before
175.896	-334.062	0.24129	before
164.947	-263.76	0.24867	before
159.597	-190.501	0.248001	before
-85.3665	-68.5958	0.290324	before
-34.2496	-42.8983	0.262755	before
-31.9457	-5.68773	0.267923	before
18.0128	-63.2265	0.251541	before
10.9102	2.4185	0.251227	before
50.1337	-24.5667	0.274367	before
0.880047	-31.095	0.234646	before
73.5479	-107.712	0.256153	before
64.0879	-53.1401	0.257828	before
52.8895	-257.018	0.286015	before
31.6356	-207.712	0.255858	before
-8.292	-187.072	0.278591	before
-64.5358	-176.837	0.271273	before
-115.121	-182.88	0.280654	before
-160.155	-207.182	0.305844	before
78.354	-296.392	0.263439	before
-22.1693	-296.811	0.322064	before
-65.8011	-256.168	0.330722	before
-113.215	-270.872	0.315447	before
14.418	-325.115	0.280133	before
-179.566	-301.182	0.301473	before
-244.454	-341.194	0.300593	before
32.6467	-363.571	0.308614	before
51.2566	-410.541	0.265558	before
-271.017	-371.015	0.294246	before
62.5849	-451.568	0.29239	before
-65.8544	-287.355	0.292035	before
-172.223	-359.003	0.308133	before
-111.527	-344.076	0.310581	before
-56.3147	-370.454	0.311466	before
-8.72896	-427.184	0.31505	before
-674.07	-130.819	0.263367	after
-657.697	-80.145	0.228446	after
-638.975	-13.4745	0.295762	after
-619.578	59.7482	0.26927	after
-596.421	143.22	0.283302	after
-562.701	250.858	0.268133	after
-535.245	342.845	0.261771	after
-492.098	487.524	0.302109	after
-631.048	-169.022	0.301995	after
-606.046	-73.379	0.313186	after
-579.377	11.813	0.27179	after
-550.919	118.184	0.254365	after
-521.213	235.734	0.355272	after
-491.239	328.078	0.34885	after
-451.263	431.915	0.343001	after
-558.328	-188.988	0.286325	after
-533.16	-85.0434	0.264223	after
-512.228	9.26674	0.24686	after
-487.012	112.519	0.295252	after
-451.191	231.453	0.292683	after
-418.019	306.551	0.331539	after
-378.574	385.672	0.325563	after
535.017	-534.027	0.255039	after
544.914	-441.919	0.290297	after
547.476	-345.268	0.268874	after
555.843	-227.364	0.264629	after
558.078	-91.5575	0.282991	after
560.771	5.81291	0.296115	after
575.041	94.5377	0.246037	after
-503.153	-200.835	0.341147	after
-471.204	-102.418	0.319844	after
-442.24	8.32049	0.350669	after
-419.849	107.771	0.379988	after
-385.995	207.574	0.378562	after
-345.088	287.431	0.431753	after
-303.706	361.763	0.435457	after
479.58	-499.767	0.276197	after
484.843	-427.207	0.331888	after
490.264	-342.215	0.307928	after
489.919	-272.599	0.361678	after
491.574	-156.496	0.362812	after
487.088	-75.3856	0.32605	after
486.489	43.1751	0.358419	after
492.166	134.353	0.340221	after
-455.023	-217.539	0.318715	after
-414.323	-112.836	0.315599	after
-384.438	-4.13618	0.352789	after
-354.653	100.09	0.349332	after
-324.041	169.542	0.343269	after
-271.821	258.001	0.410099	after
-224.058	331.381	0.421275	after
411.359	-482.068	0.313269	after
415.991	-395.881	0.296117	after
418.887	-303.49	0.272368	after
419.282	-225.333	0.329087	after
419.38	-135.755	0.292699	after
406.856	-22.8813	0.344534	after
404.324	62.1567	0.326093	after
408.095	141.242	0.349065	after
425.989	195.528	0.386757	after
338.269	-448.174	0.386815	after
346.842	-341.314	0.393446	after
344.366	-253.278	0.387485	after
346.642	-151.993	0.419245	after
332.316	-2.47033	0.384285	after
333.969	174.645	0.459565	after
361.738	256.361	0.422426	after
-378.145	-251.383	0.359608	after
-330.525	-171.866	0.391317	after
-287.945	-92.4142	0.4584	after
-245.221	-5.4073	0.466529	after
-207.56	60.4954	0.470566	after
-163.573	147.987	0.473621	after
-124.677	207.727	0.547932	after
252.009	-447.768	0.478331	after
266.503	-309.568	0.460926	after
268.407	-187.583	0.484838	after
259.219	-85.7784	0.495364	after
255.298	2.88175	0.437615	after
243.737	121.616	0.440738	after
251.604	200.828	0.507472	after
-73.078	302.937	0.496628	after
-336.47	-292.444	0.378354	after
-283.507	-234.298	0.412229	after
-242.957	-178.278	0.479399	after
-195.726	-122.825	0.490487	after
-155.305	-47.7913	0.443562	after
-123.256	-3.64284	0.493647	after
-85.3385	48.0245	0.453136	after
-38.7426	71.107	0.5365	after
8.71668	116.779	0.472836	after
27.7773	176.647	0.555002	after
63.9175	184.151	0.565077	after
103.573	151.523	0.534255	after
122.467	123.662	0.547117	after
134.351	94.3704	0.519791	after
56.9552	125.071	0.464705	after
124.574	39.7946	0.496449	after
135.734	-23.7198	0.476142	after
135.636	-101.447	0.482486	after
170.662	-405.987	0.469163	after
175.896	-334.062	0.482468	after
164.947	-263.76	0.456351	after
159.597	-190.501	0.472098	after
-85.3665	-68.5958	0.509293	after
-34.2496	-42.8983	0.554117	after
-31.9457	-5.68773	0.592083	after
18.0128	-63.2265	0.469531	after
10.9102	2.4185	0.523139	after
50.1337	-24.5667	0.48831	after
0.880047	-31.095	0.534858	after
73.5479	-107.712	0.509728	after
64.0879	-53.1401	0.494532	after
52.8895	-257.018	0.46926	after
31.6356	-207.712	0.486306	after
-8.292	-187.072	0.52543	after
-64.5358	-176.837	0.532813	after
-115.121	-182.88	0.48116	after
-160.155	-207.182	0.4885	after
78.354	-296.392	0.483721	after
-22.1693	-296.811	0.525285	after
-65.8011	-256.168	0.534601	after
-113.215	-270.872	0.569478	after
14.418	-325.115	0.537134	after
-179.566	-301.182	0.463058	after
-244.454	-341.194	0.491728	after
32.6467	-363.571	0.535441	after
51.2566	-410.541	0.5232	after
-271.017	-371.015	0.452226	after
62.5849	-451.568	0.496978	after
-65.8544	-287.355	0.54149	after
-172.223	-359.003	0.530073	after
-111.527	-344.076	0.508568	after
-56.3147	-370.454	0.523945	after
-8.72896	-427.184	0.522995	after

## Sheet: fig5i
Time points	Oxidized C11-B/C11-B	Condition
0 min	0.273262	Central
1 min	0.588092	Central
12 min	0.518532	Central
17 min	0.460368	Central
0 min	0.239034	Lateral
1 min	0.427243	Lateral
12 min	0.322528	Lateral
17 min	0.309136	Lateral
