# Supplementary material for: Emergence of large-scale cell death through ferroptotic trigger waves
Source: Nature. 2024 Jul 10;631(8021):654–62. doi: 10.1038/s41586-024-07623-6 (PMC11639682; doi:10.1038/s41586-024-07623-6)
Supplement: Supplementary file 20 — Source Data Extended Data Fig. 1 [file 41586_2024_7623_MOESM20_ESM.xlsx]

## Sheet: edf1b
Time (h)	Nuclear dye (Normalized Intensity)	Sytox Green (Normalized Intensity)
0	0.019358	0.000525244
1	0.0138521	0.00067278
2	0.0172796	0.00120506
3	0.0625122	0.00237887
4	0.139242	0.00720785
5	0.777674	0.184614
6	0.952321	0.568805
7	0.991018	0.789565
8	0.978356	0.909127
9	0.972604	0.968226
10	0.939765	0.99003
11	0.912536	0.990095

## Sheet: edf1e
Degree	Frequency
84	0
72	0
60	0.0138675
48	0.0801233
36	0.100154
24	0.0770416
12	0.0816641
0	0.151002
348	0.265023
336	0.0893683
324	0.0631741
312	0.0508475
300	0.027735
288	0
276	0
264	0
252	0
240	0
228	0
216	0
204	0
192	0
180	0
168	0
156	0
144	0
132	0
120	0
108	0
96	0

## Sheet: edf1g
Degree	Frequency
84	0
72	0.00572519
60	0.00381679
48	0.00763359
36	0.00954198
24	0.019084
12	0.0534351
0	0.0916031
348	0.175573
336	0.194656
324	0.169847
312	0.10687
300	0.0782443
288	0.0744275
276	0.00954198
264	0
252	0
240	0
228	0
216	0
204	0
192	0
180	0
168	0
156	0
144	0
132	0
120	0
108	0
96	0

## Sheet: edf1i
Degree	Frequency
84	0.02
72	0.02
60	0.02
48	0.06
36	0
24	0.04
12	0.06
0	0.04
348	0.02
336	0.02
324	0.02
312	0
300	0.04
288	0.04
276	0.02
264	0
252	0.04
240	0.04
228	0.04
216	0.02
204	0.02
192	0.04
180	0.06
168	0.04
156	0.06
144	0.06
132	0.04
120	0.06
108	0.04
96	0.02

## Sheet: edf1j_BSO_FC
Degree	Frequency
84	0
72	0
60	0.121287
48	0.262376
36	0.168317
24	0.128713
12	0.15099
0	0.116337
348	0.0445545
336	0.0049505
324	0.00247525
312	0
300	0
288	0
276	0
264	0
252	0
240	0
228	0
216	0
204	0
192	0
180	0
168	0
156	0
144	0
132	0
120	0
108	0
96	0

## Sheet: edf1j_noCys2
Degree	Frequency
84	0
72	0.00541516
60	0.0505415
48	0.0812274
36	0.0884477
24	0.066787
12	0.0433213
0	0.0631769
348	0.17148
336	0.0974729
324	0.126354
312	0.128159
300	0.0722022
288	0.00541516
276	0
264	0
252	0
240	0
228	0
216	0
204	0
192	0
180	0
168	0
156	0
144	0
132	0
120	0
108	0
96	0

## Sheet: edf1j_Sodium_iodate
Degree	Frequency
84	0
72	0.0491525
60	0.0440678
48	0.211864
36	0.155932
24	0.0661017
12	0.0440678
0	0.0491525
348	0.040678
336	0.0610169
324	0.1
312	0.105085
300	0.0389831
288	0.0338983
276	0
264	0
252	0
240	0
228	0
216	0
204	0
192	0
180	0
168	0
156	0
144	0
132	0
120	0
108	0
96	0

## Sheet: edf1j_Ionomycin
Degree	Frequency
84	0.0684932
72	0.0821918
60	0.0547945
48	0.0684932
36	0.0342466
24	0.0273973
12	0.00684932
0	0.0753425
348	0.0479452
336	0.0342466
324	0.0410959
312	0.0342466
300	0.0342466
288	0.0273973
276	0.0821918
264	0.0479452
252	0.0342466
240	0.0342466
228	0.0342466
216	0
204	0
192	0
180	0
168	0
156	0
144	0
132	0.0342466
120	0.0205479
108	0.0342466
96	0.0410959

## Sheet: edf1k_786-O
Degree	Frequency
84	0.0631188
72	0.0383663
60	0.0693069
48	0.0519802
36	0.0594059
24	0.0457921
12	0.0532178
0	0.0680693
348	0.0717822
336	0.210396
324	0.0792079
312	0.0532178
300	0.0445545
288	0.0334158
276	0.0519802
264	0.00371287
252	0
240	0
228	0
216	0
204	0
192	0
180	0
168	0
156	0
144	0
132	0
120	0
108	0
96	0.00247525

## Sheet: edf1k_HuH-7
Degree	Frequency
84	0.0220339
72	0.0101695
60	0.0237288
48	0.0372881
36	0.0983051
24	0.0813559
12	0.162712
0	0.140678
348	0.110169
336	0.0542373
324	0.0627119
312	0.0440678
300	0.0271186
288	0.0440678
276	0.0152542
264	0.00847458
252	0.00677966
240	0
228	0
216	0
204	0
192	0
180	0
168	0
156	0
144	0
132	0
120	0
108	0.0338983
96	0.0169492

[truncated: 17 more sheets: edf1k_A-172, edf1k_Hs 895.T, edf1k_HeLa, edf1k_SH-SY5Y, edf1k_G-402, edf1k_MDA-MB-231, edf1k_HOS, edf1k_LN-18, edf1k_U-118 MG, edf1k_PANC-1, edf1k_A549, edf1k_U-2 OS, edf1k_HT-1080, edf1k_NCI-H1650, edf1l_A549, edf1l_U-2 OS, edf1m]
