# Supplementary material for: Emergence of large-scale cell death through ferroptotic trigger waves
Source: Nature. 2024 Jul 10;631(8021):654–62. doi: 10.1038/s41586-024-07623-6 (PMC11639682; doi:10.1038/s41586-024-07623-6)
Supplement: Supplementary file 21 — Source Data Extended Data Fig. 2 [file 41586_2024_7623_MOESM21_ESM.xlsx]

## Sheet: edf2c
Number of initiations	PDF	Condition
0	0.383598	Observed
1	0.345238	Observed
2	0.185185	Observed
3	0.0595238	Observed
4	0.021164	Observed
5	0.00396825	Observed
6	0.00132275	Observed
0	0.365454	Fitting
1	0.367871	Fitting
2	0.185152	Fitting
3	0.0621256	Fitting
4	0.0156341	Fitting
5	0.0031475	Fitting
6	0.000528053	Fitting

## Sheet: edf2d
Interval between initiaitons	PDF	Condition
2	0.106632	Observed
6	0.0749046	Observed
10	0.0302958	Observed
14	0.0157443	Observed
18	0.0112118	Observed
22	0.00405534	Observed
26	0.00310115	Observed
30	0.00166985	Observed
34	0.0014313	Observed
38	0.00023855	Observed
42	0.00023855	Observed
46	0.00023855	Observed
50	0	Observed
54	0	Observed
58	0	Observed
62	0	Observed
66	0.00023855	Observed
2	0.108701	Fitting
6	0.0565562	Fitting
10	0.0294257	Fitting
14	0.0153099	Fitting
18	0.00796562	Fitting
22	0.00414444	Fitting
26	0.00215632	Fitting
30	0.00112191	Fitting
34	0.000583721	Fitting
38	0.000303705	Fitting
42	0.000158015	Fitting
46	8.22139e-05	Fitting
50	4.27752e-05	Fitting
54	2.22555e-05	Fitting
58	1.15794e-05	Fitting
62	6.02464e-06	Fitting
66	3.13457e-06	Fitting

## Sheet: edf2e
Cellular iron level (AU)	PDF	Condition
17	0.00030349	Observed
19	0.00212443	Observed
21	0.00682853	Observed
23	0.00667678	Observed
25	0.00948407	Observed
27	0.0105463	Observed
29	0.0170713	Observed
31	0.0199545	Observed
33	0.026783	Observed
35	0.0333839	Observed
37	0.0390744	Observed
39	0.0448407	Observed
41	0.0471168	Observed
43	0.0425645	Observed
45	0.041654	Observed
47	0.0343703	Observed
49	0.0286798	Observed
51	0.0210926	Observed
53	0.0167678	Observed
55	0.0135812	Observed
57	0.00955994	Observed
59	0.00735964	Observed
61	0.00713202	Observed
63	0.00477997	Observed
65	0.00326252	Observed
67	0.00288316	Observed
69	0.00212443	Observed
16.3712	0.0016771	Fitting
16.3812	0.00168017	Fitting
16.3912	0.00168324	Fitting
16.4012	0.00168633	Fitting
16.4112	0.00168941	Fitting
16.4212	0.00169251	Fitting
16.4312	0.0016956	Fitting
16.4412	0.00169871	Fitting
16.4512	0.00170182	Fitting
16.4612	0.00170493	Fitting
16.4712	0.00170806	Fitting
16.4812	0.00171118	Fitting
16.4912	0.00171431	Fitting
16.5012	0.00171745	Fitting
16.5112	0.0017206	Fitting
16.5212	0.00172374	Fitting
16.5312	0.0017269	Fitting
16.5412	0.00173006	Fitting
16.5512	0.00173323	Fitting
16.5612	0.0017364	Fitting
16.5712	0.00173957	Fitting
16.5812	0.00174276	Fitting
16.5912	0.00174595	Fitting
16.6012	0.00174914	Fitting
16.6112	0.00175234	Fitting
16.6212	0.00175555	Fitting
16.6312	0.00175876	Fitting
16.6412	0.00176198	Fitting
16.6512	0.0017652	Fitting
16.6612	0.00176843	Fitting
16.6712	0.00177166	Fitting
16.6812	0.0017749	Fitting
16.6912	0.00177815	Fitting
16.7012	0.0017814	Fitting
16.7112	0.00178466	Fitting
16.7212	0.00178793	Fitting
16.7312	0.0017912	Fitting
16.7412	0.00179447	Fitting
16.7512	0.00179775	Fitting
16.7612	0.00180104	Fitting
16.7712	0.00180433	Fitting
16.7812	0.00180763	Fitting
16.7912	0.00181094	Fitting
16.8012	0.00181425	Fitting
16.8112	0.00181757	Fitting
16.8212	0.00182089	Fitting
16.8312	0.00182422	Fitting
16.8412	0.00182755	Fitting
16.8512	0.00183089	Fitting
16.8612	0.00183424	Fitting
16.8712	0.00183759	Fitting
16.8812	0.00184095	Fitting
16.8912	0.00184432	Fitting
16.9012	0.00184769	Fitting
16.9112	0.00185106	Fitting
16.9212	0.00185445	Fitting
16.9312	0.00185784	Fitting
16.9412	0.00186123	Fitting
16.9512	0.00186463	Fitting
16.9612	0.00186804	Fitting
16.9712	0.00187145	Fitting
16.9812	0.00187487	Fitting
16.9912	0.0018783	Fitting
17.0012	0.00188173	Fitting
17.0112	0.00188517	Fitting
17.0212	0.00188861	Fitting
17.0312	0.00189206	Fitting
17.0412	0.00189552	Fitting
17.0512	0.00189898	Fitting
17.0612	0.00190245	Fitting
17.0712	0.00190592	Fitting
17.0812	0.0019094	Fitting
17.0912	0.00191289	Fitting
17.1012	0.00191639	Fitting
17.1112	0.00191989	Fitting
17.1212	0.00192339	Fitting
17.1312	0.0019269	Fitting
17.1412	0.00193042	Fitting
17.1512	0.00193395	Fitting
17.1612	0.00193748	Fitting
17.1712	0.00194102	Fitting
17.1812	0.00194456	Fitting
17.1912	0.00194811	Fitting
17.2012	0.00195167	Fitting
17.2112	0.00195523	Fitting
17.2212	0.0019588	Fitting
17.2312	0.00196237	Fitting
17.2412	0.00196596	Fitting
17.2512	0.00196954	Fitting
17.2612	0.00197314	Fitting
17.2712	0.00197674	Fitting
17.2812	0.00198035	Fitting
17.2912	0.00198396	Fitting
17.3012	0.00198758	Fitting
17.3112	0.00199121	Fitting
17.3212	0.00199484	Fitting
17.3312	0.00199848	Fitting
17.3412	0.00200213	Fitting
17.3512	0.00200578	Fitting
17.3612	0.00200944	Fitting
17.3712	0.00201311	Fitting
17.3812	0.00201678	Fitting
17.3912	0.00202046	Fitting
17.4012	0.00202414	Fitting
17.4112	0.00202783	Fitting
17.4212	0.00203153	Fitting
17.4312	0.00203524	Fitting
17.4412	0.00203895	Fitting
17.4512	0.00204267	Fitting
17.4612	0.00204639	Fitting
17.4712	0.00205012	Fitting
17.4812	0.00205386	Fitting
17.4912	0.00205761	Fitting
17.5012	0.00206136	Fitting
17.5112	0.00206512	Fitting
17.5212	0.00206888	Fitting
17.5312	0.00207266	Fitting
17.5412	0.00207643	Fitting
17.5512	0.00208022	Fitting
17.5612	0.00208401	Fitting
17.5712	0.00208781	Fitting
17.5812	0.00209161	Fitting
17.5912	0.00209543	Fitting
17.6012	0.00209925	Fitting
17.6112	0.00210307	Fitting
17.6212	0.0021069	Fitting
17.6312	0.00211074	Fitting
17.6412	0.00211459	Fitting
17.6512	0.00211844	Fitting
17.6612	0.0021223	Fitting
17.6712	0.00212617	Fitting
17.6812	0.00213004	Fitting
17.6912	0.00213392	Fitting
17.7012	0.00213781	Fitting
17.7112	0.00214171	Fitting
17.7212	0.00214561	Fitting
17.7312	0.00214952	Fitting
17.7412	0.00215343	Fitting
17.7512	0.00215735	Fitting
17.7612	0.00216128	Fitting
17.7712	0.00216522	Fitting
17.7812	0.00216916	Fitting
17.7912	0.00217311	Fitting
17.8012	0.00217707	Fitting
17.8112	0.00218103	Fitting
17.8212	0.002185	Fitting
17.8312	0.00218898	Fitting
17.8412	0.00219297	Fitting
17.8512	0.00219696	Fitting
17.8612	0.00220096	Fitting
17.8712	0.00220497	Fitting
17.8812	0.00220898	Fitting
17.8912	0.002213	Fitting
17.9012	0.00221703	Fitting
17.9112	0.00222106	Fitting
17.9212	0.00222511	Fitting
17.9312	0.00222916	Fitting
17.9412	0.00223321	Fitting
17.9512	0.00223728	Fitting
17.9612	0.00224135	Fitting
17.9712	0.00224543	Fitting
17.9812	0.00224951	Fitting
17.9912	0.0022536	Fitting
18.0012	0.0022577	Fitting
18.0112	0.00226181	Fitting
18.0212	0.00226593	Fitting
18.0312	0.00227005	Fitting
18.0412	0.00227418	Fitting
18.0512	0.00227831	Fitting
18.0612	0.00228246	Fitting
18.0712	0.00228661	Fitting
18.0812	0.00229077	Fitting
18.0912	0.00229493	Fitting
18.1012	0.00229911	Fitting
18.1112	0.00230329	Fitting
18.1212	0.00230747	Fitting
18.1312	0.00231167	Fitting
18.1412	0.00231587	Fitting
18.1512	0.00232008	Fitting
18.1612	0.0023243	Fitting
18.1712	0.00232853	Fitting
18.1812	0.00233276	Fitting
18.1912	0.002337	Fitting
18.2012	0.00234125	Fitting
18.2112	0.0023455	Fitting
18.2212	0.00234976	Fitting
18.2312	0.00235403	Fitting
18.2412	0.00235831	Fitting
18.2512	0.0023626	Fitting
18.2612	0.00236689	Fitting
18.2712	0.00237119	Fitting
18.2812	0.0023755	Fitting
18.2912	0.00237981	Fitting
18.3012	0.00238414	Fitting
18.3112	0.00238847	Fitting
18.3212	0.00239281	Fitting
18.3312	0.00239715	Fitting
18.3412	0.00240151	Fitting
18.3512	0.00240587	Fitting
18.3612	0.00241024	Fitting
18.3712	0.00241462	Fitting
18.3812	0.002419	Fitting
18.3912	0.00242339	Fitting
18.4012	0.00242779	Fitting
18.4112	0.0024322	Fitting
18.4212	0.00243662	Fitting
18.4312	0.00244104	Fitting
18.4412	0.00244547	Fitting
18.4512	0.00244991	Fitting
18.4612	0.00245436	Fitting
18.4712	0.00245882	Fitting
18.4812	0.00246328	Fitting
18.4912	0.00246775	Fitting
18.5012	0.00247223	Fitting
18.5112	0.00247672	Fitting
18.5212	0.00248121	Fitting
18.5312	0.00248571	Fitting
18.5412	0.00249022	Fitting
18.5512	0.00249474	Fitting
18.5612	0.00249927	Fitting
18.5712	0.0025038	Fitting
18.5812	0.00250834	Fitting
18.5912	0.00251289	Fitting
18.6012	0.00251745	Fitting
18.6112	0.00252202	Fitting
18.6212	0.00252659	Fitting
18.6312	0.00253118	Fitting
18.6412	0.00253577	Fitting
18.6512	0.00254036	Fitting
18.6612	0.00254497	Fitting
18.6712	0.00254959	Fitting
18.6812	0.00255421	Fitting
18.6912	0.00255884	Fitting
18.7012	0.00256348	Fitting
18.7112	0.00256813	Fitting
18.7212	0.00257278	Fitting
18.7312	0.00257745	Fitting
18.7412	0.00258212	Fitting
18.7512	0.0025868	Fitting
18.7612	0.00259149	Fitting
18.7712	0.00259618	Fitting
18.7812	0.00260089	Fitting
18.7912	0.0026056	Fitting
18.8012	0.00261032	Fitting
18.8112	0.00261505	Fitting
18.8212	0.00261979	Fitting
18.8312	0.00262454	Fitting
18.8412	0.00262929	Fitting
18.8512	0.00263405	Fitting
18.8612	0.00263883	Fitting
18.8712	0.00264361	Fitting
18.8812	0.00264839	Fitting
18.8912	0.00265319	Fitting
18.9012	0.002658	Fitting
18.9112	0.00266281	Fitting
18.9212	0.00266763	Fitting
18.9312	0.00267246	Fitting
18.9412	0.0026773	Fitting
18.9512	0.00268215	Fitting
18.9612	0.002687	Fitting
18.9712	0.00269187	Fitting
18.9812	0.00269674	Fitting
18.9912	0.00270162	Fitting
19.0012	0.00270651	Fitting
19.0112	0.00271141	Fitting
19.0212	0.00271632	Fitting
19.0312	0.00272124	Fitting
19.0412	0.00272616	Fitting
19.0512	0.00273109	Fitting
19.0612	0.00273603	Fitting
19.0712	0.00274099	Fitting
19.0812	0.00274594	Fitting
19.0912	0.00275091	Fitting
19.1012	0.00275589	Fitting
19.1112	0.00276087	Fitting
19.1212	0.00276587	Fitting
19.1312	0.00277087	Fitting
19.1412	0.00277588	Fitting
19.1512	0.0027809	Fitting
19.1612	0.00278593	Fitting
19.1712	0.00279097	Fitting
19.1812	0.00279602	Fitting
19.1912	0.00280107	Fitting
19.2012	0.00280614	Fitting
19.2112	0.00281121	Fitting
19.2212	0.00281629	Fitting
19.2312	0.00282138	Fitting
19.2412	0.00282648	Fitting
19.2512	0.00283159	Fitting
19.2612	0.00283671	Fitting
19.2712	0.00284184	Fitting
19.2812	0.00284697	Fitting
19.2912	0.00285212	Fitting
19.3012	0.00285727	Fitting
19.3112	0.00286243	Fitting
19.3212	0.0028676	Fitting
19.3312	0.00287278	Fitting
19.3412	0.00287797	Fitting
19.3512	0.00288317	Fitting
19.3612	0.00288838	Fitting
19.3712	0.0028936	Fitting
19.3812	0.00289882	Fitting
19.3912	0.00290406	Fitting
19.4012	0.0029093	Fitting
19.4112	0.00291456	Fitting
19.4212	0.00291982	Fitting
19.4312	0.00292509	Fitting
19.4412	0.00293037	Fitting
19.4512	0.00293566	Fitting
19.4612	0.00294096	Fitting
19.4712	0.00294627	Fitting
19.4812	0.00295159	Fitting
19.4912	0.00295692	Fitting
19.5012	0.00296225	Fitting
19.5112	0.0029676	Fitting
19.5212	0.00297295	Fitting
19.5312	0.00297832	Fitting
19.5412	0.00298369	Fitting
19.5512	0.00298908	Fitting
19.5612	0.00299447	Fitting
19.5712	0.00299987	Fitting
19.5812	0.00300528	Fitting
19.5912	0.0030107	Fitting
19.6012	0.00301613	Fitting
19.6112	0.00302157	Fitting
19.6212	0.00302702	Fitting
19.6312	0.00303248	Fitting
19.6412	0.00303795	Fitting
19.6512	0.00304343	Fitting
19.6612	0.00304891	Fitting
19.6712	0.00305441	Fitting
19.6812	0.00305992	Fitting
19.6912	0.00306543	Fitting
19.7012	0.00307096	Fitting
19.7112	0.00307649	Fitting
19.7212	0.00308204	Fitting
19.7312	0.00308759	Fitting
19.7412	0.00309316	Fitting
19.7512	0.00309873	Fitting
19.7612	0.00310431	Fitting
19.7712	0.00310991	Fitting
19.7812	0.00311551	Fitting
19.7912	0.00312112	Fitting
19.8012	0.00312675	Fitting
19.8112	0.00313238	Fitting
19.8212	0.00313802	Fitting
19.8312	0.00314367	Fitting
19.8412	0.00314933	Fitting
19.8512	0.003155	Fitting
19.8612	0.00316068	Fitting
19.8712	0.00316638	Fitting
19.8812	0.00317208	Fitting
19.8912	0.00317779	Fitting
19.9012	0.00318351	Fitting
19.9112	0.00318924	Fitting
19.9212	0.00319498	Fitting
19.9312	0.00320073	Fitting
19.9412	0.00320649	Fitting
19.9512	0.00321226	Fitting
19.9612	0.00321804	Fitting
19.9712	0.00322383	Fitting
19.9812	0.00322963	Fitting
19.9912	0.00323544	Fitting
20.0012	0.00324126	Fitting
20.0112	0.00324709	Fitting
20.0212	0.00325293	Fitting
20.0312	0.00325879	Fitting
20.0412	0.00326465	Fitting
20.0512	0.00327052	Fitting
20.0612	0.0032764	Fitting
20.0712	0.00328229	Fitting
20.0812	0.00328819	Fitting
20.0912	0.0032941	Fitting
20.1012	0.00330003	Fitting
20.1112	0.00330596	Fitting
20.1212	0.0033119	Fitting
20.1312	0.00331785	Fitting
20.1412	0.00332382	Fitting
20.1512	0.00332979	Fitting
20.1612	0.00333577	Fitting
20.1712	0.00334177	Fitting
20.1812	0.00334777	Fitting
20.1912	0.00335379	Fitting
20.2012	0.00335981	Fitting
20.2112	0.00336585	Fitting
20.2212	0.00337189	Fitting
20.2312	0.00337795	Fitting
20.2412	0.00338402	Fitting
20.2512	0.00339009	Fitting
20.2612	0.00339618	Fitting
20.2712	0.00340228	Fitting
20.2812	0.00340839	Fitting
20.2912	0.00341451	Fitting
20.3012	0.00342064	Fitting
20.3112	0.00342678	Fitting
20.3212	0.00343293	Fitting
20.3312	0.00343909	Fitting
20.3412	0.00344526	Fitting
20.3512	0.00345145	Fitting
20.3612	0.00345764	Fitting
20.3712	0.00346385	Fitting
20.3812	0.00347006	Fitting
20.3912	0.00347629	Fitting
20.4012	0.00348252	Fitting
20.4112	0.00348877	Fitting
20.4212	0.00349503	Fitting
20.4312	0.0035013	Fitting
20.4412	0.00350758	Fitting
20.4512	0.00351387	Fitting
20.4612	0.00352017	Fitting
20.4712	0.00352648	Fitting
20.4812	0.0035328	Fitting
20.4912	0.00353914	Fitting
20.5012	0.00354548	Fitting
20.5112	0.00355184	Fitting
20.5212	0.0035582	Fitting
20.5312	0.00356458	Fitting
20.5412	0.00357097	Fitting
20.5512	0.00357737	Fitting
20.5612	0.00358378	Fitting
20.5712	0.0035902	Fitting
20.5812	0.00359663	Fitting
20.5912	0.00360307	Fitting
20.6012	0.00360953	Fitting
20.6112	0.00361599	Fitting
20.6212	0.00362247	Fitting
20.6312	0.00362896	Fitting
20.6412	0.00363546	Fitting
20.6512	0.00364197	Fitting
20.6612	0.00364849	Fitting
20.6712	0.00365502	Fitting
20.6812	0.00366156	Fitting
20.6912	0.00366812	Fitting
20.7012	0.00367468	Fitting
20.7112	0.00368126	Fitting
20.7212	0.00368785	Fitting
20.7312	0.00369445	Fitting
20.7412	0.00370106	Fitting
20.7512	0.00370768	Fitting
20.7612	0.00371432	Fitting
20.7712	0.00372096	Fitting
20.7812	0.00372762	Fitting
20.7912	0.00373428	Fitting
20.8012	0.00374096	Fitting
20.8112	0.00374765	Fitting
20.8212	0.00375436	Fitting
20.8312	0.00376107	Fitting
20.8412	0.00376779	Fitting
20.8512	0.00377453	Fitting
20.8612	0.00378128	Fitting
20.8712	0.00378804	Fitting
20.8812	0.00379481	Fitting
20.8912	0.00380159	Fitting
20.9012	0.00380839	Fitting
20.9112	0.00381519	Fitting
20.9212	0.00382201	Fitting
20.9312	0.00382884	Fitting
20.9412	0.00383568	Fitting
20.9512	0.00384253	Fitting
20.9612	0.0038494	Fitting
20.9712	0.00385627	Fitting
20.9812	0.00386316	Fitting
20.9912	0.00387006	Fitting
21.0012	0.00387697	Fitting
21.0112	0.00388389	Fitting
21.0212	0.00389083	Fitting
21.0312	0.00389777	Fitting
21.0412	0.00390473	Fitting
21.0512	0.0039117	Fitting
21.0612	0.00391868	Fitting
21.0712	0.00392568	Fitting
21.0812	0.00393268	Fitting
21.0912	0.0039397	Fitting
21.1012	0.00394673	Fitting
21.1112	0.00395377	Fitting
21.1212	0.00396083	Fitting
21.1312	0.00396789	Fitting
21.1412	0.00397497	Fitting
21.1512	0.00398206	Fitting
21.1612	0.00398916	Fitting
21.1712	0.00399627	Fitting
21.1812	0.0040034	Fitting
21.1912	0.00401054	Fitting
21.2012	0.00401769	Fitting
21.2112	0.00402485	Fitting
21.2212	0.00403202	Fitting
21.2312	0.00403921	Fitting
21.2412	0.00404641	Fitting
21.2512	0.00405362	Fitting
21.2612	0.00406084	Fitting
21.2712	0.00406808	Fitting
21.2812	0.00407533	Fitting
21.2912	0.00408259	Fitting
21.3012	0.00408986	Fitting
21.3112	0.00409714	Fitting
21.3212	0.00410444	Fitting
21.3312	0.00411175	Fitting
21.3412	0.00411907	Fitting
21.3512	0.00412641	Fitting
21.3612	0.00413375	Fitting
21.3712	0.00414111	Fitting
21.3812	0.00414848	Fitting
21.3912	0.00415587	Fitting
21.4012	0.00416326	Fitting
21.4112	0.00417067	Fitting
21.4212	0.00417809	Fitting
21.4312	0.00418553	Fitting
21.4412	0.00419297	Fitting
21.4512	0.00420043	Fitting
21.4612	0.00420791	Fitting
21.4712	0.00421539	Fitting
21.4812	0.00422289	Fitting
21.4912	0.0042304	Fitting
21.5012	0.00423792	Fitting
21.5112	0.00424545	Fitting
21.5212	0.004253	Fitting
21.5312	0.00426056	Fitting
21.5412	0.00426814	Fitting
21.5512	0.00427572	Fitting
21.5612	0.00428332	Fitting
21.5712	0.00429093	Fitting
21.5812	0.00429856	Fitting
21.5912	0.0043062	Fitting
21.6012	0.00431385	Fitting
21.6112	0.00432151	Fitting
21.6212	0.00432919	Fitting
21.6312	0.00433687	Fitting
21.6412	0.00434458	Fitting
21.6512	0.00435229	Fitting
21.6612	0.00436002	Fitting
21.6712	0.00436776	Fitting
21.6812	0.00437552	Fitting
21.6912	0.00438328	Fitting
21.7012	0.00439106	Fitting
21.7112	0.00439886	Fitting
21.7212	0.00440666	Fitting
21.7312	0.00441448	Fitting
21.7412	0.00442231	Fitting
21.7512	0.00443016	Fitting
21.7612	0.00443802	Fitting
21.7712	0.00444589	Fitting
21.7812	0.00445378	Fitting
21.7912	0.00446168	Fitting
21.8012	0.00446959	Fitting
21.8112	0.00447751	Fitting
21.8212	0.00448545	Fitting
21.8312	0.0044934	Fitting
21.8412	0.00450137	Fitting
21.8512	0.00450935	Fitting
21.8612	0.00451734	Fitting
21.8712	0.00452535	Fitting
21.8812	0.00453336	Fitting
21.8912	0.0045414	Fitting
21.9012	0.00454944	Fitting
21.9112	0.0045575	Fitting
21.9212	0.00456557	Fitting
21.9312	0.00457366	Fitting
21.9412	0.00458176	Fitting
21.9512	0.00458987	Fitting
21.9612	0.004598	Fitting
21.9712	0.00460614	Fitting
21.9812	0.0046143	Fitting
21.9912	0.00462246	Fitting
22.0012	0.00463064	Fitting
22.0112	0.00463884	Fitting
22.0212	0.00464705	Fitting
22.0312	0.00465527	Fitting
22.0412	0.00466351	Fitting
22.0512	0.00467176	Fitting
22.0612	0.00468002	Fitting
22.0712	0.0046883	Fitting
22.0812	0.00469659	Fitting
22.0912	0.0047049	Fitting
22.1012	0.00471321	Fitting
22.1112	0.00472155	Fitting
22.1212	0.00472989	Fitting
22.1312	0.00473826	Fitting
22.1412	0.00474663	Fitting
22.1512	0.00475502	Fitting
22.1612	0.00476342	Fitting
22.1712	0.00477184	Fitting
22.1812	0.00478027	Fitting
22.1912	0.00478871	Fitting
22.2012	0.00479717	Fitting
22.2112	0.00480565	Fitting
22.2212	0.00481413	Fitting
22.2312	0.00482263	Fitting
22.2412	0.00483115	Fitting
22.2512	0.00483968	Fitting
22.2612	0.00484822	Fitting
22.2712	0.00485678	Fitting
22.2812	0.00486535	Fitting
22.2912	0.00487394	Fitting
22.3012	0.00488254	Fitting
22.3112	0.00489115	Fitting
22.3212	0.00489978	Fitting
22.3312	0.00490843	Fitting
22.3412	0.00491708	Fitting
22.3512	0.00492576	Fitting
22.3612	0.00493444	Fitting
22.3712	0.00494314	Fitting
22.3812	0.00495186	Fitting
22.3912	0.00496059	Fitting
22.4012	0.00496933	Fitting
22.4112	0.00497809	Fitting
22.4212	0.00498687	Fitting
22.4312	0.00499565	Fitting
22.4412	0.00500446	Fitting
22.4512	0.00501327	Fitting
22.4612	0.00502211	Fitting
22.4712	0.00503095	Fitting
22.4812	0.00503981	Fitting
22.4912	0.00504869	Fitting
22.5012	0.00505758	Fitting
22.5112	0.00506648	Fitting
22.5212	0.0050754	Fitting
22.5312	0.00508434	Fitting
22.5412	0.00509329	Fitting
22.5512	0.00510225	Fitting
22.5612	0.00511123	Fitting
22.5712	0.00512022	Fitting
22.5812	0.00512923	Fitting
22.5912	0.00513826	Fitting
22.6012	0.00514729	Fitting
22.6112	0.00515635	Fitting
22.6212	0.00516541	Fitting
22.6312	0.0051745	Fitting
22.6412	0.0051836	Fitting
22.6512	0.00519271	Fitting
22.6612	0.00520184	Fitting
22.6712	0.00521098	Fitting
22.6812	0.00522014	Fitting
22.6912	0.00522931	Fitting
22.7012	0.0052385	Fitting
22.7112	0.0052477	Fitting
22.7212	0.00525692	Fitting
22.7312	0.00526615	Fitting
22.7412	0.0052754	Fitting
22.7512	0.00528467	Fitting
22.7612	0.00529395	Fitting
22.7712	0.00530324	Fitting
22.7812	0.00531255	Fitting
22.7912	0.00532188	Fitting
22.8012	0.00533122	Fitting
22.8112	0.00534057	Fitting
22.8212	0.00534994	Fitting
22.8312	0.00535933	Fitting
22.8412	0.00536873	Fitting
22.8512	0.00537815	Fitting
22.8612	0.00538758	Fitting
22.8712	0.00539703	Fitting
22.8812	0.00540649	Fitting
22.8912	0.00541597	Fitting
22.9012	0.00542547	Fitting
22.9112	0.00543498	Fitting
22.9212	0.0054445	Fitting
22.9312	0.00545404	Fitting
22.9412	0.0054636	Fitting
22.9512	0.00547317	Fitting
22.9612	0.00548276	Fitting
22.9712	0.00549237	Fitting
22.9812	0.00550199	Fitting
22.9912	0.00551162	Fitting
23.0012	0.00552127	Fitting
23.0112	0.00553094	Fitting
23.0212	0.00554062	Fitting
23.0312	0.00555032	Fitting
23.0412	0.00556003	Fitting
23.0512	0.00556976	Fitting
23.0612	0.00557951	Fitting
23.0712	0.00558927	Fitting
23.0812	0.00559905	Fitting
23.0912	0.00560884	Fitting
23.1012	0.00561865	Fitting
23.1112	0.00562848	Fitting
23.1212	0.00563832	Fitting
23.1312	0.00564818	Fitting
23.1412	0.00565805	Fitting
23.1512	0.00566794	Fitting
23.1612	0.00567785	Fitting
23.1712	0.00568777	Fitting
23.1812	0.00569771	Fitting
23.1912	0.00570766	Fitting
23.2012	0.00571763	Fitting
23.2112	0.00572762	Fitting
23.2212	0.00573762	Fitting
23.2312	0.00574764	Fitting
23.2412	0.00575768	Fitting
23.2512	0.00576773	Fitting
23.2612	0.0057778	Fitting
23.2712	0.00578788	Fitting
23.2812	0.00579798	Fitting
23.2912	0.0058081	Fitting
23.3012	0.00581823	Fitting
23.3112	0.00582838	Fitting
23.3212	0.00583855	Fitting
23.3312	0.00584873	Fitting
23.3412	0.00585893	Fitting
23.3512	0.00586915	Fitting
23.3612	0.00587938	Fitting
23.3712	0.00588963	Fitting
23.3812	0.00589989	Fitting
23.3912	0.00591017	Fitting
23.4012	0.00592047	Fitting
23.4112	0.00593079	Fitting
23.4212	0.00594112	Fitting
23.4312	0.00595147	Fitting
23.4412	0.00596183	Fitting
23.4512	0.00597222	Fitting
23.4612	0.00598261	Fitting
23.4712	0.00599303	Fitting
23.4812	0.00600346	Fitting
23.4912	0.00601391	Fitting
23.5012	0.00602438	Fitting
23.5112	0.00603486	Fitting
23.5212	0.00604536	Fitting
23.5312	0.00605588	Fitting
23.5412	0.00606641	Fitting
23.5512	0.00607696	Fitting
23.5612	0.00608753	Fitting
23.5712	0.00609811	Fitting
23.5812	0.00610871	Fitting
23.5912	0.00611933	Fitting
23.6012	0.00612997	Fitting
23.6112	0.00614062	Fitting
23.6212	0.00615129	Fitting
23.6312	0.00616198	Fitting
23.6412	0.00617268	Fitting
23.6512	0.0061834	Fitting
23.6612	0.00619414	Fitting
23.6712	0.0062049	Fitting
23.6812	0.00621567	Fitting
23.6912	0.00622646	Fitting
23.7012	0.00623727	Fitting
23.7112	0.00624809	Fitting
23.7212	0.00625893	Fitting
23.7312	0.00626979	Fitting
23.7412	0.00628067	Fitting
23.7512	0.00629156	Fitting
23.7612	0.00630247	Fitting
23.7712	0.0063134	Fitting
23.7812	0.00632435	Fitting
23.7912	0.00633531	Fitting
23.8012	0.00634629	Fitting
23.8112	0.00635729	Fitting
23.8212	0.00636831	Fitting
23.8312	0.00637934	Fitting
23.8412	0.0063904	Fitting
23.8512	0.00640147	Fitting
23.8612	0.00641255	Fitting
23.8712	0.00642366	Fitting
23.8812	0.00643478	Fitting
23.8912	0.00644592	Fitting
23.9012	0.00645708	Fitting
23.9112	0.00646825	Fitting
23.9212	0.00647945	Fitting
23.9312	0.00649066	Fitting
23.9412	0.00650189	Fitting
23.9512	0.00651313	Fitting
23.9612	0.0065244	Fitting
23.9712	0.00653568	Fitting
23.9812	0.00654698	Fitting
23.9912	0.0065583	Fitting
24.0012	0.00656963	Fitting
24.0112	0.00658099	Fitting
24.0212	0.00659236	Fitting
24.0312	0.00660375	Fitting
24.0412	0.00661516	Fitting
24.0512	0.00662659	Fitting
24.0612	0.00663803	Fitting
24.0712	0.00664949	Fitting
24.0812	0.00666097	Fitting
24.0912	0.00667247	Fitting
24.1012	0.00668399	Fitting
24.1112	0.00669553	Fitting
24.1212	0.00670708	Fitting
24.1312	0.00671865	Fitting
24.1412	0.00673024	Fitting
24.1512	0.00674185	Fitting
24.1612	0.00675348	Fitting
24.1712	0.00676512	Fitting
24.1812	0.00677679	Fitting
24.1912	0.00678847	Fitting
24.2012	0.00680017	Fitting
24.2112	0.00681189	Fitting
24.2212	0.00682362	Fitting
24.2312	0.00683538	Fitting
24.2412	0.00684715	Fitting
24.2512	0.00685895	Fitting
24.2612	0.00687076	Fitting
24.2712	0.00688259	Fitting
24.2812	0.00689444	Fitting
24.2912	0.0069063	Fitting
24.3012	0.00691819	Fitting
24.3112	0.00693009	Fitting
24.3212	0.00694202	Fitting
24.3312	0.00695396	Fitting
24.3412	0.00696592	Fitting
24.3512	0.0069779	Fitting
24.3612	0.0069899	Fitting
24.3712	0.00700191	Fitting
24.3812	0.00701395	Fitting
24.3912	0.007026	Fitting
24.4012	0.00703808	Fitting
24.4112	0.00705017	Fitting
24.4212	0.00706228	Fitting
24.4312	0.00707441	Fitting
24.4412	0.00708656	Fitting
24.4512	0.00709873	Fitting
24.4612	0.00711092	Fitting
24.4712	0.00712312	Fitting
24.4812	0.00713535	Fitting
24.4912	0.00714759	Fitting
24.5012	0.00715986	Fitting
24.5112	0.00717214	Fitting
24.5212	0.00718444	Fitting
24.5312	0.00719676	Fitting
24.5412	0.0072091	Fitting
24.5512	0.00722146	Fitting
24.5612	0.00723384	Fitting
24.5712	0.00724624	Fitting
24.5812	0.00725866	Fitting
24.5912	0.00727109	Fitting
24.6012	0.00728355	Fitting
24.6112	0.00729602	Fitting
24.6212	0.00730852	Fitting
24.6312	0.00732103	Fitting
24.6412	0.00733356	Fitting
24.6512	0.00734612	Fitting
24.6612	0.00735869	Fitting
24.6712	0.00737128	Fitting
24.6812	0.00738389	Fitting
24.6912	0.00739652	Fitting
24.7012	0.00740917	Fitting
24.7112	0.00742184	Fitting
24.7212	0.00743453	Fitting
24.7312	0.00744724	Fitting
24.7412	0.00745997	Fitting
24.7512	0.00747272	Fitting
24.7612	0.00748549	Fitting
24.7712	0.00749828	Fitting
24.7812	0.00751108	Fitting
24.7912	0.00752391	Fitting
24.8012	0.00753676	Fitting
24.8112	0.00754963	Fitting
24.8212	0.00756251	Fitting
24.8312	0.00757542	Fitting
24.8412	0.00758835	Fitting
24.8512	0.00760129	Fitting
24.8612	0.00761426	Fitting
24.8712	0.00762725	Fitting
24.8812	0.00764025	Fitting
24.8912	0.00765328	Fitting
24.9012	0.00766633	Fitting
24.9112	0.00767939	Fitting
24.9212	0.00769248	Fitting
24.9312	0.00770559	Fitting
24.9412	0.00771871	Fitting
24.9512	0.00773186	Fitting
24.9612	0.00774503	Fitting
24.9712	0.00775821	Fitting
24.9812	0.00777142	Fitting
24.9912	0.00778465	Fitting
25.0012	0.0077979	Fitting
25.0112	0.00781117	Fitting
25.0212	0.00782446	Fitting
25.0312	0.00783776	Fitting
25.0412	0.00785109	Fitting
25.0512	0.00786444	Fitting
25.0612	0.00787781	Fitting
25.0712	0.0078912	Fitting
25.0812	0.00790461	Fitting
25.0912	0.00791805	Fitting
25.1012	0.0079315	Fitting
25.1112	0.00794497	Fitting
25.1212	0.00795846	Fitting
25.1312	0.00797198	Fitting
25.1412	0.00798551	Fitting
25.1512	0.00799906	Fitting
25.1612	0.00801264	Fitting
25.1712	0.00802624	Fitting
25.1812	0.00803985	Fitting
25.1912	0.00805349	Fitting
25.2012	0.00806715	Fitting
25.2112	0.00808083	Fitting
25.2212	0.00809453	Fitting
25.2312	0.00810825	Fitting
25.2412	0.00812199	Fitting
25.2512	0.00813575	Fitting
25.2612	0.00814953	Fitting
25.2712	0.00816333	Fitting
25.2812	0.00817716	Fitting
25.2912	0.008191	Fitting
25.3012	0.00820487	Fitting
25.3112	0.00821876	Fitting
25.3212	0.00823267	Fitting
25.3312	0.00824659	Fitting
25.3412	0.00826055	Fitting
25.3512	0.00827452	Fitting
25.3612	0.00828851	Fitting
25.3712	0.00830252	Fitting
25.3812	0.00831656	Fitting
25.3912	0.00833061	Fitting
25.4012	0.00834469	Fitting
25.4112	0.00835879	Fitting
25.4212	0.00837291	Fitting
25.4312	0.00838705	Fitting
25.4412	0.00840121	Fitting
25.4512	0.00841539	Fitting
25.4612	0.0084296	Fitting
25.4712	0.00844382	Fitting
25.4812	0.00845807	Fitting
25.4912	0.00847234	Fitting
25.5012	0.00848663	Fitting
25.5112	0.00850094	Fitting
25.5212	0.00851527	Fitting
25.5312	0.00852963	Fitting
25.5412	0.008544	Fitting
25.5512	0.0085584	Fitting
25.5612	0.00857282	Fitting
25.5712	0.00858726	Fitting
25.5812	0.00860172	Fitting
25.5912	0.0086162	Fitting
25.6012	0.00863071	Fitting
25.6112	0.00864523	Fitting
25.6212	0.00865978	Fitting
25.6312	0.00867435	Fitting
25.6412	0.00868894	Fitting
25.6512	0.00870356	Fitting
25.6612	0.00871819	Fitting
25.6712	0.00873285	Fitting
25.6812	0.00874753	Fitting
25.6912	0.00876223	Fitting
25.7012	0.00877695	Fitting
25.7112	0.00879169	Fitting
25.7212	0.00880646	Fitting
25.7312	0.00882125	Fitting
25.7412	0.00883606	Fitting
25.7512	0.00885089	Fitting
25.7612	0.00886574	Fitting
25.7712	0.00888062	Fitting
25.7812	0.00889552	Fitting
25.7912	0.00891044	Fitting
25.8012	0.00892538	Fitting
25.8112	0.00894034	Fitting
25.8212	0.00895533	Fitting
25.8312	0.00897034	Fitting
25.8412	0.00898537	Fitting
25.8512	0.00900042	Fitting
25.8612	0.00901549	Fitting
25.8712	0.00903059	Fitting
25.8812	0.00904571	Fitting
25.8912	0.00906085	Fitting
25.9012	0.00907602	Fitting
25.9112	0.0090912	Fitting
25.9212	0.00910641	Fitting
25.9312	0.00912164	Fitting
25.9412	0.00913689	Fitting
25.9512	0.00915217	Fitting
25.9612	0.00916747	Fitting
25.9712	0.00918279	Fitting
25.9812	0.00919813	Fitting
25.9912	0.00921349	Fitting
26.0012	0.00922888	Fitting
26.0112	0.00924429	Fitting
26.0212	0.00925973	Fitting
26.0312	0.00927518	Fitting
26.0412	0.00929066	Fitting
26.0512	0.00930616	Fitting
26.0612	0.00932168	Fitting
26.0712	0.00933723	Fitting
26.0812	0.0093528	Fitting
26.0912	0.00936839	Fitting
26.1012	0.009384	Fitting
26.1112	0.00939964	Fitting
26.1212	0.0094153	Fitting
26.1312	0.00943098	Fitting
26.1412	0.00944668	Fitting
26.1512	0.00946241	Fitting
26.1612	0.00947816	Fitting
26.1712	0.00949394	Fitting
26.1812	0.00950973	Fitting
26.1912	0.00952555	Fitting
26.2012	0.00954139	Fitting
26.2112	0.00955726	Fitting
26.2212	0.00957315	Fitting
26.2312	0.00958906	Fitting
26.2412	0.00960499	Fitting
26.2512	0.00962095	Fitting
26.2612	0.00963693	Fitting
26.2712	0.00965293	Fitting
26.2812	0.00966896	Fitting
26.2912	0.00968501	Fitting
26.3012	0.00970108	Fitting
26.3112	0.00971718	Fitting
26.3212	0.0097333	Fitting
26.3312	0.00974944	Fitting
26.3412	0.00976561	Fitting
26.3512	0.00978179	Fitting
26.3612	0.00979801	Fitting
26.3712	0.00981424	Fitting
26.3812	0.0098305	Fitting
26.3912	0.00984678	Fitting
26.4012	0.00986309	Fitting
26.4112	0.00987941	Fitting
26.4212	0.00989577	Fitting
26.4312	0.00991214	Fitting
26.4412	0.00992854	Fitting
26.4512	0.00994496	Fitting
26.4612	0.00996141	Fitting
26.4712	0.00997788	Fitting
26.4812	0.00999437	Fitting
26.4912	0.0100109	Fitting
26.5012	0.0100274	Fitting
26.5112	0.010044	Fitting
26.5212	0.0100606	Fitting
26.5312	0.0100772	Fitting
26.5412	0.0100938	Fitting
26.5512	0.0101105	Fitting
26.5612	0.0101272	Fitting
26.5712	0.0101439	Fitting
26.5812	0.0101606	Fitting
26.5912	0.0101773	Fitting
26.6012	0.0101941	Fitting
26.6112	0.0102109	Fitting
26.6212	0.0102277	Fitting
26.6312	0.0102446	Fitting
26.6412	0.0102615	Fitting
26.6512	0.0102784	Fitting
26.6612	0.0102953	Fitting
26.6712	0.0103122	Fitting
26.6812	0.0103292	Fitting
26.6912	0.0103462	Fitting
26.7012	0.0103632	Fitting
26.7112	0.0103802	Fitting
26.7212	0.0103973	Fitting
26.7312	0.0104144	Fitting
26.7412	0.0104315	Fitting
26.7512	0.0104486	Fitting
26.7612	0.0104658	Fitting
26.7712	0.010483	Fitting
26.7812	0.0105002	Fitting
26.7912	0.0105174	Fitting
26.8012	0.0105347	Fitting
26.8112	0.010552	Fitting
26.8212	0.0105693	Fitting
26.8312	0.0105866	Fitting
26.8412	0.0106039	Fitting
26.8512	0.0106213	Fitting
26.8612	0.0106387	Fitting
26.8712	0.0106561	Fitting
26.8812	0.0106736	Fitting
26.8912	0.0106911	Fitting
26.9012	0.0107086	Fitting
26.9112	0.0107261	Fitting
26.9212	0.0107436	Fitting
26.9312	0.0107612	Fitting
26.9412	0.0107788	Fitting
26.9512	0.0107964	Fitting
26.9612	0.0108141	Fitting
26.9712	0.0108317	Fitting
26.9812	0.0108494	Fitting
26.9912	0.0108671	Fitting
27.0012	0.0108849	Fitting
27.0112	0.0109027	Fitting
27.0212	0.0109204	Fitting
27.0312	0.0109383	Fitting
27.0412	0.0109561	Fitting
27.0512	0.010974	Fitting
27.0612	0.0109919	Fitting
27.0712	0.0110098	Fitting
27.0812	0.0110277	Fitting
27.0912	0.0110457	Fitting
27.1012	0.0110637	Fitting
27.1112	0.0110817	Fitting
27.1212	0.0110997	Fitting
27.1312	0.0111178	Fitting
27.1412	0.0111359	Fitting
27.1512	0.011154	Fitting
27.1612	0.0111721	Fitting
27.1712	0.0111903	Fitting
27.1812	0.0112085	Fitting
27.1912	0.0112267	Fitting
27.2012	0.0112449	Fitting
27.2112	0.0112632	Fitting
27.2212	0.0112815	Fitting
27.2312	0.0112998	Fitting
27.2412	0.0113181	Fitting
27.2512	0.0113365	Fitting
27.2612	0.0113549	Fitting
27.2712	0.0113733	Fitting
27.2812	0.0113917	Fitting
27.2912	0.0114102	Fitting
27.3012	0.0114287	Fitting
27.3112	0.0114472	Fitting
27.3212	0.0114657	Fitting
27.3312	0.0114843	Fitting
27.3412	0.0115029	Fitting
27.3512	0.0115215	Fitting
27.3612	0.0115401	Fitting
27.3712	0.0115588	Fitting
27.3812	0.0115775	Fitting
27.3912	0.0115962	Fitting
27.4012	0.0116149	Fitting
27.4112	0.0116337	Fitting
27.4212	0.0116525	Fitting
27.4312	0.0116713	Fitting
27.4412	0.0116901	Fitting
27.4512	0.011709	Fitting
27.4612	0.0117279	Fitting
27.4712	0.0117468	Fitting
27.4812	0.0117657	Fitting
27.4912	0.0117847	Fitting
27.5012	0.0118037	Fitting
27.5112	0.0118227	Fitting
27.5212	0.0118418	Fitting
27.5312	0.0118608	Fitting
27.5412	0.0118799	Fitting
27.5512	0.011899	Fitting
27.5612	0.0119182	Fitting
27.5712	0.0119373	Fitting
27.5812	0.0119565	Fitting
27.5912	0.0119758	Fitting
27.6012	0.011995	Fitting
27.6112	0.0120143	Fitting
27.6212	0.0120336	Fitting
27.6312	0.0120529	Fitting
27.6412	0.0120722	Fitting
27.6512	0.0120916	Fitting
27.6612	0.012111	Fitting
27.6712	0.0121304	Fitting
27.6812	0.0121499	Fitting
27.6912	0.0121694	Fitting
27.7012	0.0121889	Fitting
27.7112	0.0122084	Fitting
27.7212	0.012228	Fitting
27.7312	0.0122475	Fitting
27.7412	0.0122671	Fitting
27.7512	0.0122868	Fitting
27.7612	0.0123064	Fitting
27.7712	0.0123261	Fitting
27.7812	0.0123458	Fitting
27.7912	0.0123656	Fitting
27.8012	0.0123853	Fitting
27.8112	0.0124051	Fitting
27.8212	0.0124249	Fitting
27.8312	0.0124448	Fitting
27.8412	0.0124646	Fitting
27.8512	0.0124845	Fitting
27.8612	0.0125044	Fitting
27.8712	0.0125244	Fitting
27.8812	0.0125443	Fitting
27.8912	0.0125643	Fitting
27.9012	0.0125843	Fitting
27.9112	0.0126044	Fitting
27.9212	0.0126245	Fitting
27.9312	0.0126446	Fitting
27.9412	0.0126647	Fitting
27.9512	0.0126848	Fitting
27.9612	0.012705	Fitting
27.9712	0.0127252	Fitting
27.9812	0.0127454	Fitting
27.9912	0.0127657	Fitting
28.0012	0.012786	Fitting
28.0112	0.0128063	Fitting
28.0212	0.0128266	Fitting
28.0312	0.012847	Fitting
28.0412	0.0128674	Fitting
28.0512	0.0128878	Fitting
28.0612	0.0129082	Fitting
28.0712	0.0129287	Fitting
28.0812	0.0129492	Fitting
28.0912	0.0129697	Fitting
28.1012	0.0129902	Fitting
28.1112	0.0130108	Fitting
28.1212	0.0130314	Fitting
28.1312	0.013052	Fitting
28.1412	0.0130726	Fitting
28.1512	0.0130933	Fitting
28.1612	0.013114	Fitting
28.1712	0.0131347	Fitting
28.1812	0.0131555	Fitting
28.1912	0.0131763	Fitting
28.2012	0.0131971	Fitting
28.2112	0.0132179	Fitting
28.2212	0.0132388	Fitting
28.2312	0.0132596	Fitting
28.2412	0.0132806	Fitting
28.2512	0.0133015	Fitting
28.2612	0.0133225	Fitting
28.2712	0.0133434	Fitting
28.2812	0.0133645	Fitting
28.2912	0.0133855	Fitting
28.3012	0.0134066	Fitting
28.3112	0.0134277	Fitting
28.3212	0.0134488	Fitting
28.3312	0.0134699	Fitting
28.3412	0.0134911	Fitting
28.3512	0.0135123	Fitting
28.3612	0.0135335	Fitting
28.3712	0.0135548	Fitting
28.3812	0.0135761	Fitting
28.3912	0.0135974	Fitting
28.4012	0.0136187	Fitting
28.4112	0.0136401	Fitting
28.4212	0.0136615	Fitting
28.4312	0.0136829	Fitting
28.4412	0.0137043	Fitting
28.4512	0.0137258	Fitting
28.4612	0.0137473	Fitting
28.4712	0.0137688	Fitting
28.4812	0.0137903	Fitting
28.4912	0.0138119	Fitting
28.5012	0.0138335	Fitting
28.5112	0.0138551	Fitting
28.5212	0.0138768	Fitting
28.5312	0.0138985	Fitting
28.5412	0.0139202	Fitting
28.5512	0.0139419	Fitting
28.5612	0.0139637	Fitting
28.5712	0.0139854	Fitting
28.5812	0.0140073	Fitting
28.5912	0.0140291	Fitting
28.6012	0.014051	Fitting
28.6112	0.0140729	Fitting
28.6212	0.0140948	Fitting
28.6312	0.0141167	Fitting
28.6412	0.0141387	Fitting
28.6512	0.0141607	Fitting
28.6612	0.0141827	Fitting
28.6712	0.0142048	Fitting
28.6812	0.0142269	Fitting
28.6912	0.014249	Fitting
28.7012	0.0142711	Fitting
28.7112	0.0142933	Fitting
28.7212	0.0143154	Fitting
28.7312	0.0143377	Fitting
28.7412	0.0143599	Fitting
28.7512	0.0143822	Fitting
28.7612	0.0144045	Fitting
28.7712	0.0144268	Fitting
28.7812	0.0144491	Fitting
28.7912	0.0144715	Fitting
28.8012	0.0144939	Fitting
28.8112	0.0145163	Fitting
28.8212	0.0145388	Fitting
28.8312	0.0145613	Fitting
28.8412	0.0145838	Fitting
28.8512	0.0146063	Fitting
28.8612	0.0146289	Fitting
28.8712	0.0146515	Fitting
28.8812	0.0146741	Fitting
28.8912	0.0146967	Fitting
28.9012	0.0147194	Fitting
28.9112	0.0147421	Fitting
28.9212	0.0147648	Fitting
28.9312	0.0147876	Fitting
28.9412	0.0148103	Fitting
28.9512	0.0148332	Fitting
28.9612	0.014856	Fitting
28.9712	0.0148788	Fitting
28.9812	0.0149017	Fitting
28.9912	0.0149246	Fitting
29.0012	0.0149476	Fitting
29.0112	0.0149705	Fitting
29.0212	0.0149935	Fitting
29.0312	0.0150166	Fitting
29.0412	0.0150396	Fitting
29.0512	0.0150627	Fitting
29.0612	0.0150858	Fitting
29.0712	0.0151089	Fitting
29.0812	0.0151321	Fitting
29.0912	0.0151552	Fitting
29.1012	0.0151785	Fitting
29.1112	0.0152017	Fitting
29.1212	0.0152249	Fitting
29.1312	0.0152482	Fitting
29.1412	0.0152716	Fitting
29.1512	0.0152949	Fitting
29.1612	0.0153183	Fitting
29.1712	0.0153417	Fitting
29.1812	0.0153651	Fitting
29.1912	0.0153885	Fitting
29.2012	0.015412	Fitting
29.2112	0.0154355	Fitting
29.2212	0.0154591	Fitting
29.2312	0.0154826	Fitting
29.2412	0.0155062	Fitting
29.2512	0.0155298	Fitting
29.2612	0.0155535	Fitting
29.2712	0.0155771	Fitting
29.2812	0.0156008	Fitting
29.2912	0.0156245	Fitting
29.3012	0.0156483	Fitting
29.3112	0.0156721	Fitting
29.3212	0.0156959	Fitting
29.3312	0.0157197	Fitting
29.3412	0.0157435	Fitting
29.3512	0.0157674	Fitting
29.3612	0.0157913	Fitting
29.3712	0.0158153	Fitting
29.3812	0.0158392	Fitting
29.3912	0.0158632	Fitting
29.4012	0.0158872	Fitting
29.4112	0.0159113	Fitting
29.4212	0.0159353	Fitting
29.4312	0.0159594	Fitting
29.4412	0.0159836	Fitting
29.4512	0.0160077	Fitting
29.4612	0.0160319	Fitting
29.4712	0.0160561	Fitting
29.4812	0.0160803	Fitting
29.4912	0.0161046	Fitting
29.5012	0.0161289	Fitting
29.5112	0.0161532	Fitting
29.5212	0.0161775	Fitting
29.5312	0.0162019	Fitting
29.5412	0.0162263	Fitting
29.5512	0.0162507	Fitting
29.5612	0.0162752	Fitting
29.5712	0.0162996	Fitting
29.5812	0.0163241	Fitting
29.5912	0.0163487	Fitting
29.6012	0.0163732	Fitting
29.6112	0.0163978	Fitting
29.6212	0.0164224	Fitting
29.6312	0.0164471	Fitting
29.6412	0.0164717	Fitting
29.6512	0.0164964	Fitting
29.6612	0.0165211	Fitting
29.6712	0.0165459	Fitting
29.6812	0.0165706	Fitting
29.6912	0.0165954	Fitting
29.7012	0.0166203	Fitting
29.7112	0.0166451	Fitting
29.7212	0.01667	Fitting
29.7312	0.0166949	Fitting
29.7412	0.0167198	Fitting
29.7512	0.0167448	Fitting
29.7612	0.0167698	Fitting
29.7712	0.0167948	Fitting
29.7812	0.0168198	Fitting
29.7912	0.0168449	Fitting
29.8012	0.01687	Fitting
29.8112	0.0168951	Fitting
29.8212	0.0169202	Fitting
29.8312	0.0169454	Fitting
29.8412	0.0169706	Fitting
29.8512	0.0169958	Fitting
29.8612	0.0170211	Fitting
29.8712	0.0170464	Fitting
29.8812	0.0170717	Fitting
29.8912	0.017097	Fitting
29.9012	0.0171224	Fitting
29.9112	0.0171477	Fitting
29.9212	0.0171732	Fitting
29.9312	0.0171986	Fitting
29.9412	0.0172241	Fitting
29.9512	0.0172495	Fitting
29.9612	0.0172751	Fitting
29.9712	0.0173006	Fitting
29.9812	0.0173262	Fitting
29.9912	0.0173518	Fitting
30.0012	0.0173774	Fitting
30.0112	0.0174031	Fitting
30.0212	0.0174287	Fitting
30.0312	0.0174544	Fitting
30.0412	0.0174802	Fitting
30.0512	0.0175059	Fitting
30.0612	0.0175317	Fitting
30.0712	0.0175575	Fitting
30.0812	0.0175834	Fitting
30.0912	0.0176092	Fitting
30.1012	0.0176351	Fitting
30.1112	0.017661	Fitting
30.1212	0.017687	Fitting
30.1312	0.017713	Fitting
30.1412	0.0177389	Fitting
30.1512	0.017765	Fitting
30.1612	0.017791	Fitting
30.1712	0.0178171	Fitting
30.1812	0.0178432	Fitting
30.1912	0.0178693	Fitting
30.2012	0.0178955	Fitting
30.2112	0.0179217	Fitting
30.2212	0.0179479	Fitting
30.2312	0.0179741	Fitting
30.2412	0.0180004	Fitting
30.2512	0.0180266	Fitting
30.2612	0.018053	Fitting
30.2712	0.0180793	Fitting
30.2812	0.0181057	Fitting
30.2912	0.0181321	Fitting
30.3012	0.0181585	Fitting
30.3112	0.0181849	Fitting
30.3212	0.0182114	Fitting
30.3312	0.0182379	Fitting
30.3412	0.0182644	Fitting
30.3512	0.0182909	Fitting
30.3612	0.0183175	Fitting
30.3712	0.0183441	Fitting
30.3812	0.0183707	Fitting
30.3912	0.0183974	Fitting
30.4012	0.0184241	Fitting
30.4112	0.0184508	Fitting
30.4212	0.0184775	Fitting
30.4312	0.0185043	Fitting
30.4412	0.018531	Fitting
30.4512	0.0185579	Fitting
30.4612	0.0185847	Fitting
30.4712	0.0186115	Fitting
30.4812	0.0186384	Fitting
30.4912	0.0186653	Fitting
30.5012	0.0186923	Fitting
30.5112	0.0187192	Fitting
30.5212	0.0187462	Fitting
30.5312	0.0187733	Fitting
30.5412	0.0188003	Fitting
30.5512	0.0188274	Fitting
30.5612	0.0188545	Fitting
30.5712	0.0188816	Fitting
30.5812	0.0189087	Fitting
30.5912	0.0189359	Fitting
30.6012	0.0189631	Fitting
30.6112	0.0189903	Fitting
30.6212	0.0190175	Fitting
30.6312	0.0190448	Fitting
30.6412	0.0190721	Fitting
30.6512	0.0190994	Fitting
30.6612	0.0191268	Fitting
30.6712	0.0191542	Fitting
30.6812	0.0191816	Fitting
30.6912	0.019209	Fitting
30.7012	0.0192364	Fitting
30.7112	0.0192639	Fitting
30.7212	0.0192914	Fitting
30.7312	0.0193189	Fitting
30.7412	0.0193465	Fitting
30.7512	0.0193741	Fitting
30.7612	0.0194017	Fitting
30.7712	0.0194293	Fitting
30.7812	0.0194569	Fitting
30.7912	0.0194846	Fitting
30.8012	0.0195123	Fitting
30.8112	0.0195401	Fitting
30.8212	0.0195678	Fitting
30.8312	0.0195956	Fitting
30.8412	0.0196234	Fitting
30.8512	0.0196512	Fitting
30.8612	0.0196791	Fitting
30.8712	0.019707	Fitting
30.8812	0.0197349	Fitting
30.8912	0.0197628	Fitting
30.9012	0.0197907	Fitting
30.9112	0.0198187	Fitting
30.9212	0.0198467	Fitting
30.9312	0.0198748	Fitting
30.9412	0.0199028	Fitting
30.9512	0.0199309	Fitting
30.9612	0.019959	Fitting
30.9712	0.0199871	Fitting
30.9812	0.0200153	Fitting
30.9912	0.0200435	Fitting
31.0012	0.0200717	Fitting
31.0112	0.0200999	Fitting
31.0212	0.0201281	Fitting
31.0312	0.0201564	Fitting
31.0412	0.0201847	Fitting
31.0512	0.020213	Fitting
31.0612	0.0202414	Fitting
31.0712	0.0202698	Fitting
31.0812	0.0202982	Fitting
31.0912	0.0203266	Fitting
31.1012	0.020355	Fitting
31.1112	0.0203835	Fitting
31.1212	0.020412	Fitting
31.1312	0.0204405	Fitting
31.1412	0.0204691	Fitting
31.1512	0.0204976	Fitting
31.1612	0.0205262	Fitting
31.1712	0.0205548	Fitting
31.1812	0.0205835	Fitting
31.1912	0.0206121	Fitting
31.2012	0.0206408	Fitting
31.2112	0.0206695	Fitting
31.2212	0.0206983	Fitting
31.2312	0.020727	Fitting
31.2412	0.0207558	Fitting
31.2512	0.0207846	Fitting
31.2612	0.0208135	Fitting
31.2712	0.0208423	Fitting
31.2812	0.0208712	Fitting
31.2912	0.0209001	Fitting
31.3012	0.020929	Fitting
31.3112	0.020958	Fitting
31.3212	0.020987	Fitting
31.3312	0.021016	Fitting
31.3412	0.021045	Fitting
31.3512	0.021074	Fitting
31.3612	0.0211031	Fitting
31.3712	0.0211322	Fitting
31.3812	0.0211613	Fitting
31.3912	0.0211905	Fitting
31.4012	0.0212196	Fitting
31.4112	0.0212488	Fitting
31.4212	0.021278	Fitting
31.4312	0.0213073	Fitting
31.4412	0.0213365	Fitting
31.4512	0.0213658	Fitting
31.4612	0.0213951	Fitting
31.4712	0.0214244	Fitting
31.4812	0.0214538	Fitting
31.4912	0.0214831	Fitting
31.5012	0.0215125	Fitting
31.5112	0.021542	Fitting
31.5212	0.0215714	Fitting
31.5312	0.0216009	Fitting
31.5412	0.0216303	Fitting
31.5512	0.0216599	Fitting
31.5612	0.0216894	Fitting
31.5712	0.0217189	Fitting
31.5812	0.0217485	Fitting
31.5912	0.0217781	Fitting
31.6012	0.0218077	Fitting
31.6112	0.0218374	Fitting
31.6212	0.0218671	Fitting
31.6312	0.0218967	Fitting
31.6412	0.0219265	Fitting
31.6512	0.0219562	Fitting
31.6612	0.021986	Fitting
31.6712	0.0220157	Fitting
31.6812	0.0220455	Fitting
31.6912	0.0220754	Fitting
31.7012	0.0221052	Fitting
31.7112	0.0221351	Fitting
31.7212	0.022165	Fitting
31.7312	0.0221949	Fitting
31.7412	0.0222248	Fitting
31.7512	0.0222548	Fitting
31.7612	0.0222847	Fitting
31.7712	0.0223147	Fitting
31.7812	0.0223448	Fitting
31.7912	0.0223748	Fitting
31.8012	0.0224049	Fitting
31.8112	0.022435	Fitting
31.8212	0.0224651	Fitting
31.8312	0.0224952	Fitting
31.8412	0.0225254	Fitting
31.8512	0.0225555	Fitting
31.8612	0.0225857	Fitting
31.8712	0.0226159	Fitting
31.8812	0.0226462	Fitting
31.8912	0.0226764	Fitting
31.9012	0.0227067	Fitting
31.9112	0.022737	Fitting
31.9212	0.0227673	Fitting
31.9312	0.0227977	Fitting
31.9412	0.0228281	Fitting
31.9512	0.0228584	Fitting
31.9612	0.0228888	Fitting
31.9712	0.0229193	Fitting
31.9812	0.0229497	Fitting
31.9912	0.0229802	Fitting
32.0012	0.0230107	Fitting
32.0112	0.0230412	Fitting
32.0212	0.0230717	Fitting
32.0312	0.0231023	Fitting
32.0412	0.0231328	Fitting
32.0512	0.0231634	Fitting
32.0612	0.0231941	Fitting
32.0712	0.0232247	Fitting
32.0812	0.0232553	Fitting
32.0912	0.023286	Fitting
32.1012	0.0233167	Fitting
32.1112	0.0233474	Fitting
32.1212	0.0233782	Fitting
32.1312	0.0234089	Fitting
32.1412	0.0234397	Fitting
32.1512	0.0234705	Fitting
32.1612	0.0235013	Fitting
32.1712	0.0235321	Fitting
32.1812	0.023563	Fitting
32.1912	0.0235939	Fitting
32.2012	0.0236248	Fitting
32.2112	0.0236557	Fitting
32.2212	0.0236866	Fitting
32.2312	0.0237176	Fitting
32.2412	0.0237485	Fitting
32.2512	0.0237795	Fitting
32.2612	0.0238105	Fitting
32.2712	0.0238416	Fitting
32.2812	0.0238726	Fitting
32.2912	0.0239037	Fitting
32.3012	0.0239348	Fitting
32.3112	0.0239659	Fitting
32.3212	0.023997	Fitting
32.3312	0.0240281	Fitting
32.3412	0.0240593	Fitting
32.3512	0.0240905	Fitting
32.3612	0.0241217	Fitting
32.3712	0.0241529	Fitting
32.3812	0.0241841	Fitting
32.3912	0.0242154	Fitting
32.4012	0.0242467	Fitting
32.4112	0.024278	Fitting
32.4212	0.0243093	Fitting
32.4312	0.0243406	Fitting
32.4412	0.024372	Fitting
32.4512	0.0244033	Fitting
32.4612	0.0244347	Fitting
32.4712	0.0244661	Fitting
32.4812	0.0244975	Fitting
32.4912	0.024529	Fitting
32.5012	0.0245604	Fitting
32.5112	0.0245919	Fitting
32.5212	0.0246234	Fitting
32.5312	0.0246549	Fitting
32.5412	0.0246864	Fitting
32.5512	0.024718	Fitting
32.5612	0.0247496	Fitting
32.5712	0.0247811	Fitting
32.5812	0.0248127	Fitting
32.5912	0.0248443	Fitting
32.6012	0.024876	Fitting
32.6112	0.0249076	Fitting
32.6212	0.0249393	Fitting
32.6312	0.024971	Fitting
32.6412	0.0250027	Fitting
32.6512	0.0250344	Fitting
32.6612	0.0250661	Fitting
32.6712	0.0250979	Fitting
32.6812	0.0251297	Fitting
32.6912	0.0251614	Fitting
32.7012	0.0251932	Fitting
32.7112	0.0252251	Fitting
32.7212	0.0252569	Fitting
32.7312	0.0252887	Fitting
32.7412	0.0253206	Fitting
32.7512	0.0253525	Fitting
32.7612	0.0253844	Fitting
32.7712	0.0254163	Fitting
32.7812	0.0254482	Fitting
32.7912	0.0254802	Fitting
32.8012	0.0255122	Fitting
32.8112	0.0255441	Fitting
32.8212	0.0255761	Fitting
32.8312	0.0256081	Fitting
32.8412	0.0256402	Fitting
32.8512	0.0256722	Fitting
32.8612	0.0257043	Fitting
32.8712	0.0257363	Fitting
32.8812	0.0257684	Fitting
32.8912	0.0258005	Fitting
32.9012	0.0258326	Fitting
32.9112	0.0258648	Fitting
32.9212	0.0258969	Fitting
32.9312	0.0259291	Fitting
32.9412	0.0259613	Fitting
32.9512	0.0259935	Fitting
32.9612	0.0260257	Fitting
32.9712	0.0260579	Fitting
32.9812	0.0260901	Fitting
32.9912	0.0261224	Fitting
33.0012	0.0261546	Fitting
33.0112	0.0261869	Fitting
33.0212	0.0262192	Fitting
33.0312	0.0262515	Fitting
33.0412	0.0262839	Fitting
33.0512	0.0263162	Fitting
33.0612	0.0263485	Fitting
33.0712	0.0263809	Fitting
33.0812	0.0264133	Fitting
33.0912	0.0264457	Fitting
33.1012	0.0264781	Fitting
33.1112	0.0265105	Fitting
33.1212	0.0265429	Fitting
33.1312	0.0265754	Fitting
33.1412	0.0266078	Fitting
33.1512	0.0266403	Fitting
33.1612	0.0266728	Fitting
33.1712	0.0267053	Fitting
33.1812	0.0267378	Fitting
33.1912	0.0267703	Fitting
33.2012	0.0268029	Fitting
33.2112	0.0268354	Fitting
33.2212	0.026868	Fitting
33.2312	0.0269006	Fitting
33.2412	0.0269331	Fitting
33.2512	0.0269657	Fitting
33.2612	0.0269984	Fitting
33.2712	0.027031	Fitting
33.2812	0.0270636	Fitting
33.2912	0.0270963	Fitting
33.3012	0.0271289	Fitting
33.3112	0.0271616	Fitting
33.3212	0.0271943	Fitting
33.3312	0.027227	Fitting
33.3412	0.0272597	Fitting
33.3512	0.0272924	Fitting
33.3612	0.0273251	Fitting
33.3712	0.0273579	Fitting
33.3812	0.0273906	Fitting
33.3912	0.0274234	Fitting
33.4012	0.0274562	Fitting
33.4112	0.027489	Fitting
33.4212	0.0275218	Fitting
33.4312	0.0275546	Fitting
33.4412	0.0275874	Fitting
33.4512	0.0276202	Fitting
33.4612	0.0276531	Fitting
33.4712	0.0276859	Fitting
33.4812	0.0277188	Fitting
33.4912	0.0277517	Fitting
33.5012	0.0277845	Fitting
33.5112	0.0278174	Fitting
33.5212	0.0278503	Fitting
33.5312	0.0278832	Fitting
33.5412	0.0279162	Fitting
33.5512	0.0279491	Fitting
33.5612	0.027982	Fitting
33.5712	0.028015	Fitting
33.5812	0.028048	Fitting
33.5912	0.0280809	Fitting
33.6012	0.0281139	Fitting
33.6112	0.0281469	Fitting
33.6212	0.0281799	Fitting
33.6312	0.0282129	Fitting
33.6412	0.0282459	Fitting
33.6512	0.0282789	Fitting
33.6612	0.028312	Fitting
33.6712	0.028345	Fitting
33.6812	0.0283781	Fitting
33.6912	0.0284111	Fitting
33.7012	0.0284442	Fitting
33.7112	0.0284773	Fitting
33.7212	0.0285104	Fitting
33.7312	0.0285435	Fitting
33.7412	0.0285766	Fitting
33.7512	0.0286097	Fitting
33.7612	0.0286428	Fitting
33.7712	0.0286759	Fitting
33.7812	0.028709	Fitting
33.7912	0.0287422	Fitting
33.8012	0.0287753	Fitting
33.8112	0.0288085	Fitting
33.8212	0.0288417	Fitting
33.8312	0.0288748	Fitting
33.8412	0.028908	Fitting
33.8512	0.0289412	Fitting
33.8612	0.0289744	Fitting
33.8712	0.0290076	Fitting
33.8812	0.0290408	Fitting
33.8912	0.029074	Fitting
33.9012	0.0291072	Fitting
33.9112	0.0291404	Fitting
33.9212	0.0291736	Fitting
33.9312	0.0292069	Fitting
33.9412	0.0292401	Fitting
33.9512	0.0292734	Fitting
33.9612	0.0293066	Fitting
33.9712	0.0293399	Fitting
33.9812	0.0293731	Fitting
33.9912	0.0294064	Fitting
34.0012	0.0294397	Fitting
34.0112	0.029473	Fitting
34.0212	0.0295063	Fitting
34.0312	0.0295395	Fitting
34.0412	0.0295728	Fitting
34.0512	0.0296061	Fitting
34.0612	0.0296394	Fitting
34.0712	0.0296728	Fitting
34.0812	0.0297061	Fitting
34.0912	0.0297394	Fitting
34.1012	0.0297727	Fitting
34.1112	0.029806	Fitting
34.1212	0.0298394	Fitting
34.1312	0.0298727	Fitting
34.1412	0.0299061	Fitting
34.1512	0.0299394	Fitting
34.1612	0.0299727	Fitting
34.1712	0.0300061	Fitting
34.1812	0.0300394	Fitting
34.1912	0.0300728	Fitting
34.2012	0.0301062	Fitting
34.2112	0.0301395	Fitting
34.2212	0.0301729	Fitting
34.2312	0.0302063	Fitting
34.2412	0.0302396	Fitting
34.2512	0.030273	Fitting
34.2612	0.0303064	Fitting
34.2712	0.0303398	Fitting
34.2812	0.0303732	Fitting
34.2912	0.0304066	Fitting
34.3012	0.0304399	Fitting
34.3112	0.0304733	Fitting
34.3212	0.0305067	Fitting
34.3312	0.0305401	Fitting
34.3412	0.0305735	Fitting
34.3512	0.0306069	Fitting
34.3612	0.0306403	Fitting
34.3712	0.0306737	Fitting
34.3812	0.0307071	Fitting
34.3912	0.0307405	Fitting
34.4012	0.0307739	Fitting
34.4112	0.0308073	Fitting
34.4212	0.0308407	Fitting
34.4312	0.0308741	Fitting
34.4412	0.0309075	Fitting
34.4512	0.030941	Fitting
34.4612	0.0309744	Fitting
34.4712	0.0310078	Fitting
34.4812	0.0310412	Fitting
34.4912	0.0310746	Fitting
34.5012	0.031108	Fitting
34.5112	0.0311414	Fitting
34.5212	0.0311748	Fitting
34.5312	0.0312082	Fitting
34.5412	0.0312416	Fitting
34.5512	0.031275	Fitting
34.5612	0.0313084	Fitting
34.5712	0.0313418	Fitting
34.5812	0.0313753	Fitting
34.5912	0.0314087	Fitting
34.6012	0.0314421	Fitting
34.6112	0.0314755	Fitting
34.6212	0.0315089	Fitting
34.6312	0.0315423	Fitting
34.6412	0.0315757	Fitting
34.6512	0.031609	Fitting
34.6612	0.0316424	Fitting
34.6712	0.0316758	Fitting
34.6812	0.0317092	Fitting
34.6912	0.0317426	Fitting
34.7012	0.031776	Fitting
34.7112	0.0318094	Fitting
34.7212	0.0318427	Fitting
34.7312	0.0318761	Fitting
34.7412	0.0319095	Fitting
34.7512	0.0319429	Fitting
34.7612	0.0319762	Fitting
34.7712	0.0320096	Fitting
34.7812	0.0320429	Fitting
34.7912	0.0320763	Fitting
34.8012	0.0321096	Fitting
34.8112	0.032143	Fitting
34.8212	0.0321763	Fitting
34.8312	0.0322097	Fitting
34.8412	0.032243	Fitting
34.8512	0.0322763	Fitting
34.8612	0.0323097	Fitting
34.8712	0.032343	Fitting
34.8812	0.0323763	Fitting
34.8912	0.0324096	Fitting
34.9012	0.0324429	Fitting
34.9112	0.0324762	Fitting
34.9212	0.0325095	Fitting
34.9312	0.0325428	Fitting
34.9412	0.0325761	Fitting
34.9512	0.0326094	Fitting
34.9612	0.0326427	Fitting
34.9712	0.0326759	Fitting
34.9812	0.0327092	Fitting
34.9912	0.0327425	Fitting
35.0012	0.0327757	Fitting
35.0112	0.032809	Fitting
35.0212	0.0328422	Fitting
35.0312	0.0328754	Fitting
35.0412	0.0329087	Fitting
35.0512	0.0329419	Fitting
35.0612	0.0329751	Fitting
35.0712	0.0330083	Fitting
35.0812	0.0330415	Fitting
35.0912	0.0330747	Fitting
35.1012	0.0331079	Fitting
35.1112	0.033141	Fitting
35.1212	0.0331742	Fitting
35.1312	0.0332074	Fitting
35.1412	0.0332405	Fitting
35.1512	0.0332737	Fitting
35.1612	0.0333068	Fitting
35.1712	0.0333399	Fitting
35.1812	0.0333731	Fitting
35.1912	0.0334062	Fitting
35.2012	0.0334393	Fitting
35.2112	0.0334724	Fitting
35.2212	0.0335054	Fitting
35.2312	0.0335385	Fitting
35.2412	0.0335716	Fitting
35.2512	0.0336046	Fitting
35.2612	0.0336377	Fitting
35.2712	0.0336707	Fitting
35.2812	0.0337037	Fitting
35.2912	0.0337368	Fitting
35.3012	0.0337698	Fitting
35.3112	0.0338028	Fitting
35.3212	0.0338358	Fitting
35.3312	0.0338687	Fitting
35.3412	0.0339017	Fitting
35.3512	0.0339346	Fitting
35.3612	0.0339676	Fitting
35.3712	0.0340005	Fitting
35.3812	0.0340334	Fitting
35.3912	0.0340664	Fitting
35.4012	0.0340992	Fitting
35.4112	0.0341321	Fitting
35.4212	0.034165	Fitting
35.4312	0.0341979	Fitting
35.4412	0.0342307	Fitting
35.4512	0.0342636	Fitting
35.4612	0.0342964	Fitting
35.4712	0.0343292	Fitting
35.4812	0.034362	Fitting
35.4912	0.0343948	Fitting
35.5012	0.0344276	Fitting
35.5112	0.0344603	Fitting
35.5212	0.0344931	Fitting
35.5312	0.0345258	Fitting
35.5412	0.0345585	Fitting
35.5512	0.0345912	Fitting
35.5612	0.0346239	Fitting
35.5712	0.0346566	Fitting
35.5812	0.0346893	Fitting
35.5912	0.0347219	Fitting
35.6012	0.0347546	Fitting
35.6112	0.0347872	Fitting
35.6212	0.0348198	Fitting
35.6312	0.0348524	Fitting
35.6412	0.034885	Fitting
35.6512	0.0349176	Fitting
35.6612	0.0349501	Fitting
35.6712	0.0349827	Fitting
35.6812	0.0350152	Fitting
35.6912	0.0350477	Fitting
35.7012	0.0350802	Fitting
35.7112	0.0351126	Fitting
35.7212	0.0351451	Fitting
35.7312	0.0351775	Fitting
35.7412	0.03521	Fitting
35.7512	0.0352424	Fitting
35.7612	0.0352748	Fitting
35.7712	0.0353071	Fitting
35.7812	0.0353395	Fitting
35.7912	0.0353718	Fitting
35.8012	0.0354042	Fitting
35.8112	0.0354365	Fitting
35.8212	0.0354688	Fitting
35.8312	0.035501	Fitting
35.8412	0.0355333	Fitting
35.8512	0.0355655	Fitting
35.8612	0.0355978	Fitting
35.8712	0.03563	Fitting
35.8812	0.0356621	Fitting
35.8912	0.0356943	Fitting
35.9012	0.0357264	Fitting
35.9112	0.0357586	Fitting
35.9212	0.0357907	Fitting
35.9312	0.0358228	Fitting
35.9412	0.0358548	Fitting
35.9512	0.0358869	Fitting
35.9612	0.0359189	Fitting
35.9712	0.0359509	Fitting
35.9812	0.0359829	Fitting
35.9912	0.0360149	Fitting
36.0012	0.0360469	Fitting
36.0112	0.0360788	Fitting
36.0212	0.0361107	Fitting
36.0312	0.0361426	Fitting
36.0412	0.0361745	Fitting
36.0512	0.0362063	Fitting
36.0612	0.0362382	Fitting
36.0712	0.03627	Fitting
36.0812	0.0363018	Fitting
[truncated: 3,336 more rows]

## Sheet: edf2f
Cellular ROS level (AU)	PDF	Condition
0.45	0.0716846	Observed
0.75	0.215054	Observed
1.05	0.752688	Observed
1.35	1.1828	Observed
1.65	0.645161	Observed
1.95	0.286738	Observed
2.25	0.0716846	Observed
2.55	0.0716846	Observed
2.85	0.0358423	Observed
0.502906	0.0829589	Fitting
0.512906	0.0867045	Fitting
0.522906	0.0906121	Fitting
0.532906	0.0946879	Fitting
0.542906	0.0989385	Fitting
0.552906	0.10337	Fitting
0.562906	0.107991	Fitting
0.572906	0.112806	Fitting
0.582906	0.117824	Fitting
0.592906	0.123052	Fitting
0.602906	0.128498	Fitting
0.612906	0.134168	Fitting
0.622906	0.140072	Fitting
0.632906	0.146217	Fitting
0.642906	0.15261	Fitting
0.652906	0.159261	Fitting
0.662906	0.166178	Fitting
0.672906	0.173368	Fitting
0.682906	0.180841	Fitting
0.692906	0.188604	Fitting
0.702906	0.196667	Fitting
0.712906	0.205038	Fitting
0.722906	0.213724	Fitting
0.732906	0.222735	Fitting
0.742906	0.232078	Fitting
0.752906	0.241762	Fitting
0.762906	0.251793	Fitting
0.772906	0.262181	Fitting
0.782906	0.272931	Fitting
0.792906	0.284051	Fitting
0.802906	0.295547	Fitting
0.812906	0.307425	Fitting
0.822906	0.31969	Fitting
0.832906	0.332346	Fitting
0.842906	0.345399	Fitting
0.852906	0.35885	Fitting
0.862906	0.372702	Fitting
0.872906	0.386957	Fitting
0.882906	0.401614	Fitting
0.892906	0.416672	Fitting
0.902906	0.43213	Fitting
0.912906	0.447984	Fitting
0.922906	0.464229	Fitting
0.932906	0.480857	Fitting
0.942906	0.497861	Fitting
0.952906	0.515232	Fitting
0.962906	0.532956	Fitting
0.972906	0.55102	Fitting
0.982906	0.569408	Fitting
0.992906	0.588103	Fitting
1.00291	0.607084	Fitting
1.01291	0.626328	Fitting
1.02291	0.645811	Fitting
1.03291	0.665505	Fitting
1.04291	0.685381	Fitting
1.05291	0.705407	Fitting
1.06291	0.725548	Fitting
1.07291	0.745767	Fitting
1.08291	0.766026	Fitting
1.09291	0.786281	Fitting
1.10291	0.80649	Fitting
1.11291	0.826606	Fitting
1.12291	0.846582	Fitting
1.13291	0.866367	Fitting
1.14291	0.88591	Fitting
1.15291	0.905157	Fitting
1.16291	0.924054	Fitting
1.17291	0.942546	Fitting
1.18291	0.960577	Fitting
1.19291	0.978091	Fitting
1.20291	0.995029	Fitting
1.21291	1.01134	Fitting
1.22291	1.02696	Fitting
1.23291	1.04184	Fitting
1.24291	1.05593	Fitting
1.25291	1.06917	Fitting
1.26291	1.08151	Fitting
1.27291	1.09291	Fitting
1.28291	1.10333	Fitting
1.29291	1.11272	Fitting
1.30291	1.12104	Fitting
1.31291	1.12826	Fitting
1.32291	1.13435	Fitting
1.33291	1.13929	Fitting
1.34291	1.14306	Fitting
1.35291	1.14563	Fitting
1.36291	1.14701	Fitting
1.37291	1.14718	Fitting
1.38291	1.14614	Fitting
1.39291	1.1439	Fitting
1.40291	1.14046	Fitting
1.41291	1.13585	Fitting
1.42291	1.13007	Fitting
1.43291	1.12316	Fitting
1.44291	1.11514	Fitting
1.45291	1.10605	Fitting
1.46291	1.09592	Fitting
1.47291	1.08479	Fitting
1.48291	1.0727	Fitting
1.49291	1.0597	Fitting
1.50291	1.04585	Fitting
1.51291	1.03118	Fitting
1.52291	1.01576	Fitting
1.53291	0.999641	Fitting
1.54291	0.982872	Fitting
1.55291	0.965513	Fitting
1.56291	0.947621	Fitting
1.57291	0.929251	Fitting
1.58291	0.910461	Fitting
1.59291	0.891306	Fitting
1.60291	0.87184	Fitting
1.61291	0.852118	Fitting
1.62291	0.83219	Fitting
1.63291	0.812108	Fitting
1.64291	0.79192	Fitting
1.65291	0.771673	Fitting
1.66291	0.751411	Fitting
1.67291	0.731177	Fitting
1.68291	0.71101	Fitting
1.69291	0.690949	Fitting
1.70291	0.671028	Fitting
1.71291	0.65128	Fitting
1.72291	0.631735	Fitting
1.73291	0.612422	Fitting
1.74291	0.593365	Fitting
1.75291	0.574589	Fitting
1.76291	0.556113	Fitting
1.77291	0.537957	Fitting
1.78291	0.520137	Fitting
1.79291	0.502667	Fitting
1.80291	0.485559	Fitting
1.81291	0.468825	Fitting
1.82291	0.452473	Fitting
1.83291	0.43651	Fitting
1.84291	0.420941	Fitting
1.85291	0.405771	Fitting
1.86291	0.391002	Fitting
1.87291	0.376635	Fitting
1.88291	0.36267	Fitting
1.89291	0.349108	Fitting
1.90291	0.335944	Fitting
1.91291	0.323178	Fitting
1.92291	0.310804	Fitting
1.93291	0.298819	Fitting
1.94291	0.287217	Fitting
1.95291	0.275993	Fitting
1.96291	0.26514	Fitting
1.97291	0.254653	Fitting
1.98291	0.244522	Fitting
1.99291	0.234742	Fitting
2.00291	0.225305	Fitting
2.01291	0.216203	Fitting
2.02291	0.207427	Fitting
2.03291	0.198969	Fitting
2.04291	0.190821	Fitting
2.05291	0.182975	Fitting
2.06291	0.175422	Fitting
2.07291	0.168154	Fitting
2.08291	0.161162	Fitting
2.09291	0.154438	Fitting
2.10291	0.147973	Fitting
2.11291	0.14176	Fitting
2.12291	0.13579	Fitting
2.13291	0.130055	Fitting
2.14291	0.124548	Fitting
2.15291	0.11926	Fitting
2.16291	0.114184	Fitting
2.17291	0.109313	Fitting
2.18291	0.104639	Fitting
2.19291	0.100155	Fitting
2.20291	0.0958548	Fitting
2.21291	0.0917309	Fitting
2.22291	0.0877771	Fitting
2.23291	0.0839869	Fitting
2.24291	0.0803542	Fitting
2.25291	0.076873	Fitting
2.26291	0.0735374	Fitting
2.27291	0.0703417	Fitting
2.28291	0.0672806	Fitting
2.29291	0.0643488	Fitting
2.30291	0.061541	Fitting
2.31291	0.0588525	Fitting
2.32291	0.0562783	Fitting
2.33291	0.053814	Fitting
2.34291	0.051455	Fitting
2.35291	0.0491971	Fitting
2.36291	0.0470362	Fitting
2.37291	0.0449683	Fitting
2.38291	0.0429894	Fitting
2.39291	0.0410961	Fitting
2.40291	0.0392846	Fitting
2.41291	0.0375517	Fitting
2.42291	0.0358939	Fitting
2.43291	0.0343082	Fitting
2.44291	0.0327915	Fitting
2.45291	0.031341	Fitting
2.46291	0.0299537	Fitting
2.47291	0.0286271	Fitting
2.48291	0.0273584	Fitting
2.49291	0.0261454	Fitting
2.50291	0.0249855	Fitting
2.51291	0.0238766	Fitting
2.52291	0.0228163	Fitting
2.53291	0.0218027	Fitting
2.54291	0.0208337	Fitting
2.55291	0.0199074	Fitting
2.56291	0.0190219	Fitting
2.57291	0.0181755	Fitting
2.58291	0.0173665	Fitting
2.59291	0.0165932	Fitting
2.60291	0.0158541	Fitting
2.61291	0.0151477	Fitting
2.62291	0.0144726	Fitting
2.63291	0.0138274	Fitting
2.64291	0.0132107	Fitting
2.65291	0.0126215	Fitting
2.66291	0.0120583	Fitting
2.67291	0.0115202	Fitting
2.68291	0.011006	Fitting
2.69291	0.0105146	Fitting
2.70291	0.010045	Fitting
2.71291	0.00959638	Fitting
2.72291	0.00916768	Fitting
2.73291	0.00875805	Fitting
2.74291	0.00836666	Fitting
2.75291	0.0079927	Fitting
2.76291	0.00763539	Fitting
2.77291	0.00729401	Fitting

## Sheet: edf2g_number_of_initiations
FBS (%)	Number of initiations
5	9
5	8
5	9
5	8
5	7
2.5	7
2.5	5
2.5	6
2.5	5
2.5	5
1.25	4
1.25	5
1.25	4
1.25	5
1.25	5
1.25	4
0.6	4
0.6	3
0.6	6
0.6	5
0.3	3
0.3	3
0.3	3
0.3	3
0.3	4
0.15	3
0.15	3
0.15	2
0.15	2

## Sheet: edf2g_timing_of_initiation
FBS (%)	Timing of initiation (h)
5	8
5	8
5	8
5	7
5	9
2.5	9
2.5	10
2.5	9
2.5	9
2.5	8
1.25	9
1.25	7
1.25	7
1.25	7
1.25	8
1.25	10
0.6	7
0.6	9
0.6	10
0.6	7
0.3	7
0.3	9
0.3	9
0.3	6
0.3	9
0.15	8
0.15	11
0.15	9
0.15	7

## Sheet: edf2h_number_of_initiations
Transferrin (mg/mL)	Number of initiations
4	3
4	2
4	2
4	1
4	2
4	1
1.3	3
1.3	1
1.3	2
1.3	2
1.3	2
0.4	4
0.4	2
0.4	4
0.4	3
0.4	3
0.4	3
0.11	5
0.11	6
0.11	5
0.11	5
0.11	6
0.11	7
0.03	6
0.03	6
0.03	8
0.03	7
0.03	7
0.03	6

## Sheet: edf2h_timing_of_initiation
Transferrin (mg/mL)	Timing of initiation (h)
4	26
4	24
4	24
4	15
4	18
4	16
1.3	17
1.3	9
1.3	9
1.3	14
1.3	18
0.4	10
0.4	10
0.4	10
0.4	7
0.4	7
0.4	6
0.11	7
0.11	7
0.11	6
0.11	6
0.11	6
0.11	7
0.03	7
0.03	7
0.03	5
0.03	7
0.03	5
0.03	5
