# Supplementary material for: Emergence of large-scale cell death through ferroptotic trigger waves
Source: Nature. 2024 Jul 10;631(8021):654–62. doi: 10.1038/s41586-024-07623-6 (PMC11639682; doi:10.1038/s41586-024-07623-6)
Supplement: Supplementary file 22 — Source Data Extended Data Fig. 3 [file 41586_2024_7623_MOESM22_ESM.xlsx]

## Sheet: edf3f
Wavelength (nm)	Time (min)	ROS (A.U.)
358	0	0
358	0	0
358	0	0
358	0	0
434	0	0
434	0	0
434	0	0
434	0	0
495	0	0
495	0	0
495	0	0
495	0	0
509	0	0
509	0	0
509	0	0
509	0	0
550	0	0
550	0	0
550	0	0
550	0	0
587	0	0
587	0	0
587	0	0
587	0	0
646	0	0
646	0	0
646	0	0
646	0	0
358	15	27.585
358	15	25.296
358	15	27.462
358	15	29.587
434	15	24.198
434	15	22.427
434	15	23.441
434	15	20.438
495	15	7.755
495	15	10.537
495	15	11.702
495	15	12.755
509	15	0.414
509	15	0.394
509	15	1.031
509	15	1.439
550	15	-0.002
550	15	0.553
550	15	-0.071
550	15	0.168
587	15	0.441
587	15	0.572
587	15	-0.518
587	15	-0.038
646	15	-1.25
646	15	-0.629
646	15	-0.594
646	15	-0.909
358	30	39.168
358	30	35.987
358	30	38.596
358	30	41.05
434	30	38.079
434	30	34.397
434	30	37.134
434	30	31.083
495	30	17.804
495	30	23.728
495	30	24.544
495	30	25.19
509	30	1.033
509	30	0.432
509	30	1.734
509	30	1.327
550	30	-0.268
550	30	0.464
550	30	0.198
550	30	0.09
587	30	0.041
587	30	0.375
587	30	-0.427
587	30	-0.39
646	30	-1.204
646	30	-1.029
646	30	-0.151
646	30	0.094
358	45	45.111
358	45	41.43
358	45	43.673
358	45	45.495
434	45	46.455
434	45	41.763
434	45	45.576
434	45	37.187
495	45	30.281
495	45	36.629
495	45	35.943
495	45	37.449
509	45	1.224
509	45	0.795
509	45	1.121
509	45	2.155
550	45	-0.104
550	45	0.518
550	45	0.345
550	45	0.246
587	45	-0.047
587	45	1.27
587	45	-0.34
587	45	-0.592
646	45	-0.743
646	45	-0.842
646	45	-0.284
646	45	0.292
358	60	43.213
358	60	40.671
358	60	42.576
358	60	42.619
434	60	46.684
434	60	43.215
434	60	44.537
434	60	35.558
495	60	38.993
495	60	44.587
495	60	42.79
495	60	43.373
509	60	0.734
509	60	0.083
509	60	1.056
509	60	2.185
550	60	-0.051
550	60	0.249
550	60	2.782
550	60	0.062
587	60	0.175
587	60	2.211
587	60	-0.677
587	60	-0.865
646	60	-0.518
646	60	-1.016
646	60	-0.193
646	60	0.325

## Sheet: edf3g
Wavelength (nm)	Speed (µm/min)
358	6.70539
358	6.12667
358	6.67508
358	5.56445
358	6.29797
358	6.31753
358	5.25774
358	5.20173
358	4.9608
358	5.74131
358	6.01254
358	6.11209
434	5.96286
434	5.48293
434	6.09157
434	5.9339
434	6.83621
434	5.86542
495	4.76427
495	6.59931
495	5.70371
495	7.04529
495	5.8752
495	6.19266
495	6.04573
495	6.63326
495	6.82144
495	5.97686
495	6.8621
509	0
509	0
509	0
509	0
509	0
509	0
509	0
509	0
509	0
509	0
509	0
509	0
550	0
550	0
550	0
550	0
550	0
550	0
550	0
550	0
550	0
550	0
550	0
550	0
587	0
587	0
587	0
587	0
587	0
587	0
587	0
587	0
587	0
587	0
587	0
587	0
646	0
646	0
646	0
646	0
646	0
646	0
646	0
646	0
646	0
646	0
646	0
646	0

## Sheet: edf3i
Exposure (sec)	Time (min)	ROS (A.U.)
0.625	0	-0.057
0.625	0	-1.569
0.625	0	0.19
1.25	0	-1.096
1.25	0	-1.102
1.25	0	-1.14
2.5	0	-1.574
2.5	0	-1.476
5	0	-0.55
5	0	-0.035
5	0	0.382
10	0	-0.291
10	0	-0.852
10	0	-0.431
0.625	15	0
0.625	15	0
0.625	15	0
1.25	15	0
1.25	15	0
1.25	15	0
2.5	15	0
2.5	15	0
5	15	0
5	15	0
5	15	0
10	15	0
10	15	0
10	15	0
0.625	30	2.803
0.625	30	5.725
0.625	30	3.768
1.25	30	7.789
1.25	30	11.568
1.25	30	7.962
2.5	30	14.55
2.5	30	19.655
5	30	28.477
5	30	24.013
5	30	25.091
10	30	22.616
10	30	24.022
10	30	25.981
0.625	45	6.674
0.625	45	9.957
0.625	45	9.346
1.25	45	18.923
1.25	45	28.866
1.25	45	22.228
2.5	45	35.345
2.5	45	44.979
5	45	54.576
5	45	45.3
5	45	48.749
10	45	46.566
10	45	48.128
10	45	51.868
0.625	60	13.074
0.625	60	18.886
0.625	60	19.117
1.25	60	37.126
1.25	60	49.477
1.25	60	40.251
2.5	60	54.54
2.5	60	65.007
5	60	74.466
5	60	61.19
5	60	66.409
10	60	62.742
10	60	62.798
10	60	68.653
0.625	75	24.313
0.625	75	29.551
0.625	75	29.897
1.25	75	56.946
1.25	75	65.904
1.25	75	59.145
2.5	75	68.316
2.5	75	73.851
5	75	81.086
5	75	68.313
5	75	75.105
10	75	67.866
10	75	70.781
10	75	75.303

## Sheet: edf3j
Exposure time (sec)	Speed (µm/min)
0.625	5.20705
0.625	4.85329
0.625	4.99361
0.625	5.85843
0.625	5.76758
0.625	4.90216
0.625	5.23339
0.625	4.42298
0.625	5.03727
0.625	5.05107
0.625	5.32195
0.625	3.86801
0.625	5.31584
0.625	4.69885
1.25	4.96058
1.25	6.82424
1.25	5.17936
1.25	5.55349
1.25	5.61949
1.25	5.02336
1.25	4.6914
1.25	4.78432
1.25	5.47876
1.25	4.88318
2.5	5.43038
2.5	5.08906
2.5	5.93536
2.5	5.59522
2.5	5.83653
2.5	4.89409
2.5	5.54531
5	4.93595
5	5.40698
5	5.43911
5	4.88155
5	5.37016
5	4.77845
5	4.69696
5	6.07606
5	4.96413
5	5.2412
5	4.88059
5	4.68682
10	5.50467
10	7.11385
10	5.48997
10	5.24733
10	5.24847
10	5.00962
10	4.55834
10	4.36857
10	5.37845
10	4.26682
10	3.44839
10	4.60043

## Sheet: edf3l
Condition	Speed (µm/min)
Control	5.17898
Control	5.75954
Control	3.96041
Control	4.5528
Control	4.73397
Control	4.2504
Control	4.03964
Control	4.75898
Control	4.17041
Control	5.32235
Control	4.80327
Control	5.33476
Fer-1	0
Fer-1	0
Fer-1	0
Fer-1	0
Fer-1	0
Fer-1	0
Fer-1	0
Fer-1	0
Fer-1	0
Fer-1	0
Fer-1	0
Fer-1	0
Nec-1	4.80805
Nec-1	3.95086
Nec-1	3.47703
Nec-1	4.64749
Nec-1	3.90944
Nec-1	3.95048
Nec-1	5.12935
Nec-1	5.09174
Nec-1	3.95144
Nec-1	4.22768
Nec-1	4.08985
Nec-1	4.76299
Z-VAD	4.48102
Z-VAD	4.8153
Z-VAD	4.1517
Z-VAD	4.18625
Z-VAD	3.40563
Z-VAD	4.11218
Z-VAD	4.84966
Z-VAD	4.46078
Z-VAD	4.47548
Z-VAD	4.04956
Z-VAD	4.16449
Z-VAD	4.80194
