# Supplementary material for: Emergence of large-scale cell death through ferroptotic trigger waves
Source: Nature. 2024 Jul 10;631(8021):654–62. doi: 10.1038/s41586-024-07623-6 (PMC11639682; doi:10.1038/s41586-024-07623-6)
Supplement: Supplementary file 23 — Source Data Extended Data Fig. 4 [file 41586_2024_7623_MOESM23_ESM.xlsx]

## Sheet: edf4a
Distance (um)	Cell death (A.U.)	ROS (A.U.)
1.266	0.39446	0.0126818
2.532	0.400019	0.0125833
3.798	0.404144	0.0144333
5.064	0.406181	0.0139722
6.33	0.404044	0.0153031
7.596	0.39803	0.0164652
8.862	0.391367	0.0159756
10.128	0.384654	0.0148562
11.394	0.379984	0.0144856
12.66	0.377564	0.0134946
13.926	0.378621	0.0136172
15.192	0.381664	0.0137013
16.458	0.387662	0.0149755
17.724	0.395955	0.0150328
18.99	0.405754	0.0155552
20.256	0.416016	0.0158261
21.522	0.425731	0.0166419
22.788	0.432211	0.0168796
24.054	0.436129	0.0167228
25.32	0.437628	0.0161578
26.586	0.437828	0.0166785
27.852	0.438852	0.0181513
29.118	0.437927	0.0187614
30.384	0.431995	0.0187214
31.65	0.422959	0.0187275
32.916	0.413296	0.0180805
34.182	0.404841	0.0182407
35.448	0.400501	0.0178679
36.714	0.399705	0.0167093
37.98	0.402547	0.0169866
39.246	0.407835	0.0168603
40.512	0.415704	0.0168634
41.778	0.425609	0.0168449
43.044	0.435704	0.016771
44.31	0.4433	0.0163119
45.576	0.448595	0.0167895
46.842	0.452041	0.0166354
48.108	0.454346	0.0168018
49.374	0.454008	0.0168757
50.64	0.450539	0.0168388
51.906	0.444142	0.0160808
53.172	0.437533	0.0157418
54.438	0.432842	0.0149592
55.704	0.42901	0.0146912
56.97	0.428182	0.0139085
58.236	0.429894	0.0126206
59.502	0.433022	0.0125035
60.768	0.437526	0.0128239
62.034	0.442519	0.0124881
63.3	0.44743	0.0134371
64.566	0.450657	0.0140842
65.832	0.453549	0.0146634
67.098	0.456677	0.0131937
68.364	0.457803	0.0132553
69.63	0.45407	0.0124758
70.896	0.446897	0.0120259
72.162	0.437833	0.0117178
73.428	0.430131	0.0109845
74.694	0.423233	0.0107626
75.96	0.416769	0.0113819
77.226	0.410943	0.0106363
78.492	0.404886	0.00893856
79.758	0.401656	0.00756742
81.024	0.403187	0.00840859
82.29	0.406948	0.00782008
83.556	0.413145	0.00759207
84.822	0.420321	0.00679712
86.088	0.426956	0.00733325
87.354	0.431072	0.00771224
88.62	0.432475	0.00718227
89.886	0.431225	0.00601142
91.152	0.42539	0.00619321
92.418	0.416666	0.0058019
93.684	0.408374	0.00597444
94.95	0.403893	0.005047
96.216	0.404067	0.00445541
97.482	0.408111	0.00475121
98.748	0.412661	0.00492992
100.014	0.417769	0.00594363
101.28	0.423715	0.0055554
102.546	0.430806	0.00546605
103.812	0.43666	0.00515793
105.078	0.440646	0.00470807
106.344	0.444607	0.00522263
107.61	0.448559	0.00527501
108.876	0.452952	0.00577417
110.142	0.456479	0.00646744
111.408	0.459878	0.00625791
112.674	0.464087	0.00769992
113.94	0.468274	0.00703746
115.206	0.470354	0.0058019
116.472	0.46833	0.00458174
117.738	0.461008	0.0048344
119.004	0.451438	0.00541983
120.27	0.443355	0.0054568
121.536	0.43821	0.005768
122.802	0.436537	0.00468958
124.068	0.435987	0.00524728
125.334	0.438262	0.00535512
126.6	0.443673	0.0044739
127.866	0.450955	0.00445233
129.132	0.457998	0.00443385
130.398	0.463211	0.00472964
131.664	0.468911	0.00352489
132.93	0.477839	0.00350949
134.196	0.488233	0.00366971
135.462	0.500173	0.00413497
136.728	0.510677	0.00505933
137.994	0.52058	0.00426746
139.26	0.529738	0.00448623
140.526	0.539804	0.00535204
141.792	0.553133	0.0055061
143.058	0.566001	0.00606072
144.324	0.574287	0.00605456
145.59	0.577933	0.00634111
146.856	0.580455	0.00597753
148.122	0.581325	0.00610077
149.388	0.583459	0.00589125
150.654	0.587563	0.00463412
151.92	0.592374	0.00397475
153.186	0.596759	0.00533356
154.452	0.602593	0.00561086
155.718	0.607807	0.00546297
156.984	0.613081	0.00536129
158.25	0.619778	0.00448314
159.516	0.627498	0.00332461
160.782	0.635427	0.00271762
162.048	0.639923	0.0036543
163.314	0.637655	0.00242182
164.58	0.629255	0.00264675
165.846	0.620514	0.00270529
167.112	0.617287	0.00212603
168.378	0.622156	0.00163304
169.644	0.636484	0.000163304
170.91	0.658448	0.00082268
172.176	0.68219	0
173.442	0.704144	0.00046218
174.708	0.721891	0.00143276
175.974	0.734356	0.00218457
177.24	0.740899	0.00316131
178.506	0.741801	0.00384225
179.772	0.741378	0.00444001
181.038	0.746829	0.00423665
182.304	0.758111	0.00433833
183.57	0.768284	0.00496073
184.836	0.774029	0.00624559
186.102	0.773889	0.00669545
187.368	0.770419	0.00508706
188.634	0.767591	0.00582963
189.9	0.766942	0.00596828
191.166	0.768124	0.00623327
192.432	0.770938	0.00640581
193.698	0.774158	0.00688032
194.964	0.778479	0.00740412
196.23	0.779572	0.00824837
197.496	0.773092	0.00897245
198.762	0.763689	0.00794641
200.028	0.753852	0.00752121
201.294	0.746458	0.00809739
202.56	0.744129	0.00879682
203.826	0.744653	0.00800495
205.092	0.746181	0.00793409
206.358	0.75065	0.00822372
207.624	0.757323	0.00844557
208.89	0.764276	0.00886461
210.156	0.772345	0.0106702
211.422	0.780667	0.0121461
212.688	0.790835	0.012713
213.954	0.803328	0.0147004
215.22	0.817239	0.0148267
216.486	0.827571	0.015141
217.752	0.831087	0.016318
219.018	0.824897	0.0172886
220.284	0.808277	0.0178771
221.55	0.785008	0.0167309
222.816	0.761462	0.0174981
224.082	0.740234	0.0167525
225.348	0.7271	0.0154491
226.614	0.722056	0.0145248
227.88	0.725872	0.0133108
229.146	0.739106	0.0127931
230.412	0.756231	0.0125466
231.678	0.768682	0.0124018
232.944	0.77267	0.0118996
234.21	0.772535	0.0115329
235.476	0.772391	0.0112957
236.742	0.77407	0.0111077
238.008	0.779787	0.0115298
239.274	0.784192	0.0107041
240.54	0.787149	0.0102912
241.806	0.789379	0.0109721
243.072	0.789592	0.0106024
244.338	0.789447	0.0114066
245.604	0.789595	0.011194
246.87	0.794075	0.0111848
248.136	0.805565	0.012334
249.402	0.819974	0.0136127
250.668	0.834595	0.0142752
251.934	0.84415	0.0149438
253.2	0.845648	0.0155508
254.466	0.843391	0.0162564
255.732	0.838844	0.0160068
256.998	0.831512	0.0153074
258.264	0.822181	0.0149654
259.53	0.810584	0.0157049
260.796	0.795906	0.015597
262.062	0.780669	0.0144138
263.328	0.763931	0.0133816
264.594	0.747297	0.0110153
265.86	0.733469	0.0115946
267.126	0.72571	0.0112063
268.392	0.723863	0.0108458
269.658	0.728438	0.0103867
270.924	0.738235	0.0111016
272.19	0.750795	0.0117332
273.456	0.763136	0.0120352
274.722	0.775182	0.0132307
275.988	0.786716	0.0129657
277.254	0.797519	0.0141982
278.52	0.804818	0.0160315
279.786	0.805595	0.0163396
281.052	0.800644	0.0175012
282.318	0.792295	0.0177631
283.584	0.784763	0.0195533
284.85	0.777323	0.0197073
286.116	0.769565	0.0193099
287.382	0.761485	0.0194609
288.648	0.751304	0.020225
289.914	0.741784	0.020986
291.18	0.731868	0.021704
292.446	0.720156	0.0204684
293.712	0.70851	0.021097
294.978	0.698801	0.0200155
296.244	0.691859	0.0195933
297.51	0.685014	0.0191435
298.776	0.676197	0.0174827
300.042	0.666292	0.016734
301.308	0.65669	0.0161609
302.574	0.65117	0.0156001
303.84	0.651425	0.0149407
305.106	0.654947	0.0139609
306.372	0.660408	0.0146573
307.638	0.669614	0.0152458
308.904	0.681086	0.0151133
310.17	0.693381	0.0154306
311.436	0.706407	0.0150671
312.702	0.720763	0.0156525
313.968	0.73938	0.0166662
315.234	0.764022	0.0184595
316.5	0.791164	0.0210415
317.766	0.814121	0.0251518
319.032	0.829436	0.0275983
320.298	0.834418	0.029296
321.564	0.830611	0.0294409
322.83	0.821242	0.0292437
324.096	0.808784	0.0279465
325.362	0.793343	0.0277123
326.628	0.774355	0.0280574
327.894	0.752947	0.0263597
329.16	0.731873	0.0257403
330.426	0.713465	0.0259006
331.692	0.699791	0.0249269
332.958	0.689377	0.0250193
334.224	0.679055	0.0249146
335.49	0.669546	0.0249515
336.756	0.661727	0.025386
338.022	0.656995	0.0255832
339.288	0.654523	0.0247143
340.554	0.652855	0.0247143
341.82	0.652759	0.0246403
343.086	0.654455	0.0253613
344.352	0.656724	0.0246496
345.618	0.659913	0.0246465
346.884	0.665176	0.024816
348.15	0.673628	0.0248591
349.416	0.683527	0.0243877
350.682	0.693276	0.0237283
351.948	0.700264	0.0240056
353.214	0.703025	0.0240334
354.48	0.70075	0.023679
355.746	0.692218	0.02383
357.012	0.679857	0.0240056
358.278	0.662468	0.0239163
359.544	0.641651	0.0241905
360.81	0.620308	0.0227454
362.076	0.598814	0.0218457
363.342	0.575785	0.0207765
364.608	0.550276	0.0194485
365.874	0.521178	0.018327
367.14	0.491702	0.0149808
368.406	0.467715	0.010701
369.672	0.453746	0.00843632
370.938	0.451712	0.00741645
372.204	0.459003	0.00684026
373.47	0.471317	0.00725314
374.736	0.485715	0.00833772
376.002	0.500216	0.00818675
377.268	0.513344	0.00861811
378.534	0.523017	0.00908337
379.8	0.529411	0.00811896
381.066	0.532719	0.00854108
382.332	0.533562	0.00826686
383.598	0.535394	0.00733942
384.864	0.54159	0.00740412
386.13	0.549413	0.0076537
387.396	0.556421	0.00798339
388.662	0.562893	0.00662766
389.928	0.570236	0.00698816
391.194	0.577063	0.0071453
392.46	0.583019	0.00628256
393.726	0.589131	0.00650749
394.992	0.59534	0.00683102
396.258	0.60121	0.00665231
397.524	0.603436	0.00763521
398.79	0.600692	0.00805425
400.056	0.594497	0.00940382
401.322	0.586295	0.0100324
402.588	0.580364	0.0103652
403.854	0.577438	0.0110769
405.12	0.579236	0.0114744
406.386	0.587011	0.012448
407.652	0.600097	0.0127438
408.918	0.616821	0.0132522
410.184	0.636803	0.0143245
411.45	0.654258	0.0161671
412.716	0.670381	0.01776
413.982	0.683596	0.018783
415.248	0.693499	0.01943
416.514	0.699372	0.0199169
417.78	0.701191	0.0192452
419.046	0.699121	0.0201541
420.312	0.692904	0.0211155
421.578	0.684593	0.0197813
422.844	0.677251	0.0189802
424.11	0.672696	0.018404
425.376	0.671865	0.0180959
426.642	0.674231	0.018099
427.908	0.675279	0.0185334
429.174	0.674317	0.0190141
430.44	0.672581	0.0205608
431.706	0.671496	0.0217132
432.972	0.671545	0.0242521
434.238	0.671254	0.0264644
435.504	0.666237	0.0261902
436.77	0.659176	0.0256479
438.036	0.652737	0.0253398
439.302	0.646153	0.0253798
440.568	0.638115	0.024702
441.834	0.630931	0.0248961
443.1	0.623821	0.0251703
444.366	0.615883	0.0250409
445.632	0.606956	0.0257188
446.898	0.59427	0.0254137
448.164	0.579835	0.0240457
449.43	0.566679	0.0235034
450.696	0.554673	0.0224743
451.962	0.544637	0.0220244
453.228	0.534885	0.0208936
454.494	0.524956	0.0198799
455.76	0.513545	0.0204438
457.026	0.501744	0.0188877
458.292	0.48864	0.0191989
459.558	0.474564	0.0187768
460.824	0.459063	0.0179757
462.09	0.446841	0.016885
463.356	0.436509	0.0147435
464.622	0.430712	0.0148206
465.888	0.432123	0.0148052
467.154	0.43917	0.0139455
468.42	0.450634	0.0147867
469.686	0.464563	0.0145987
470.952	0.47948	0.0145617
472.218	0.494417	0.014648
473.484	0.505231	0.0157911
474.75	0.50924	0.0162595
476.016	0.506268	0.0174026
477.282	0.498853	0.0175936
478.548	0.493334	0.0169343
479.814	0.492786	0.0171253
481.08	0.496892	0.0166261
482.346	0.50411	0.016053
483.612	0.511717	0.0152797
484.878	0.517366	0.0144909
486.144	0.522295	0.0140934
487.41	0.525481	0.0148791
488.676	0.527723	0.0145895
489.942	0.528987	0.0144724
491.208	0.529136	0.0145279
492.474	0.528467	0.0136405
493.74	0.52733	0.0136744
495.006	0.526083	0.0131999
496.272	0.525488	0.012713
497.538	0.528478	0.0136651
498.804	0.534919	0.013662
500.07	0.54386	0.0141273
501.336	0.554673	0.0148021
502.602	0.567906	0.0147867
503.868	0.584089	0.015671
505.134	0.602039	0.0157757
506.4	0.619982	0.0150054
507.666	0.633478	0.0158558
508.932	0.641393	0.0156833
510.198	0.646247	0.016053
511.464	0.648037	0.0158743
512.73	0.648092	0.0158066
513.996	0.649391	0.0170329
515.262	0.65149	0.0159021
516.528	0.653286	0.0156556
517.794	0.655966	0.0155631
519.06	0.658849	0.0151749
520.326	0.661114	0.0154152
521.592	0.660387	0.0152057
522.858	0.654735	0.0164567
524.124	0.64793	0.01552
525.39	0.641399	0.0158836
526.656	0.634825	0.0144755
527.922	0.62865	0.0139455
529.188	0.622329	0.0136251
530.454	0.615381	0.0128578
531.72	0.606388	0.0121399
532.986	0.595959	0.0107287
534.252	0.585271	0.00829151
535.518	0.574867	0.00738563
536.784	0.565367	0.00687107
538.05	0.558675	0.00667388
539.316	0.555209	0.00631338
540.582	0.55462	0.00693578
541.848	0.556731	0.00784781
543.114	0.560491	0.00842092
544.38	0.566126	0.0085873
545.646	0.572389	0.00911727
546.912	0.578219	0.00910802
548.178	0.58214	0.00870131
549.444	0.5853	0.00972426
550.71	0.586859	0.0102727
551.976	0.587332	0.00972426
553.242	0.583716	0.010775
554.508	0.575391	0.0104483
555.774	0.564141	0.0100724
557.04	0.553522	0.0100971
558.306	0.548557	0.00968729
559.572	0.548936	0.00883072
560.838	0.55154	0.00905564
562.104	0.554577	0.00926825
563.37	0.556398	0.00940998
564.636	0.554508	0.00964415
565.902	0.548518	0.00993995
567.168	0.538122	0.00926516
568.434	0.524069	0.00989989
569.7	0.509386	0.0104483
570.966	0.496411	0.0104237
572.232	0.486263	0.00958561
573.498	0.479436	0.00909878
574.764	0.474068	0.00969653
576.03	0.471824	0.00927133
577.296	0.473694	0.00938841
578.562	0.478809	0.0097027
579.828	0.487489	0.010171
581.094	0.498027	0.0101033
582.36	0.50948	0.0101341
583.626	0.520277	0.010473
584.892	0.530709	0.0126144
586.158	0.540449	0.0131783
587.424	0.548266	0.0140472
588.69	0.55372	0.0141828
589.956	0.555857	0.0135511
591.222	0.554444	0.0145772
592.488	0.550137	0.0151348
593.754	0.542484	0.0155662
595.02	0.53218	0.0162718
596.286	0.519974	0.0155354
597.552	0.506778	0.0150363
598.818	0.494761	0.0152612
600.084	0.48338	0.0136898
601.35	0.473334	0.0125312
602.616	0.465251	0.0123156
603.882	0.461998	0.0115298
605.148	0.463048	0.0115607
606.414	0.46687	0.0119951
607.68	0.471682	0.0117763
608.946	0.475987	0.0118565
610.212	0.480755	0.0125744
611.478	0.486678	0.012029
612.744	0.495861	0.0114713
614.01	0.507506	0.0122971
615.276	0.518799	0.0130181
616.542	0.528498	0.0133385
617.808	0.536213	0.0145063
619.074	0.54174	0.0140102
620.34	0.544659	0.0149192
621.606	0.545269	0.0147713
622.872	0.544424	0.0149777
624.138	0.543115	0.0149284
625.404	0.542752	0.0156094
626.67	0.541215	0.0155631
627.936	0.537503	0.0147343
629.202	0.532078	0.0146141
630.468	0.523328	0.0144416
631.734	0.512251	0.0147405
633	0.499766	0.0144416
634.266	0.486666	0.0137452
635.532	0.4726	0.0129903
636.798	0.460197	0.0123987
638.064	0.450038	0.0113357
639.33	0.443706	0.0104668
640.596	0.441561	0.0108551
641.862	0.443547	0.00946544
643.128	0.448657	0.00914192
644.394	0.456882	0.00934836
645.66	0.466515	0.00952399
646.926	0.476719	0.0096688
648.192	0.487452	0.0104329
649.458	0.497291	0.0100694
650.724	0.506251	0.0108212
651.99	0.514082	0.0112217
653.256	0.521175	0.0113419
654.522	0.524935	0.0109721
655.788	0.527221	0.0110369
657.054	0.526971	0.0114405
658.32	0.524202	0.0125898
659.586	0.517734	0.0128794
660.852	0.509748	0.0121923
662.118	0.501661	0.0115761
663.384	0.494982	0.0120475
664.65	0.492214	0.011536
665.916	0.495014	0.0119027
667.182	0.501546	0.014115
668.448	0.510017	0.0156895
669.714	0.518474	0.0189186
670.98	0.525366	0.0198522
672.246	0.530377	0.0217594
673.512	0.534335	0.023149
674.778	0.537627	0.0239995
676.044	0.540256	0.0232138
677.31	0.543403	0.0229519
678.576	0.548098	0.024665
679.842	0.553682	0.0249515
681.108	0.560141	0.0255247
682.374	0.567172	0.0267109
683.64	0.576551	0.0277061
684.906	0.587405	0.0296381
686.172	0.598744	0.0296812
687.438	0.607891	0.030738
688.704	0.615297	0.0322817
689.97	0.619592	0.0338562
691.236	0.619675	0.0345526
692.502	0.616985	0.0346358
693.768	0.614998	0.0339579
695.034	0.613006	0.0329072
696.3	0.612948	0.0320414
697.566	0.614985	0.0313789
698.832	0.618781	0.0301834
700.098	0.623517	0.0296596
701.364	0.627972	0.0298691
702.63	0.630236	0.0294285
703.896	0.628466	0.0296442
705.162	0.623532	0.0302142
706.428	0.615358	0.030698
707.694	0.60653	0.0304823
708.96	0.597637	0.0300941
710.226	0.591046	0.0293669
711.492	0.585284	0.0302481
712.758	0.579839	0.0306394
714.024	0.573437	0.0303868
715.29	0.565356	0.0297397
716.556	0.555931	0.0275521
717.822	0.547542	0.0256756
719.088	0.541365	0.0237283
720.354	0.537208	0.0211925
721.62	0.534872	0.0196642
722.886	0.532459	0.0185457
724.152	0.530343	0.0179942
725.418	0.528088	0.0174766
726.684	0.525308	0.0170544
727.95	0.522163	0.0174858
729.216	0.517722	0.0165676
730.482	0.512897	0.0163581
731.748	0.506985	0.0156124
733.014	0.501379	0.0143923
734.28	0.49603	0.0133878
735.546	0.491652	0.0119335
736.812	0.490114	0.0109968
738.078	0.49286	0.0102234
739.344	0.497699	0.0104607
740.61	0.503377	0.00928981
741.876	0.511139	0.00916349
743.142	0.519412	0.00899094
744.408	0.526057	0.00952707
745.674	0.531642	0.00999849
746.94	0.534297	0.0095548
748.206	0.534037	0.0114374
749.472	0.530564	0.0128394
750.738	0.522739	0.0138315
752.004	0.51297	0.0137976
753.27	0.503279	0.0144385
754.536	0.495876	0.0139979
755.802	0.490515	0.0139917
757.068	0.486085	0.0142721
758.334	0.481748	0.0126699
759.6	0.477913	0.012371
760.866	0.473138	0.0127346
762.132	0.468169	0.0114374
763.398	0.461631	0.0118595
764.664	0.453366	0.0115976
765.93	0.443052	0.0111693
767.196	0.431919	0.0112371
768.462	0.420605	0.0106733
769.728	0.409782	0.0102789
770.994	0.402286	0.0088492
772.26	0.398106	0.00773997
773.526	0.399499	0.00733017
774.792	0.403455	0.00659068
776.058	0.408326	0.00691113
777.324	0.413847	0.0068834
778.59	0.41879	0.00794641
779.856	0.425501	0.0086366
781.122	0.43283	0.00903716
782.388	0.441553	0.0105007
783.654	0.44898	0.010359
784.92	0.45385	0.0113696
786.186	0.456344	0.0117671
787.452	0.455712	0.0130458
788.718	0.449164	0.0144262
789.984	0.439028	0.0139024
791.25	0.426288	0.0140287
792.516	0.411312	0.0139116
793.782	0.396158	0.0140657
795.048	0.379899	0.0133724
796.314	0.363858	0.0123741
797.58	0.349395	0.0120506
798.846	0.336274	0.0106918
800.112	0.325668	0.00974891
801.378	0.321124	0.00933295
802.644	0.321916	0.00926208
803.91	0.327371	0.00907413
805.176	0.336705	0.00899094
806.442	0.348729	0.00968113
807.708	0.361592	0.00890775
808.974	0.374202	0.00995535
810.24	0.385768	0.0102419
811.506	0.395931	0.00996152
812.772	0.405885	0.0104422
814.038	0.416708	0.0100416
815.304	0.429872	0.0102604
816.57	0.444001	0.0103528
817.836	0.457492	0.0123279
819.102	0.469934	0.01328
820.368	0.480489	0.0145433
821.634	0.488011	0.0168726
822.9	0.491121	0.0175228
824.166	0.489	0.0176768
825.432	0.485189	0.0171191
826.698	0.481268	0.0161917
827.964	0.477787	0.0159606
829.23	0.476199	0.0152304
830.496	0.47423	0.0152612
831.762	0.472176	0.0145494
833.028	0.4712	0.013622
834.294	0.471599	0.01328
835.56	0.472021	0.0134864
836.826	0.472619	0.0135295
838.092	0.473076	0.0127747
839.358	0.474777	0.0125959
840.624	0.477475	0.0121923
841.89	0.480473	0.0127777
843.156	0.483893	0.0128609
844.422	0.487277	0.0134001
845.688	0.492	0.0137298
846.954	0.498216	0.0151287
848.22	0.504581	0.0161332
849.486	0.513728	0.0169589
850.752	0.524045	0.0182869
852.018	0.533705	0.0184502
853.284	0.541604	0.019162
854.55	0.547002	0.0190079
855.816	0.549448	0.019655
857.082	0.551412	0.0189894
858.348	0.553957	0.0199323
859.614	0.558376	0.0196919
860.88	0.563175	0.0195102
862.146	0.569495	0.0202558
863.412	0.574871	0.0202034
864.678	0.580918	0.0208227
865.944	0.58467	0.0212233
867.21	0.588963	0.022083
868.476	0.594341	0.0209183
869.742	0.600536	0.019923
871.008	0.607266	0.0203143
872.274	0.615172	0.0197536
873.54	0.62378	0.019769
874.806	0.633169	0.0196611
876.072	0.640125	0.0200678
877.338	0.644457	0.0200586
878.604	0.645644	0.0210569
879.87	0.642832	0.0217225
881.136	0.637572	0.0211524
882.402	0.630068	0.0214883
883.668	0.618741	0.0209737
884.934	0.605776	0.0213373
886.2	0.592483	0.020946
887.466	0.578847	0.020946
888.732	0.564798	0.0207334
889.998	0.551192	0.0193376
891.264	0.539217	0.0179387
892.53	0.530913	0.0168018
893.796	0.525057	0.0160808
895.062	0.521456	0.0152704
896.328	0.519455	0.0150578
897.594	0.518641	0.0142629
898.86	0.519559	0.0137884
900.126	0.519615	0.0137329
901.392	0.51989	0.0123679
902.658	0.522486	0.0119705
903.924	0.527717	0.0118349
905.19	0.536228	0.0124142
906.456	0.546434	0.0132584
907.722	0.556124	0.0140225
908.988	0.564015	0.0132368
910.254	0.56887	0.0139948
911.52	0.573341	0.0139578
912.786	0.578742	0.0151472
914.052	0.584325	0.0156987
915.318	0.586231	0.016278
916.584	0.586355	0.0158004
917.85	0.582056	0.0164197
919.116	0.572911	0.0164937
920.382	0.560649	0.0169866
921.648	0.546206	0.0150825
922.914	0.530174	0.0141674
924.18	0.515404	0.0136774
925.446	0.504143	0.0125805
926.712	0.497713	0.0126268
927.978	0.496288	0.0132738
929.244	0.497351	0.0126052
930.51	0.50103	0.0114158
931.776	0.505464	0.0112248
933.042	0.51094	0.0108458
934.308	0.518662	0.0101187
935.574	0.526301	0.0101371
936.84	0.533504	0.0105346
938.106	0.53901	0.0102758
939.372	0.544261	0.0100293
940.638	0.551339	0.0100848
941.904	0.559341	0.0108705
943.17	0.568612	0.0104822
944.436	0.578461	0.0106794
945.702	0.586855	0.0111355
946.968	0.592682	0.0120598
948.234	0.595091	0.0120875
949.5	0.594359	0.0123402
950.766	0.59197	0.0113511
952.032	0.587276	0.0104946
953.298	0.579106	0.0109567
954.564	0.568462	0.0110153
955.83	0.555285	0.0104145
957.096	0.542077	0.0100909
958.362	0.527581	0.00883688
959.628	0.51475	0.00889542
960.894	0.505584	0.00830383
962.16	0.499505	0.00851643
963.426	0.494557	0.00754277
964.692	0.489958	0.00672009
965.958	0.48837	0.00586968
967.224	0.488026	0.00629797
968.49	0.488596	0.00571562
969.756	0.493265	0.00582963
971.022	0.501507	0.00532123
972.288	0.512483	0.00639041
973.554	0.523905	0.00692345
974.82	0.53419	0.00740104
976.086	0.541803	0.00706211
977.352	0.547998	0.00666463
978.618	0.548802	0.00545372
979.884	0.545129	0.00567865
981.15	0.543473	0.00616548
982.416	0.545042	0.00679404
983.682	0.548026	0.00722233
984.948	0.551966	0.00810355
986.214	0.558004	0.0081775
987.48	0.566622	0.00695735
988.746	0.578882	0.00689572
990.012	0.592364	0.0077184
991.278	0.603768	0.00911419
992.544	0.614206	0.00985676
993.81	0.62356	0.0108366
995.076	0.631722	0.0119489
996.342	0.639739	0.0126637
997.608	0.64822	0.0116931
998.874	0.656714	0.0116747
1000.14	0.66526	0.0118318
1001.41	0.671629	0.0119551
1002.67	0.674021	0.0132676
1003.94	0.673997	0.0126206
1005.2	0.671982	0.0127685
1006.47	0.669929	0.0128055
1007.74	0.667904	0.0120444
1009	0.668454	0.0124388
1010.27	0.670818	0.0127377
1011.53	0.675228	0.0128609
1012.8	0.682477	0.0127099
1014.07	0.691261	0.0128702
1015.33	0.699751	0.0132861
1016.6	0.706173	0.0137822
1017.86	0.71082	0.0139609
1019.13	0.714845	0.0136035
1020.4	0.715912	0.013622
1021.66	0.714832	0.0132985
1022.93	0.711514	0.0130612
1024.19	0.706161	0.0127438
1025.46	0.699016	0.0127007
1026.73	0.689256	0.0127931
1027.99	0.677237	0.0131259
1029.26	0.667016	0.0138069
1030.52	0.660722	0.0134741
1031.79	0.652673	0.012941
1033.06	0.64283	0.0120321
1034.32	0.633574	0.0113265
1035.59	0.625939	0.0109968
1036.85	0.619676	0.0105839
1038.12	0.614926	0.0112248
1039.39	0.611116	0.0110738
1040.65	0.607531	0.0106394
1041.92	0.60643	0.00984135
1043.18	0.605389	0.00946544
1044.45	0.6004	0.0095055
1045.72	0.593016	0.00821448
1046.98	0.585456	0.0069327
1048.25	0.578663	0.00724698
1049.51	0.573806	0.00732093
1050.78	0.570514	0.00762289
1052.05	0.570586	0.00747499
1053.31	0.576879	0.00692037
1054.58	0.58664	0.0070313
1055.84	0.59937	0.00593439
1057.11	0.613883	0.00582655
1058.38	0.630063	0.00566016
1059.64	0.650117	0.0054414
1060.91	0.674648	0.00591898
1062.17	0.698548	0.0062117
1063.44	0.716209	0.00704978
1064.71	0.727789	0.0062117
1065.97	0.736307	0.00650749
1067.24	0.742517	0.00682794
1068.5	0.747255	0.00701281
1069.77	0.749299	0.00680945
1071.04	0.748748	0.00620862
1072.3	0.748836	0.00640273
1073.57	0.751656	0.00608229
1074.83	0.756503	0.00599909
1076.1	0.764465	0.00562319
1077.37	0.775313	0.00644895
1078.63	0.78802	0.00672009
1079.9	0.801306	0.00664615
1081.16	0.814932	0.00680637
1082.43	0.828685	0.00665539
1083.7	0.837365	0.00767527
1084.96	0.841749	0.00931755
1086.23	0.843435	0.00983827
1087.49	0.843274	0.010282
1088.76	0.841517	0.0100786
1090.03	0.837729	0.0107102
1091.29	0.831929	0.0113018
1092.56	0.822745	0.0112125
1093.82	0.814381	0.0109876
1095.09	0.812201	0.0102296
1096.36	0.814728	0.0106548
1097.62	0.819191	0.0106178
1098.89	0.824004	0.0104514
1100.15	0.828795	0.0111046
1101.42	0.836228	0.0100848
1102.69	0.847577	0.0106579
1103.95	0.859758	0.0115915
1105.22	0.870773	0.0132954
1106.48	0.880291	0.0152057
1107.75	0.885883	0.016657
1109.02	0.880167	0.0167001
1110.28	0.861381	0.0169373
1111.55	0.831704	0.015822
1112.81	0.799001	0.0154553
1114.08	0.769403	0.0138069
1115.35	0.743228	0.0143984
1116.61	0.719738	0.0139948
1117.88	0.700947	0.0128548
1119.14	0.687839	0.0123556
1120.41	0.682052	0.0124326
1121.68	0.685158	0.0130581
1122.94	0.692697	0.0132245
1124.21	0.698829	0.0138007
1125.47	0.704334	0.0146141
1126.74	0.70582	0.0156525
1128.01	0.70349	0.0156587
1129.27	0.69953	0.0161917
1130.54	0.695883	0.0162687
1131.8	0.690114	0.0159483
1133.07	0.683174	0.0156001
1134.34	0.680041	0.0156494
1135.6	0.679484	0.0142937
1136.87	0.679103	0.0143122
1138.13	0.678047	0.0148052
1139.4	0.675133	0.0145186
1140.67	0.670673	0.0136127
1141.93	0.6666	0.013662
1143.2	0.665069	0.0136528
1144.46	0.663838	0.0141026
1145.73	0.660752	0.0150054
1147	0.65826	0.0156956
1148.26	0.65456	0.0167771
1149.53	0.650367	0.0164382
1150.79	0.644501	0.0166354
1152.06	0.635453	0.0170421
1153.33	0.622695	0.0174334
1154.59	0.606382	0.0173595
1155.86	0.590755	0.0159206
1157.12	0.575446	0.0145772
1158.39	0.560101	0.0133416
1159.66	0.551208	0.0137237
1160.92	0.548779	0.0141427
1162.19	0.549288	0.0147774
1163.45	0.549209	0.0154861
1164.72	0.547073	0.0163889
1165.99	0.545324	0.0153043
1167.25	0.546832	0.015027
1168.52	0.549621	0.0151749
1169.78	0.550411	0.0146357
1171.05	0.548523	0.0139671
1172.32	0.544023	0.0136805
1173.58	0.534743	0.0140872
1174.85	0.522845	0.0130211
1176.11	0.509949	0.0119612
1177.38	0.500118	0.0120352
1178.65	0.495487	0.0127284
1179.91	0.492814	0.0126853
1181.18	0.492984	0.0129996
1182.44	0.495658	0.0133971
1183.71	0.497001	0.0137576
1184.98	0.497881	0.0129657
1186.24	0.498717	0.0131783
1187.51	0.498418	0.0125528
1188.77	0.498386	0.0112988
1190.04	0.500095	0.011764
1191.31	0.503941	0.0121029
1192.57	0.509349	0.0119027
1193.84	0.515326	0.0112248
1195.1	0.522566	0.0108951
1196.37	0.530676	0.0104145
1197.64	0.537402	0.010436
1198.9	0.540179	0.0102635
1200.17	0.539928	0.0100632
1201.43	0.539636	0.00964107
1202.7	0.539026	0.00943771
1203.97	0.537742	0.00839935
1205.23	0.539064	0.00813436
1206.5	0.540273	0.00758283
1207.76	0.542642	0.0081282
1209.03	0.549304	0.00814669
1210.3	0.560951	0.00821139
1211.56	0.573412	0.00762289
1212.83	0.585008	0.00748731
1214.09	0.593978	0.00839627
1215.36	0.601296	0.00923743
1216.63	0.606433	0.0108643
1217.89	0.608281	0.0126391
1219.16	0.605419	0.0127962
1220.42	0.599776	0.0129564
1221.69	0.59187	0.0141674
1222.96	0.582444	0.013964
1224.22	0.574476	0.0135912
1225.49	0.571218	0.0139886
1226.75	0.573885	0.0144354
1228.02	0.580403	0.0146018
1229.29	0.589793	0.0133878
1230.55	0.602162	0.0125528
1231.82	0.611404	0.0131352
1233.08	0.616111	0.0138839
1234.35	0.619118	0.0139301
1235.62	0.621606	0.0140595
1236.88	0.625737	0.0141273
1238.15	0.63433	0.01495
1239.41	0.643833	0.0163642
1240.68	0.652322	0.0173133
1241.95	0.657341	0.0170236
1243.21	0.658552	0.0161178
1244.48	0.657201	0.0164937
1245.74	0.654434	0.0174858
1247.01	0.650284	0.0181051
1248.28	0.646971	0.0192975
1249.54	0.647892	0.0208197
1250.81	0.650618	0.021593
1252.07	0.652752	0.0219782
1253.34	0.655412	0.0232384
1254.61	0.656072	0.0234541
1255.87	0.653176	0.0233
1257.14	0.64891	0.0253891
1258.4	0.644194	0.0267756
1259.67	0.638935	0.0283193
1260.94	0.632033	0.0297859
1262.2	0.625363	0.0300355
1263.47	0.618316	0.030017
1264.73	0.612343	0.0288955
1266	0.606317	0.0286397
1267.27	0.600779	0.0296658
1268.53	0.598131	0.0302543
1269.8	0.598913	0.0315484
1271.06	0.602958	0.0318812
1272.33	0.610238	0.0326545
1273.6	0.61933	0.0345433
1274.86	0.62864	0.0367556
1276.13	0.63943	0.0393623
1277.39	0.649288	0.0414637
1278.66	0.655823	0.0415315
1279.93	0.65634	0.0423018
1281.19	0.651583	0.0430135
1282.46	0.650199	0.0428564
1283.72	0.654353	0.043562
1284.99	0.660635	0.0444771
1286.26	0.664711	0.0448314
1287.52	0.667792	0.0478017
1288.79	0.670803	0.0483841
1290.05	0.67011	0.0479496
1291.32	0.667756	0.0461286
1292.59	0.667263	0.0465754
1293.85	0.671552	0.0483348
1295.12	0.676116	0.0493978
1296.38	0.677847	0.0485813
1297.65	0.674359	0.0474289
1298.92	0.666025	0.0446312
1300.18	0.654858	0.0416948
1301.45	0.644124	0.0408752
1302.71	0.636064	0.0403668
1303.98	0.631016	0.0401819
1305.25	0.631252	0.041741
1306.51	0.636355	0.044548
1307.78	0.64277	0.0440704
1309.04	0.648085	0.0430813
1310.31	0.653039	0.0428934
1311.58	0.654992	0.0427085
1312.84	0.652766	0.0429242
1314.11	0.6513	0.0429365
1315.37	0.647881	0.0428348
1316.64	0.643085	0.0414452
1317.91	0.639474	0.0403606
1319.17	0.635461	0.0395102
1320.44	0.630602	0.039273
1321.7	0.624046	0.0391528
1322.97	0.613694	0.037492
1324.24	0.600332	0.0359946
1325.5	0.587749	0.0344108
1326.77	0.575645	0.032898
1328.03	0.563423	0.032519
1329.3	0.55432	0.033394
1330.57	0.54766	0.0345156
1331.83	0.542121	0.0335142
1333.1	0.533006	0.0330582
1334.36	0.520734	0.0310492
1335.63	0.510319	0.0308705
1336.9	0.504937	0.0316932
1338.16	0.502285	0.0297151
1339.43	0.498849	0.0305254
1340.69	0.499008	0.0330643
1341.96	0.501085	0.0344293
1343.23	0.501694	0.0355385
1344.49	0.499018	0.0342136
1345.76	0.495229	0.0336898
1347.02	0.492598	0.0339086
1348.29	0.492788	0.0344355
1349.56	0.493404	0.0346019
1350.82	0.497071	0.0350794
1352.09	0.500949	0.0365461
1353.35	0.505704	0.0378587
1354.62	0.508771	0.0390049
1355.89	0.511938	0.0404099
1357.15	0.518302	0.0399847
1358.42	0.533429	0.0410292
1359.68	0.552862	0.0413528
1360.95	0.570005	0.0417564
1362.22	0.583175	0.0413651
1363.48	0.595333	0.0423788
1364.75	0.604254	0.0420953
1366.01	0.615161	0.0418519
1367.28	0.628371	0.042995
1368.55	0.64085	0.0438023
1369.81	0.654784	0.0450071
1371.08	0.670967	0.0460917
1372.34	0.691729	0.0492252
1373.61	0.718914	0.0529381
1374.88	0.750007	0.0563675
1376.14	0.779691	0.0581083
1377.41	0.803984	0.0573627
1378.67	0.82258	0.0555201
1379.94	0.834762	0.0529596
1381.21	0.842139	0.0519983
1382.47	0.847272	0.0532277
1383.74	0.847952	0.0521493
1385	0.848454	0.0524389
1386.27	0.85118	0.0526361
1387.54	0.855625	0.0542568
1388.8	0.855355	0.0554061
1390.07	0.851115	0.0562442
1391.33	0.845527	0.0570145
1392.6	0.840544	0.0582778
1393.87	0.843719	0.0598338
1395.13	0.851022	0.0630721
1396.4	0.861057	0.0653646
1397.66	0.873431	0.0668559
1398.93	0.888545	0.0682362
1400.2	0.907451	0.0699617
1401.46	0.924599	0.0715331
1402.73	0.940345	0.0715824
1403.99	0.951483	0.0707998
1405.26	0.957592	0.0698076
1406.53	0.959085	0.0690281
1407.79	0.957616	0.0688956
1409.06	0.946523	0.0676169
1410.32	0.928998	0.0667603
1411.59	0.910758	0.0646189
1412.86	0.898372	0.0642954
1414.12	0.890931	0.0653399
1415.39	0.887426	0.067697
1416.65	0.883684	0.0703807
1417.92	0.880165	0.0724174
1419.19	0.877669	0.0739118
1420.45	0.875724	0.07316
1421.72	0.872638	0.0726146
1422.98	0.865416	0.0713513
1424.25	0.853815	0.0685813
1425.52	0.837838	0.0650934
1426.78	0.817638	0.061664
1428.05	0.794845	0.0605764
1429.31	0.77332	0.0603545
1430.58	0.756291	0.0614268
1431.85	0.747831	0.0628749
1433.11	0.745431	0.0644217
1434.38	0.751229	0.0670376
1435.64	0.761189	0.0695334
1436.91	0.769652	0.0705564
1438.18	0.774019	0.0685443
1439.44	0.777175	0.0674813
1440.71	0.779205	0.0657836
1441.97	0.784935	0.0637438
1443.24	0.792513	0.0630198
1444.51	0.794778	0.0613836
1445.77	0.793829	0.0591744
1447.04	0.791081	0.0578279
1448.3	0.782993	0.0565893
1449.57	0.773382	0.055591
1450.84	0.760541	0.05491
1452.1	0.748445	0.055286
1453.37	0.738963	0.0542445
1454.63	0.732893	0.0537823
1455.9	0.731256	0.0535482
1457.17	0.729741	0.052556
1458.43	0.725429	0.0519028
1459.7	0.720702	0.0523989
1460.96	0.718814	0.0524019
1462.23	0.718389	0.0537115
1463.5	0.716861	0.053465
1464.76	0.715142	0.0513543
1466.03	0.712965	0.0507289
1467.29	0.71225	0.0486028
1468.56	0.71037	0.0462057
1469.83	0.707907	0.0436359
1471.09	0.701894	0.0425421
1472.36	0.694789	0.041208
1473.62	0.688146	0.039162
1474.89	0.683024	0.0394856
1476.16	0.680969	0.040108
1477.42	0.682976	0.0416301
1478.69	0.687704	0.0427547
1479.95	0.695252	0.0433617
1481.22	0.704203	0.0439441
1482.49	0.707615	0.042083
1483.75	0.705593	0.0397105
1485.02	0.700631	0.0385396
1486.28	0.696051	0.0387985
1487.55	0.693835	0.0405024
1488.82	0.693297	0.0412603
1490.08	0.696067	0.0418119
1491.35	0.702958	0.042881
1492.61	0.70614	0.0450379
1493.88	0.70577	0.045611
1495.15	0.701373	0.0462272
1496.41	0.694382	0.0460085
1497.68	0.687009	0.0450102
1498.94	0.681515	0.0435805
1500.21	0.675361	0.0441258
1501.48	0.669151	0.0440149
1502.74	0.662762	0.0433463
1504.01	0.655718	0.0435127
1505.27	0.649647	0.0445849
1506.54	0.643071	0.044095
1507.81	0.636728	0.042955
1509.07	0.62857	0.0414267
1510.34	0.620332	0.0396643
1511.6	0.609483	0.0389464
1512.87	0.596875	0.0377508
1514.14	0.583283	0.0395842
1515.4	0.570748	0.0421724
1516.67	0.562486	0.0451057
1517.93	0.55935	0.0504454
1519.2	0.562413	0.0561025
1520.47	0.566921	0.0594302
1521.73	0.571064	0.0597444
1523	0.575704	0.0602344
1524.26	0.579779	0.0609338
1525.53	0.582208	0.060678
1526.8	0.58246	0.0606904
1528.06	0.581744	0.0615069
1529.33	0.580504	0.0625514
1530.59	0.576733	0.0634326
1531.86	0.568182	0.061889
1533.13	0.557816	0.0629304
1534.39	0.549216	0.0633279
1535.66	0.540625	0.0627455
1536.92	0.53013	0.0611341
1538.19	0.517984	0.0582193
1539.46	0.506747	0.0564537
1540.72	0.495751	0.0548854
1541.99	0.484283	0.0536036
1543.25	0.473843	0.0520969
1544.52	0.464927	0.0542969
1545.79	0.459215	0.0606565
1547.05	0.456101	0.0686984
1548.32	0.455088	0.0747468
1549.58	0.457583	0.0784843
1550.85	0.465404	0.0821139
1552.12	0.479347	0.0867881
1553.38	0.494892	0.0918105
1554.65	0.51077	0.0991622
1555.91	0.526142	0.105167
1557.18	0.543518	0.111059
1558.45	0.561014	0.115018
1559.71	0.577841	0.116707
1560.98	0.591421	0.117924
1562.24	0.604195	0.119249
1563.51	0.617298	0.120376
1564.78	0.631276	0.11931
1566.04	0.644752	0.116697
1567.31	0.655093	0.113031
1568.57	0.659744	0.107161
1569.84	0.656391	0.101359
1571.11	0.648574	0.0967342
1572.37	0.640584	0.0961735
1573.64	0.632464	0.0959424
1574.9	0.624756	0.0957791
1576.17	0.617809	0.0958653
1577.44	0.611017	0.0950981
1578.7	0.605443	0.0936777
1579.97	0.602802	0.0931046
1581.23	0.601938	0.092248
1582.5	0.604496	0.0940505
1583.77	0.612862	0.094069
1585.03	0.624411	0.0939766
1586.3	0.63738	0.0947499
1587.56	0.650394	0.09479
1588.83	0.663039	0.0951382
1590.1	0.675171	0.096725
1591.36	0.689622	0.0981824
1592.63	0.708348	0.100493
1593.89	0.728754	0.102345
1595.16	0.748057	0.101935
1596.43	0.764418	0.0975723
1597.69	0.780463	0.0925746
1598.96	0.796332	0.0879898
1600.22	0.810249	0.0879559
1601.49	0.818452	0.0873766
1602.76	0.82054	0.0855464
1604.02	0.820218	0.0837531
1605.29	0.820901	0.0792053
1606.55	0.821907	0.0744294
1607.82	0.822087	0.0695827
1609.09	0.823775	0.0672133
1610.35	0.827498	0.0670869
1611.62	0.836544	0.069102
1612.88	0.846644	0.0723558
1614.15	0.855758	0.0749717
1615.42	0.865831	0.0752953
1616.68	0.875919	0.0754986
1617.95	0.886823	0.0745342
1619.21	0.897434	0.0747252
1620.48	0.908465	0.0750919
1621.75	0.918009	0.0749841
1623.01	0.924423	0.0739549
1624.28	0.930245	0.0732247
1625.54	0.937471	0.0730244
1626.81	0.946266	0.0719984
1628.08	0.954377	0.0712496
1629.34	0.959617	0.070809
1630.61	0.963213	0.0702144
1631.87	0.967524	0.0706919
1633.14	0.969847	0.0699802
1634.41	0.966975	0.0696043
1635.67	0.959461	0.0699925
1636.94	0.948882	0.0693824
1638.2	0.935821	0.0685936
1639.47	0.919375	0.0677093
1640.74	0.900696	0.0657374
1642	0.87884	0.064662
1643.27	0.852988	0.0625021
1644.53	0.826641	0.0599879
1645.8	0.803174	0.0579574
1647.07	0.786765	0.0563859
1648.33	0.776911	0.056312
1649.6	0.773007	0.0580775
1650.86	0.775163	0.0579204
1652.13	0.780647	0.0554739
1653.4	0.787593	0.0532524
1654.66	0.79332	0.0502728
1655.93	0.796076	0.0464676
1657.19	0.795613	0.0431214
1658.46	0.791322	0.041171
1659.73	0.782637	0.0391158
1660.99	0.76948	0.0364074
1662.26	0.753296	0.03271
1663.52	0.736769	0.0273364
1664.79	0.720801	0.0228009
1666.06	0.701961	0.0208597
1667.32	0.681695	0.0198768
1668.59	0.662103	0.0197289
1669.85	0.644197	0.020644
1671.12	0.631168	0.02163
1672.39	0.626268	0.0242213
1673.65	0.627266	0.0258297
1674.92	0.632616	0.0268958
1676.18	0.641118	0.0277585
1677.45	0.650145	0.0282638
1678.72	0.662211	0.0284918
1679.98	0.677636	0.0290588
1681.25	0.69392	0.0280112
1682.51	0.707937	0.0277893
1683.78	0.720374	0.0269512
1685.05	0.731913	0.0260053
1686.31	0.744208	0.0258882
1687.58	0.756932	0.0263227
1688.84	0.769494	0.0266246
1690.11	0.782298	0.0269512
1691.38	0.795524	0.0283902
1692.64	0.806988	0.0287507
1693.91	0.814952	0.0282084
1695.17	0.819585	0.0273888
1696.44	0.821353	0.0260454
1697.71	0.819472	0.0252997
1698.97	0.81227	0.0225883
1700.24	0.800505	0.0213281
1701.5	0.786819	0.0228224
1702.77	0.776815	0.0256232
1704.04	0.77399	0.0288832
1705.3	0.77661	0.0320075
1706.57	0.784016	0.0355848
1707.83	0.794139	0.0398522
1709.1	0.809533	0.0458636
1710.37	0.830069	0.0533725
1711.63	0.854269	0.0624405
1712.9	0.879211	0.0725776
1714.16	0.901983	0.0870131
1715.43	0.922803	0.104203
1716.7	0.943974	0.116352
1717.96	0.964404	0.121452
1719.23	0.981046	0.124702
1720.49	0.993217	0.124604
1721.76	1	0.124832
1723.03	0.999434	0.128153
1724.29	0.995432	0.136888
1725.56	0.987362	0.145867
1726.82	0.974744	0.14803
1728.09	0.960756	0.148095
1729.36	0.946389	0.148406
1730.62	0.932971	0.148391
1731.89	0.921488	0.149669
1733.15	0.915767	0.150011
1734.42	0.916217	0.152029
1735.69	0.921734	0.152821
1736.95	0.928114	0.152535
1738.22	0.934195	0.151145
1739.48	0.93994	0.150492
1740.75	0.943946	0.149561
1742.02	0.94553	0.148492
1743.28	0.944695	0.146942
1744.55	0.944812	0.146588
1745.81	0.943534	0.145537
1747.08	0.941051	0.145408
1748.35	0.937184	0.143605
1749.61	0.934141	0.142721
1750.88	0.930252	0.140481
1752.14	0.922686	0.135671
1753.41	0.910408	0.131472
1754.68	0.891545	0.128317
1755.94	0.8709	0.124363
1757.21	0.84787	0.122398
1758.47	0.824892	0.118278
1759.74	0.800294	0.112599
1761.01	0.775267	0.105787
1762.27	0.753165	0.0979051
1763.54	0.735244	0.0886492
1764.8	0.725695	0.0766048
1766.07	0.722262	0.0622464
1767.34	0.720487	0.0519675
1768.6	0.720588	0.0513235
1769.87	0.721928	0.0510216
1771.13	0.723211	0.0516717
1772.4	0.723182	0.0510123
1773.67	0.723306	0.0474258
1774.93	0.722743	0.0400864
1776.2	0.721591	0.0317887
1777.46	0.720821	0.0289664
1778.73	0.720634	0.0306918
1780	0.719478	0.032103
1781.26	0.716368	0.0329473
1782.53	0.711756	0.0334341
1783.79	0.701266	0.032824
1785.06	0.685531	0.0311756
1786.33	0.666556	0.0307873
1787.59	0.646105	0.029977
1788.86	0.627029	0.0309476
1790.12	0.610535	0.0327223
1791.39	0.598571	0.0347035
1792.66	0.591109	0.035859
1793.92	0.589921	0.0388693
1795.19	0.592663	0.0450071
1796.45	0.601619	0.0528641
1797.72	0.616829	0.0568543
1798.99	0.638393	0.061738
1800.25	0.66333	0.0653615
1801.52	0.688458	0.0677556
1802.78	0.711717	0.0705995
1804.05	0.730642	0.0707289
1805.32	0.74676	0.0688802
1806.58	0.759806	0.0689942
1807.85	0.769114	0.0689603
1809.11	0.774916	0.0704116
1810.38	0.778031	0.0722387
1811.65	0.777766	0.0732124
1812.91	0.773535	0.0731261
1814.18	0.76351	0.0731353
1815.44	0.748336	0.0714592
1816.71	0.729099	0.0702205
1817.98	0.708446	0.069669
1819.24	0.686421	0.06538
1820.51	0.66449	0.0628934
1821.77	0.647213	0.0623142
1823.04	0.635695	0.0620492
1824.31	0.627876	0.0621539
1825.57	0.622176	0.0605486
1826.84	0.616888	0.0589495
1828.1	0.611415	0.0589741
1829.37	0.604937	0.0579789
1830.64	0.597719	0.0574613
1831.9	0.589879	0.0563983
1833.17	0.580742	0.0557204
1834.43	0.574099	0.0564352
1835.7	0.570937	0.0571624
1836.97	0.570645	0.0576431
1838.23	0.575364	0.0604192
1839.5	0.58385	0.0614946
1840.76	0.594325	0.0622741
1842.03	0.604464	0.0619814
1843.3	0.613205	0.0620584
1844.56	0.620023	0.0610694
1845.83	0.624855	0.0566571
1847.09	0.624747	0.0505255
1848.36	0.618922	0.0479897
1849.63	0.607612	0.044816
1850.89	0.592856	0.0428441
1852.16	0.578594	0.042046
1853.42	0.56643	0.0419074
1854.69	0.557981	0.0422155
1855.96	0.551597	0.0428595
1857.22	0.5469	0.0421816
1858.49	0.545644	0.0400617
1859.75	0.547213	0.0380744
1861.02	0.549618	0.0358035
1862.29	0.553744	0.034112
1863.55	0.559525	0.0347405
1864.82	0.567989	0.0359021
1866.08	0.576594	0.0372055
1867.35	0.584574	0.0372363
1868.62	0.591576	0.0372948
1869.88	0.596151	0.0381668
1871.15	0.598729	0.038287
1872.41	0.599119	0.0378741
1873.68	0.597527	0.0376307
1874.95	0.594892	0.0391374
1876.21	0.591384	0.043599
1877.48	0.588357	0.0492899
1878.74	0.586807	0.0522356
1880.01	0.586813	0.0536899
1881.28	0.58779	0.0535266
1882.54	0.59027	0.052747
1883.81	0.594335	0.051795
1885.07	0.597194	0.0509353
1886.34	0.598013	0.0504762
1887.61	0.596219	0.0502051
1888.87	0.591108	0.0482639
1890.14	0.582657	0.0485813
1891.4	0.57118	0.0491205
1892.67	0.559902	0.0515885
1893.94	0.552107	0.0548577
1895.2	0.549081	0.0585582
1896.47	0.550298	0.0599848
1897.73	0.5563	0.060145
1899	0.563311	0.0606287
1900.27	0.569376	0.0599817
1901.53	0.573439	0.059501
1902.8	0.573626	0.0580436
1904.06	0.571431	0.0567865
1905.33	0.57033	0.0595627
1906.6	0.570695	0.0625329
1907.86	0.571614	0.0662519
1909.13	0.570767	0.0698662
1910.39	0.569316	0.0736653
1911.66	0.5672	0.0774244
1912.93	0.564976	0.0818921
1914.19	0.564006	0.0845358
1915.46	0.562504	0.0876416
1916.72	0.561113	0.089327
1917.99	0.56051	0.0909477
1919.26	0.560621	0.093006
1920.52	0.563945	0.0966202
1921.79	0.573113	0.102071
1923.05	0.588089	0.108132
1924.32	0.608146	0.113555
1925.59	0.633232	0.117092
1926.85	0.662154	0.122891
1928.12	0.694231	0.131663
1929.38	0.726021	0.141196
1930.65	0.752343	0.146868
1931.92	0.773428	0.149121
1933.18	0.789015	0.149654
1934.45	0.799838	0.150138
1935.71	0.808437	0.151518
1936.98	0.814465	0.15333
1938.25	0.819261	0.153548
1939.51	0.822207	0.153191
1940.78	0.824918	0.153447
1942.04	0.831259	0.151931
1943.31	0.839361	0.15088
1944.58	0.846826	0.150677
1945.84	0.852325	0.149823
1947.11	0.855481	0.149201
1948.37	0.85874	0.152495
1949.64	0.864034	0.156155
1950.91	0.869732	0.163236
1952.17	0.875497	0.17031
1953.44	0.881132	0.17659
1954.7	0.885678	0.183039
1955.97	0.885935	0.185115
1957.24	0.883049	0.185248
1958.5	0.878731	0.183029
1959.77	0.874346	0.181658
1961.03	0.867967	0.179089
1962.3	0.860909	0.175557
1963.57	0.852448	0.17133
1964.83	0.840997	0.168135
1966.1	0.829031	0.163883
1967.36	0.817132	0.161467
1968.63	0.807484	0.15936
1969.9	0.801012	0.157856
1971.16	0.798022	0.155508
1972.43	0.793801	0.151552
1973.69	0.786507	0.147121
1974.96	0.775624	0.143205
1976.23	0.762809	0.138558
1977.49	0.74781	0.131077
1978.76	0.731665	0.119178
1980.02	0.716068	0.109903
1981.29	0.70269	0.105799
1982.56	0.690417	0.106428
1983.82	0.678505	0.108742
1985.09	0.668348	0.110504
1986.35	0.659234	0.109386
1987.62	0.65417	0.107916
1988.89	0.652211	0.108942
1990.15	0.65398	0.110122
1991.42	0.657326	0.109999
1992.68	0.659266	0.111031
1993.95	0.659538	0.110076
1995.22	0.656802	0.108045
1996.48	0.650873	0.105574
1997.75	0.641665	0.103917
1999.01	0.628476	0.10066
2000.28	0.612984	0.0965648
2001.55	0.599403	0.0939334
2002.81	0.590612	0.0962751
2004.08	0.58812	0.101168
2005.34	0.589221	0.0990451
2006.61	0.595504	0.10062
2007.88	0.607443	0.107759
2009.14	0.622209	0.118065
2010.41	0.637881	0.125725
2011.67	0.656825	0.133847
2012.94	0.677177	0.14049
2014.21	0.696684	0.147214
2015.47	0.715103	0.152837
2016.74	0.732195	0.1554
2018	0.745912	0.154957
2019.27	0.754904	0.154732
2020.54	0.7606	0.15382
2021.8	0.760847	0.153943
2023.07	0.759699	0.154118
2024.33	0.759703	0.153675
2025.6	0.761448	0.153693
2026.87	0.761048	0.155604
2028.13	0.761263	0.157098
2029.4	0.760238	0.159369
2030.66	0.757138	0.161104
2031.93	0.753248	0.16225
2033.2	0.750536	0.163304
2034.46	0.751186	0.164622
2035.73	0.754306	0.165744
2036.99	0.75907	0.166225
2038.26	0.761207	0.165938
2039.53	0.761307	0.165017
2040.79	0.758612	0.163834
2042.06	0.753276	0.162995
2043.32	0.745477	0.161057
2044.59	0.736483	0.158879
2045.86	0.726989	0.157613
2047.12	0.717304	0.156885
2048.39	0.708494	0.155403
2049.65	0.700428	0.155308
2050.92	0.694586	0.15536
2052.19	0.690302	0.151903
2053.45	0.684111	0.144585
2054.72	0.673753	0.136571
2055.98	0.663166	0.134365
2057.25	0.651193	0.129641
2058.52	0.63558	0.121994
2059.78	0.618054	0.112328
2061.05	0.599314	0.105303
2062.31	0.578991	0.0993255
2063.58	0.558897	0.0939057
2064.85	0.540948	0.0884458
2066.11	0.524098	0.0836545
2067.38	0.509741	0.0835775
2068.64	0.503031	0.0863968
2069.91	0.506194	0.0886307
2071.18	0.51104	0.0901528
2072.44	0.517002	0.0894256
2073.71	0.521781	0.0875954
2074.97	0.524148	0.086061
2076.24	0.524663	0.0847545
2077.51	0.523466	0.0806935
2078.77	0.520706	0.0771686
2080.04	0.518256	0.0736283
2081.3	0.518529	0.068948
2082.57	0.522445	0.0662951
2083.84	0.528915	0.065876
2085.1	0.53518	0.068381
2086.37	0.54035	0.0693208
2087.63	0.543921	0.0705687
2088.9	0.5483	0.0723743
2090.17	0.555847	0.074867
2091.43	0.566634	0.07927
2092.7	0.580712	0.0828041
2093.96	0.598018	0.0881408
2095.23	0.617286	0.0944357
2096.5	0.636379	0.101713
2097.76	0.652027	0.107657
2099.03	0.663079	0.113909
2100.29	0.673812	0.118521
2101.56	0.684806	0.123679
2102.83	0.696651	0.130745
2104.09	0.709724	0.13712
2105.36	0.726814	0.142721
2106.62	0.744112	0.146126
2107.89	0.757688	0.147885
2109.16	0.767407	0.151185
2110.42	0.775959	0.154168
2111.69	0.785607	0.158238
2112.95	0.796498	0.161757
2114.22	0.807935	0.170273
2115.49	0.819569	0.181178
2116.75	0.828477	0.187223
2118.02	0.831597	0.189358
2119.28	0.827081	0.192338
2120.55	0.81536	0.198599
2121.82	0.805336	0.203948
2123.08	0.799056	0.209115
2124.35	0.795787	0.213968
2125.61	0.794484	0.21838
2126.88	0.792366	0.22315
2128.15	0.791102	0.228499
2129.41	0.789023	0.23036
2130.68	0.785504	0.232403
2131.94	0.778626	0.235367
2133.21	0.770032	0.239905
2134.48	0.762716	0.24388
2135.74	0.759178	0.250067
2137.01	0.75675	0.259597
2138.27	0.75664	0.2669
2139.54	0.756908	0.272551
2140.81	0.755557	0.276125
2142.07	0.752825	0.276303
2143.34	0.747103	0.275203
2144.6	0.738858	0.272628
2145.87	0.728168	0.270153
2147.14	0.717287	0.26579
2148.4	0.708189	0.26453
2149.67	0.701019	0.264623
2150.93	0.691625	0.262299
2152.2	0.678552	0.256713
2153.47	0.660149	0.247383
2154.73	0.637883	0.237169
2156	0.611356	0.228021
2157.26	0.584761	0.221067
2158.53	0.561397	0.217314
2159.8	0.542682	0.212652
2161.06	0.527085	0.210643
2162.33	0.514765	0.209488
2163.59	0.503772	0.207935
2164.86	0.493567	0.20396
2166.13	0.483311	0.201285
2167.39	0.479315	0.206952
2168.66	0.481474	0.219465
2169.92	0.487264	0.230625
2171.19	0.493112	0.238506
2172.46	0.496993	0.247947
2173.72	0.499318	0.257015
2174.99	0.501354	0.265288
2176.25	0.500309	0.271518
2177.52	0.498881	0.275046
2178.79	0.496019	0.276806
2180.05	0.492621	0.277366
2181.32	0.48916	0.278047
2182.58	0.486883	0.28009
2183.85	0.483765	0.278269
2185.12	0.4796	0.275028
2186.38	0.47345	0.269374
2187.65	0.468003	0.263988
2188.91	0.459344	0.260515
2190.18	0.450317	0.255219
2191.45	0.439941	0.250058
2192.71	0.427281	0.247858
2193.98	0.414673	0.247214
2195.24	0.403217	0.245947
2196.51	0.394794	0.246542
2197.78	0.388926	0.249463
2199.04	0.385816	0.253034
2200.31	0.385632	0.254473
2201.57	0.388088	0.254501
2202.84	0.390216	0.25635
2204.11	0.392255	0.260183
2205.37	0.394106	0.26396
2206.64	0.39517	0.267833
2207.9	0.395384	0.270508
2209.17	0.394421	0.273484
2210.44	0.391742	0.274134
2211.7	0.386731	0.273358
2212.97	0.377932	0.269867
2214.23	0.367192	0.265686
2215.5	0.355402	0.260676
2216.77	0.343398	0.251426
2218.03	0.330524	0.238556
2219.3	0.317907	0.221024
2220.56	0.306018	0.203988
2221.83	0.295804	0.18925
2223.1	0.286612	0.173977
2224.36	0.276172	0.162062
2225.63	0.263888	0.152261
2226.89	0.252096	0.144816
2228.16	0.240803	0.139159
2229.43	0.230191	0.132861
2230.69	0.220085	0.129096
2231.96	0.210035	0.125716
2233.22	0.200246	0.121596
2234.49	0.192552	0.117548
2235.76	0.185138	0.112944
2237.02	0.179039	0.106237
2238.29	0.173698	0.10069
2239.55	0.172126	0.0998863
2240.82	0.172119	0.103192
2242.09	0.173681	0.105999
2243.35	0.176697	0.110932
2244.62	0.179888	0.117344
2245.88	0.18229	0.122225
2247.15	0.181634	0.124012
2248.42	0.17843	0.122197
2249.68	0.174012	0.117985
2250.95	0.169065	0.114947
2252.21	0.164768	0.11642
2253.48	0.162162	0.120712
2254.75	0.160874	0.124308
2256.01	0.160521	0.127423
2257.28	0.161308	0.130936
2258.54	0.162631	0.138149
2259.81	0.165052	0.146486
2261.08	0.169474	0.155548
2262.34	0.173518	0.163769
2263.61	0.177768	0.171937
2264.87	0.181765	0.180987
2266.14	0.186475	0.190363
2267.41	0.192194	0.199794
2268.67	0.197223	0.207833
2269.94	0.202305	0.220528
2271.2	0.206829	0.233909
2272.47	0.21113	0.243276
2273.74	0.2158	0.25325
2275	0.221318	0.2603
2276.27	0.226051	0.267217
2277.53	0.231867	0.271934
2278.8	0.237462	0.273361
2280.07	0.244038	0.276325
2281.33	0.251591	0.278852
2282.6	0.260915	0.2816
2283.86	0.268574	0.28343
2285.13	0.274092	0.286635
2286.4	0.277207	0.289248
2287.66	0.277016	0.290902
2288.93	0.27417	0.289266
2290.19	0.269143	0.284456
2291.46	0.263276	0.28014
2292.73	0.257493	0.277792
2293.99	0.251843	0.273755
2295.26	0.24724	0.272027
2296.52	0.242653	0.272202
2297.79	0.238505	0.272825
2299.06	0.234602	0.274208
2300.32	0.231798	0.276183
2301.59	0.229542	0.278312
2302.85	0.227334	0.277351
2304.12	0.225484	0.271102
2305.39	0.224038	0.265667
2306.65	0.223312	0.260999
2307.92	0.222687	0.257557
2309.18	0.22205	0.253207
2310.45	0.221376	0.245233
2311.72	0.219119	0.238876
2312.98	0.217705	0.235857
2314.25	0.216513	0.23516
2315.51	0.216033	0.236605
2316.78	0.214248	0.231062
2318.05	0.210981	0.225159
2319.31	0.207101	0.220432
2320.58	0.201792	0.211675
2321.84	0.196484	0.201785
2323.11	0.192057	0.194852
2324.38	0.186974	0.186936
2325.64	0.181852	0.178204
2326.91	0.176473	0.167309
2328.17	0.170518	0.158636
2329.44	0.165424	0.154578
2330.71	0.161061	0.151315
2331.97	0.156721	0.150714
2333.24	0.151479	0.15247
2334.5	0.147145	0.157388
2335.77	0.143589	0.160823
2337.04	0.141513	0.163507
2338.3	0.140915	0.16624
2339.57	0.140636	0.167626
2340.83	0.140515	0.166616
2342.1	0.13977	0.16436
2343.37	0.138982	0.161618
2344.63	0.138093	0.158793
2345.9	0.136855	0.151469
2347.16	0.135629	0.143867
2348.43	0.136059	0.137286
2349.7	0.138141	0.131262
2350.96	0.139958	0.12461
2352.23	0.140238	0.118524
2353.49	0.139409	0.114728
2354.76	0.138428	0.115157
2356.03	0.136843	0.115748
2357.29	0.134726	0.115499
2358.56	0.133303	0.116004
2359.82	0.131452	0.117776
2361.09	0.129765	0.122743
2362.36	0.129134	0.128233
2363.62	0.128319	0.129383
2364.89	0.127916	0.126184
2366.15	0.128025	0.121972
2367.42	0.128543	0.126594
2368.69	0.131675	0.136818
2369.95	0.135806	0.149201
2371.22	0.141182	0.165306
2372.48	0.146034	0.184182
2373.75	0.148825	0.201513
2375.02	0.151952	0.213915
2376.28	0.154826	0.228754
2377.55	0.15979	0.243285
2378.81	0.165403	0.250144
2380.08	0.170276	0.251777
2381.35	0.173888	0.255065
2382.61	0.177761	0.259569
2383.88	0.180435	0.262953
2385.14	0.183389	0.26612
2386.41	0.185711	0.269361
2387.68	0.18729	0.274372
2388.94	0.187542	0.277061
2390.21	0.187609	0.276137
2391.47	0.186651	0.275903
2392.74	0.185859	0.276954
2394.01	0.18377	0.279409
2395.27	0.181289	0.28225
2396.54	0.17964	0.286481
2397.8	0.177816	0.292449
2399.07	0.175682	0.301252
2400.34	0.173678	0.311139
2401.6	0.172688	0.324096
2402.87	0.174359	0.338097
2404.13	0.177118	0.354369
2405.4	0.18084	0.368194
2406.67	0.185068	0.380112
2407.93	0.188957	0.387643
2409.2	0.191712	0.391904
2410.46	0.193872	0.390841
2411.73	0.193898	0.384611
2413	0.192414	0.375983
2414.26	0.189949	0.368376
2415.53	0.186642	0.363899
2416.79	0.182178	0.358648
2418.06	0.17774	0.351577
2419.33	0.171306	0.340623
2420.59	0.16379	0.326607
2421.86	0.155255	0.306567
2423.12	0.147399	0.28441
2424.39	0.140412	0.262869
2425.66	0.133337	0.250055
2426.92	0.126756	0.241378
2428.19	0.120649	0.235786
2429.45	0.114246	0.237357
2430.72	0.108613	0.242432
2431.99	0.104263	0.248625
2433.25	0.0995477	0.254227
2434.52	0.096528	0.259132
2435.78	0.0938012	0.260503
2437.05	0.092884	0.264225
2438.32	0.0926847	0.268939
2439.58	0.0940469	0.277727
2440.85	0.0953315	0.288616
2442.11	0.0980671	0.302167
2443.38	0.101331	0.313111
2444.65	0.105899	0.323658
2445.91	0.110425	0.333494
2447.18	0.112978	0.339009
2448.44	0.114973	0.340158
2449.71	0.115528	0.337231
2450.98	0.114946	0.334714
2452.24	0.113015	0.327085
2453.51	0.109545	0.316849
2454.77	0.105165	0.304623
2456.04	0.0999455	0.294892
2457.31	0.0948657	0.288083
2458.57	0.0909383	0.287806
2459.84	0.0885773	0.287747
2461.1	0.0889343	0.291515
2462.37	0.0922381	0.301434
2463.64	0.0956812	0.312825
2464.9	0.0998767	0.323403
2466.17	0.103873	0.331971
2467.43	0.107891	0.340778
2468.7	0.110823	0.348752
2469.97	0.112883	0.352914
2471.23	0.114953	0.359724
2472.5	0.117104	0.369356
2473.76	0.119276	0.379055
2475.03	0.12213	0.396008
2476.3	0.125884	0.414018
2477.56	0.131283	0.437783
2478.83	0.137187	0.463844
2480.09	0.144422	0.488262
2481.36	0.152597	0.507754
2482.63	0.159872	0.527788
2483.89	0.167325	0.54345
2485.16	0.173523	0.556742
2486.42	0.180009	0.580236
2487.69	0.186763	0.610915
2488.96	0.192749	0.640812
2490.22	0.197889	0.669486
2491.49	0.203887	0.701866
2492.75	0.209057	0.723487
2494.02	0.212443	0.737639
2495.29	0.2142	0.746279
2496.55	0.216077	0.754305
2497.82	0.219047	0.762668
2499.08	0.221151	0.770398
2500.35	0.222651	0.776471
2501.62	0.22325	0.777269
2502.88	0.222654	0.777488
2504.15	0.221854	0.777722
2505.41	0.220743	0.776499
2506.68	0.219615	0.775005
2507.95	0.217757	0.771366
2509.21	0.215311	0.767348
2510.48	0.212576	0.76439
2511.74	0.208385	0.759519
2513.01	0.203138	0.751092
2514.28	0.19824	0.743216
2515.54	0.193885	0.740391
2516.81	0.19148	0.742335
2518.07	0.190332	0.749785
2519.34	0.190773	0.759266
2520.61	0.192789	0.772111
2521.87	0.195842	0.78459
2523.14	0.199858	0.798869
2524.4	0.203361	0.811717
2525.67	0.206043	0.814718
2526.94	0.207125	0.810614
2528.2	0.205882	0.795852
2529.47	0.201763	0.778021
2530.73	0.195984	0.756903
[truncated: 1,001 more rows]
