# Supplementary material for: Emergence of large-scale cell death through ferroptotic trigger waves
Source: Nature. 2024 Jul 10;631(8021):654–62. doi: 10.1038/s41586-024-07623-6 (PMC11639682; doi:10.1038/s41586-024-07623-6)
Supplement: Supplementary file 24 — Source Data Extended Data Fig. 5 [file 41586_2024_7623_MOESM24_ESM.xlsx]

## Sheet: edf5a
		ROS (A.U.)
Gap size (um)	Distance (um)	1 h	2 h	3 h	4 h	5 h	6 h	7 h
172	0	12.6905	11.8289	12.7729	12.8366	14.5868	14.2843	11.0629
172	1.266	12.7425	11.8763	12.8531	12.9981	14.8678	14.2578	11.0455
172	2.532	12.6058	11.8702	12.9145	13.0522	15.0626	14.1764	11.0925
172	3.798	12.4439	12.0151	13.0009	13.0296	15.1733	14.0578	11.188
172	5.064	12.3238	12.001	13.0665	13.124	15.2527	14.0632	11.2357
172	6.33	12.1731	12.05	13.116	13.3077	15.2683	14.0237	11.2997
172	7.596	12.0394	12.156	13.0212	13.6204	15.0584	13.8833	11.362
172	8.862	11.93	12.2325	13.1089	13.8279	14.8461	13.7678	11.3986
172	10.128	11.8564	12.3303	13.0576	13.9931	14.7093	13.6413	11.3778
172	11.394	11.8144	12.4157	13.1288	14.1354	14.5018	13.5612	11.3378
172	12.66	11.7917	12.4381	13.224	14.1499	14.337	13.5446	11.2864
172	13.926	11.7172	12.4075	13.3131	14.0974	14.1775	13.4677	11.3357
172	15.192	11.7212	12.3982	13.305	14.1076	14.0591	13.3692	11.5036
172	16.458	11.7573	12.3633	13.3213	14.0805	13.9584	13.2843	11.6392
172	17.724	11.7689	12.2808	13.3474	14.0509	13.9277	13.301	11.7805
172	18.99	11.8316	12.2898	13.2894	13.99	14.0186	13.3131	11.8748
172	20.256	11.8235	12.3154	13.2002	13.9243	14.0973	13.369	11.9554
172	21.522	11.807	12.3516	13.0987	13.8415	14.162	13.4024	12.1068
172	22.788	11.8506	12.3561	13.0084	13.7633	14.224	13.4428	12.274
172	24.054	11.9171	12.2545	12.9886	13.6521	14.2249	13.4504	12.4379
172	25.32	11.915	12.169	12.9684	13.5397	14.1379	13.4981	12.519
172	26.586	11.8769	12.0154	12.984	13.5342	14.0881	13.5836	12.6058
172	27.852	11.7955	12.0391	12.922	13.5353	14.1042	13.5413	12.6755
172	29.118	11.7534	12.0311	12.9377	13.535	14.078	13.5537	12.7007
172	30.384	11.7634	12.0356	12.8811	13.5932	14.0226	13.4897	12.8172
172	31.65	11.8495	12.0035	12.8405	13.6102	13.9374	13.4706	12.9715
172	32.916	11.9291	11.9155	12.8506	13.5857	13.798	13.3561	13.1118
172	34.182	11.9157	11.8692	12.8382	13.5118	13.6515	13.3178	13.2129
172	35.448	11.8998	11.847	12.8251	13.4016	13.523	13.2511	13.2759
172	36.714	11.7867	11.8886	12.7803	13.278	13.4083	13.0434	13.3122
172	37.98	11.7764	11.8209	12.7596	13.1527	13.2955	12.9306	13.346
172	39.246	11.6652	11.8715	12.7002	12.9563	13.2352	12.8644	13.2345
172	40.512	11.5495	11.8973	12.6617	12.7902	13.2244	12.7636	13.1187
172	41.778	11.5265	11.9561	12.6007	12.734	13.2674	12.5636	13.0866
172	43.044	11.4805	11.9418	12.5377	12.6767	13.255	12.3993	12.9886
172	44.31	11.4434	11.9476	12.4547	12.6376	13.1968	12.2714	12.9557
172	45.576	11.3797	11.9056	12.3951	12.5274	13.199	12.1888	12.9271
172	46.842	11.3305	11.8479	12.34	12.4547	13.1555	12.2312	12.819
172	48.108	11.281	11.7047	12.2267	12.3841	13.0894	12.2741	12.8415
172	49.374	11.218	11.6404	12.0888	12.3221	12.9409	12.493	12.8507
172	50.64	11.1066	11.6785	11.9658	12.2188	12.8598	12.5311	12.9261
172	51.906	10.9847	11.6951	11.9501	12.0965	12.7225	12.5653	13.0236
172	53.172	11	11.7549	11.9338	12.0414	12.5647	12.6402	13.1502
172	54.438	11.0185	11.725	11.8899	12.0418	12.4402	12.7255	13.2194
172	55.704	11.0359	11.73	11.9022	11.9924	12.3701	12.7764	13.1784
172	56.97	11.132	11.6621	11.9857	11.828	12.3313	12.7958	13.1624
172	58.236	11.2872	11.5759	12.117	11.5424	12.4167	12.8498	13.2525
172	59.502	11.3575	11.5359	12.1276	11.2966	12.5552	12.8139	13.2774
172	60.768	11.448	11.4214	12.2331	11.0755	12.6044	12.7502	13.3766
172	62.034	11.4948	11.3131	12.203	10.8654	12.7067	12.7092	13.3706
172	63.3	11.4715	11.3614	12.0894	10.7738	12.726	12.7024	13.4144
172	64.566	11.4984	11.4086	11.9882	10.7399	12.7515	12.7205	13.3714
172	65.832	11.481	11.434	11.9358	10.6915	12.7925	12.7294	13.1818
172	67.098	11.393	11.4075	11.9142	10.6729	12.7558	12.7418	13.0225
172	68.364	11.3322	11.4062	11.8894	10.6108	12.7565	12.633	12.881
172	69.63	11.2119	11.3325	11.9413	10.5326	12.6381	12.5378	12.7103
172	70.896	11.1762	11.225	11.9879	10.508	12.494	12.3945	12.5979
172	72.162	11.1284	11.17	11.9649	10.5276	12.3867	12.3104	12.3762
172	73.428	11.0078	11.1721	11.9522	10.5517	12.2912	12.24	12.1683
172	74.694	10.8607	11.2898	11.8782	10.6265	12.2689	12.1637	12.0265
172	75.96	10.8347	11.3443	11.8479	10.6098	12.3526	12.0951	11.9591
172	77.226	10.8308	11.4312	11.8496	10.5949	12.3455	12.0603	11.9534
172	78.492	10.8177	11.4343	11.9174	10.6692	12.256	12.075	11.9515
172	79.758	10.7843	11.4869	11.9947	10.6784	12.2761	12.0483	12.0577
172	81.024	10.7412	11.5292	12.0969	10.6629	12.2366	12.0572	12.0958
172	82.29	10.6706	11.6164	12.1654	10.6679	12.2223	12.0127	12.09
172	83.556	10.5981	11.7239	12.1787	10.7535	12.2484	11.9989	12.1153
172	84.822	10.5847	11.8292	12.2092	10.7131	12.2678	11.9555	12.1463
172	86.088	10.5934	11.909	12.2082	10.6378	12.3241	11.9311	12.1382
172	87.354	10.7257	11.884	12.2572	10.6144	12.369	11.9537	12.1697
172	88.62	10.7252	11.951	12.2725	10.578	12.4071	11.9659	12.1468
172	89.886	10.7076	11.9489	12.2654	10.5955	12.3557	11.9318	12.1791
172	91.152	10.718	11.9878	12.1948	10.671	12.3017	11.9046	12.204
172	92.418	10.6913	11.9853	12.1114	10.6975	12.1775	11.9766	12.1715
172	93.684	10.6577	12.0126	12.0612	10.6973	12.0816	12.0374	12.1595
172	94.95	10.6973	11.972	12.0535	10.7014	12.0812	12.0979	12.1058
172	96.216	10.7197	12.0056	12.0857	10.7504	12.0434	12.1374	12.1021
172	97.482	10.7498	11.9894	12.1198	10.8286	11.9812	12.0379	12.0854
172	98.748	10.7943	12.071	12.1626	10.9593	11.934	11.8335	12.0206
172	100.014	10.8632	12.1369	12.1646	11.0139	11.8853	11.5244	12.0199
172	101.28	10.9985	12.2053	12.1637	11.1017	11.7675	11.4021	11.9466
172	102.546	11.1633	12.2347	12.1364	11.1527	11.644	11.378	11.8182
172	103.812	11.3167	12.1233	12.1638	11.0949	11.6474	11.3683	11.6719
172	105.078	11.4939	11.9663	12.1616	11.0182	11.6939	11.3606	11.5292
172	106.344	11.6267	11.8896	12.0695	10.9673	11.673	11.2617	11.5303
172	107.61	11.5944	11.8496	11.921	11.0359	11.6359	11.252	11.5025
172	108.876	11.5305	11.7582	11.8961	11.1356	11.6454	11.2934	11.3688
172	110.142	11.5209	11.7097	11.8517	11.278	11.6068	11.4333	11.2638
172	111.408	11.44	11.6953	11.784	11.3677	11.609	11.5517	11.1514
172	112.674	11.4073	11.6805	11.7505	11.4466	11.5643	11.6928	11.1845
172	113.94	11.4507	11.5521	11.7876	11.4544	11.5813	11.7296	11.1516
172	115.206	11.4529	11.4807	11.8321	11.4797	11.6218	11.8221	11.0947
172	116.472	11.383	11.449	11.972	11.448	11.5975	11.9939	11.1511
172	117.738	11.3728	11.5204	12.0193	11.4188	11.6004	12.1338	11.2932
172	119.004	11.3749	11.5961	12.0122	11.4652	11.5527	12.246	11.5551
172	120.27	11.4313	11.6362	12.0378	11.5036	11.5274	12.3322	11.9473
172	121.536	11.5291	11.6195	12.1521	11.4958	11.5221	12.4087	12.207
172	122.802	11.5347	11.5927	12.2493	11.497	11.4499	12.4345	12.4418
172	124.068	11.5275	11.4832	12.3152	11.5163	11.3502	12.3784	12.644
172	125.334	11.4821	11.3359	12.4447	11.4557	11.246	12.4285	12.7091
172	126.6	11.3846	11.2483	12.4627	11.504	11.1817	12.369	12.8418
172	127.866	11.3337	11.1959	12.3978	11.5653	11.1183	12.3113	12.9053
172	129.132	11.3284	11.131	12.3461	11.554	11.1478	12.3183	12.9229
172	130.398	11.3042	11.1345	12.2096	11.5856	11.1536	12.2588	12.8781
172	131.664	11.2879	11.1372	12.0966	11.6478	11.1667	12.2728	12.7896
172	132.93	11.3142	11.0833	12.0405	11.6302	11.2071	12.2864	12.6929
172	134.196	11.2731	11.0435	12.0459	11.5689	11.203	12.3347	12.5236
172	135.462	11.2042	11.0565	11.9913	11.6348	11.1484	12.308	12.4014
172	136.728	11.1663	10.9823	11.9806	11.6608	11.1435	12.2981	12.2996
172	137.994	11.1249	10.8912	11.9427	11.6864	11.0991	12.3851	12.1669
172	139.26	11.1106	10.7889	11.9051	11.6755	11.0986	12.3619	12.1353
172	140.526	11.1566	10.7279	11.8913	11.5959	11.1494	12.428	12.1165
172	141.792	11.1201	10.6566	11.8902	11.5165	11.2088	12.4632	12.084
172	143.058	11.1189	10.5897	12.0155	11.385	11.3966	12.5168	12.0897
172	144.324	11.1499	10.5049	12.0078	11.3219	11.5174	12.5155	12.1938
172	145.59	11.1461	10.4348	11.9801	11.3029	11.5714	12.5474	12.2677
172	146.856	11.0847	10.3861	11.9621	11.2567	11.6245	12.5124	12.2664
172	148.122	11.0092	10.3939	11.9424	11.2142	11.6657	12.5203	12.3357
172	149.388	10.971	10.3672	11.9749	11.1464	11.7063	12.5541	12.3845
172	150.654	10.8969	10.3327	12.0618	11.1193	11.7456	12.5942	12.3658
172	151.92	10.8744	10.1782	12.1265	11.0892	11.8087	12.5521	12.377
172	153.186	10.7836	10.0461	12.1879	11.1295	11.8218	12.4863	12.5396
172	154.452	10.6653	10.0393	12.1767	11.3211	11.722	12.3861	12.6192
172	155.718	10.5414	10.0713	12.1714	11.4779	11.6044	12.2664	12.7037
172	156.984	10.3851	10.1351	12.1409	11.5928	11.4658	12.2883	12.6983
172	158.25	10.3854	10.1693	12.125	11.583	11.3267	12.3142	12.6368
172	159.516	10.3294	10.2233	12.0233	11.5413	11.1658	12.3067	12.629
172	160.782	10.3147	10.193	11.9434	11.4285	11.0953	12.3236	12.6244
172	162.048	10.3215	10.1709	11.9534	11.3565	11.0541	12.4113	12.623
172	163.314	10.3113	10.2103	11.9673	11.3205	11.0434	12.5121	12.5969
172	164.58	10.2566	10.3444	11.9226	11.3733	11.0126	12.5914	12.6971
172	165.846	10.1864	10.3752	11.8405	11.3831	10.995	12.5547	12.8914
172	167.112	10.1976	10.3427	11.7454	11.3484	10.9998	12.4521	12.9988
172	168.378	10.2083	10.301	11.7021	11.326	11.1088	12.342	12.9624
172	169.644	10.2138	10.2723	11.7173	11.2444	11.2102	12.296	12.7352
172	170.91	10.2662	10.2646	11.678	11.2374	11.3073	12.2856	12.3024
172	172.176	10.2586	10.3345	11.5338	11.2701	11.4153	12.2678	11.965
172	173.442	10.35	10.409	11.505	11.2749	11.5535	12.2642	11.6978
172	174.708	10.4004	10.5381	11.4983	11.2938	11.6109	12.3806	11.4566
172	175.974	10.4852	10.6978	11.4257	11.4195	11.679	12.3629	11.3218
172	177.24	10.6302	10.7604	11.4756	11.4752	11.7164	12.3311	11.2132
172	178.506	10.7382	10.8934	11.4821	11.5118	11.7915	12.2853	11.1562
172	179.772	10.8384	11.033	11.4524	11.6009	11.7755	12.2981	11.0769
172	181.038	10.9127	11.084	11.5049	11.6456	11.7591	12.3815	11.0716
172	182.304	10.9616	11.1509	11.5301	11.6687	11.8382	12.433	11.0892
172	183.57	11.0626	11.2144	11.6126	11.709	11.906	12.5296	11.0647
172	184.836	11.1743	11.2629	11.7292	11.7399	11.9818	12.5551	11.1716
172	186.102	11.3531	11.2132	11.8646	11.7648	12.0332	12.7362	11.2026
172	187.368	11.4392	11.2045	11.9684	11.9007	11.9639	12.9335	11.2606
172	188.634	11.4031	11.2904	12.0843	11.9896	12.0322	12.9307	11.4475
172	189.9	11.3359	11.4118	12.2097	12.0925	12.0034	12.9816	11.61
172	191.166	11.2307	11.591	12.2234	12.1609	12.0648	12.9591	11.8318
172	192.432	11.191	11.7352	12.247	12.2053	12.098	12.9517	11.9789
172	193.698	11.1215	11.7948	12.2291	12.305	11.9746	12.9165	12.1188
172	194.964	11.0107	11.8359	12.2315	12.3536	11.8729	12.9557	12.1461
172	196.23	10.9562	11.9005	12.2346	12.3616	11.8266	12.9062	12.1271
172	197.496	10.976	11.8833	12.2201	12.3534	11.7808	12.8751	12.1183
172	198.762	11.0358	11.8065	12.2668	12.3072	11.7409	12.8478	12.0904
172	200.028	11.0643	11.7338	12.2252	12.2465	11.7399	12.8505	12.0786
172	201.294	11.0591	11.6291	12.1546	12.1641	11.7044	12.851	12.0679
172	202.56	10.9597	11.6748	12.0174	12.1016	11.6389	12.8815	12.0272
172	203.826	10.922	11.7055	11.8965	11.9923	11.5989	12.9032	11.8539
172	205.092	10.8699	11.7428	11.8081	11.7744	11.6331	12.9376	11.7451
172	206.358	10.7937	11.7903	11.7116	11.6257	11.6871	13.0007	11.5903
172	207.624	10.7974	11.7483	11.6764	11.4913	11.8428	12.9866	11.5667
172	208.89	10.7525	11.7832	11.6419	11.4434	12.0131	12.9897	11.5479
172	210.156	10.7107	11.8546	11.584	11.4623	12.1874	12.9189	11.4951
172	211.422	10.7361	11.9292	11.5698	11.5139	12.2428	12.8539	11.5403
172	212.688	10.7368	11.9618	11.5157	11.5398	12.2294	12.7484	11.6065
172	213.954	10.7394	11.9958	11.4126	11.553	12.2108	12.5259	11.6292
172	215.22	10.7749	11.8723	11.3893	11.498	12.2553	12.3899	11.5592
172	216.486	10.869	11.8299	11.3641	11.4415	12.2179	12.3688	11.4373
172	217.752	10.8509	11.8948	11.3669	11.4055	12.2361	12.3922	11.3277
172	219.018	10.8359	11.8928	11.4347	11.3848	12.1864	12.3565	11.2746
172	220.284	10.8155	11.8761	11.4556	11.3828	12.0978	12.2953	11.3106
172	221.55	10.6752	11.9162	11.4027	11.455	11.9299	12.2007	11.4813
172	222.816	10.5225	11.91	11.3799	11.4739	11.7913	12.1989	11.6241
172	224.082	10.4259	11.8755	11.3343	11.4352	11.6438	12.2078	11.7353
172	225.348	10.4281	11.8396	11.2779	11.2904	11.6424	12.1318	11.7991
172	226.614	10.4172	11.7782	11.2027	11.1639	11.6506	12.0933	11.8838
172	227.88	10.366	11.831	11.0684	11.0787	11.6106	12.1316	11.8162
172	229.146	10.3199	11.7484	11.0265	11.0225	11.5245	12.2519	11.7234
172	230.412	10.3228	11.6898	11.0479	10.9275	11.4854	12.2398	11.6873
172	231.678	10.2975	11.674	11.0412	10.9075	11.4189	12.2066	11.6429
172	232.944	10.294	11.6188	11.0601	10.9082	11.3435	12.2377	11.6689
172	234.21	10.208	11.5368	11.0776	10.9532	11.2654	12.2665	11.7042
172	235.476	10.1507	11.4427	11.0464	11.0745	11.2173	12.2623	11.6699
172	236.742	10.0078	11.3766	10.9867	11.0974	11.2567	12.1782	11.6958
172	238.008	9.97351	11.4103	10.8876	11.0231	11.317	12.0745	11.7606
172	239.274	9.93731	11.4394	10.8264	10.9588	11.273	12.0514	11.7638
172	240.54	9.93085	11.4884	10.7463	10.8448	11.4384	11.9896	11.6949
172	241.806	9.98109	11.4817	10.7312	10.921	11.3947	11.9929	11.5723
172	243.072	10.0017	11.5399	10.6905	10.9958	11.4306	12.0188	11.5718
172	244.338	10.0913	11.5803	10.6475	10.921	11.5705	12.0728	11.4959
172	245.604	10.2511	11.5301	10.6312	10.9683	11.5836	12.1049	11.4435
172	246.87	10.2782	11.4445	10.6342	10.9792	11.5705	12.1511	11.4189
172	248.136	10.3403	11.4408	10.6396	10.9856	11.5187	12.2828	11.4429
172	249.402	10.3797	11.4618	10.5739	11.048	11.4665	12.3786	11.4724
172	250.668	10.4107	11.5031	10.5963	11.0184	11.4613	12.4515	11.4539
172	251.934	10.4633	11.5847	10.7469	10.9754	11.4775	12.4715	11.4583
172	253.2	10.5187	11.6316	10.8831	10.9653	11.4757	12.5458	11.4904
172	254.466	10.5095	11.7489	11.0162	10.9907	11.5418	12.5496	11.5893
172	255.732	10.51	11.8239	11.1209	11.0725	11.5408	12.5323	11.6828
172	256.998	10.5392	11.8937	11.3802	11.0374	11.5609	12.556	11.7976
172	258.264	10.6234	11.9807	11.521	11.0211	11.5358	12.5501	11.8276
172	259.53	10.6468	12.0514	11.5756	10.9585	11.4858	12.501	11.8894
172	260.796	10.7703	12.01	11.6613	10.9335	11.3745	12.6175	11.9187
172	262.062	10.767	12.0153	11.7088	10.8948	11.4068	12.5845	11.8902
172	263.328	10.834	12.077	11.7318	10.9301	11.4332	12.5867	11.868
172	264.594	10.8994	12.0694	11.773	10.9468	11.4505	12.6403	11.9391
172	265.86	10.9805	12.0973	11.8131	10.9474	11.4067	12.6831	11.9716
172	267.126	10.9984	12.1708	11.8774	10.9766	11.4442	12.6715	11.9384
172	268.392	11.2114	12.1257	11.82	11.0912	11.4058	12.6131	11.9255
172	269.658	11.3271	12.2087	11.6515	11.1925	11.4141	12.5899	11.9498
172	270.924	11.5359	12.2284	11.5468	11.2439	11.4432	12.6052	11.9164
172	272.19	11.7792	12.1833	11.5483	11.1724	11.6229	12.5854	11.8596
172	273.456	11.954	12.196	11.6756	11.0775	11.7152	12.5562	11.7927
172	274.722	12.0466	12.1682	11.7903	11.0404	11.7573	12.5224	11.7221
172	275.988	12.0964	12.0964	11.8432	11.1017	11.7311	12.47	11.6688
172	277.254	12.1633	12.0127	11.9041	11.1443	11.706	12.433	11.5902
172	278.52	12.1733	11.9398	11.9963	11.1961	11.6811	12.4465	11.5796
172	279.786	12.1129	11.8832	12.0246	11.2476	11.7042	12.4279	11.5113
172	281.052	11.9699	11.853	12.0633	11.2567	11.8097	12.3883	11.5174
172	282.318	11.9331	11.7638	12.122	11.1837	11.9126	12.3873	11.4556
172	283.584	11.9752	11.7002	12.1358	11.1715	11.9287	12.396	11.3832
172	284.85	12.0174	11.7103	12.0561	11.131	11.9552	12.2942	11.4613
172	286.116	12.0728	11.7213	11.9826	10.9519	11.9836	12.2759	11.5317
172	287.382	12.1816	11.7618	12.0356	10.8873	11.9466	12.2905	11.5679
172	288.648	12.1845	11.7544	12.1524	10.825	11.985	12.291	11.4723
172	289.914	12.1831	11.7316	12.1965	10.7692	12.028	12.3427	11.3808
172	291.18	12.1261	11.6685	12.2422	10.8348	11.9183	12.4391	11.3499
172	292.446	12.051	11.5751	12.2004	10.8889	11.8776	12.5012	11.2636
172	293.712	11.9637	11.385	12.2162	10.9352	11.8185	12.5211	11.1459
172	294.978	11.8919	11.2189	12.2405	11.0988	11.7948	12.4669	11.1624
172	296.244	11.7872	11.2269	12.2622	11.2077	11.8818	12.4149	11.1917
172	297.51	11.7325	11.2469	12.2672	11.3682	11.8662	12.4049	11.2529
172	298.776	11.6521	11.2647	12.201	11.5678	11.8259	12.3481	11.3006
172	300.042	11.526	11.3195	12.1985	11.5886	11.8274	12.2726	11.3833
172	301.308	11.4535	11.3174	12.157	11.6327	11.8578	12.2029	11.3965
172	302.574	11.36	11.3229	11.9693	11.7102	11.9001	12.2037	11.38
172	303.84	11.3326	11.3265	11.8087	11.7907	12.0052	12.1164	11.3961
172	305.106	11.2816	11.2928	11.6777	11.8478	12.1254	12.1044	11.3052
172	306.372	11.2705	11.1876	11.5872	11.8294	12.2789	12.1279	11.1476
172	307.638	11.2632	11.0476	11.4794	11.8595	12.3629	12.0623	11.1284
172	308.904	11.1835	10.9142	11.4714	11.9238	12.425	12.0277	11.124
172	310.17	11.1505	10.7986	11.4772	11.9663	12.5313	11.9648	11.1504
172	311.436	11.041	10.7726	11.4626	11.9536	12.6225	11.8563	11.1951
172	312.702	10.9848	10.7092	11.5252	11.94	12.5456	11.8639	11.2357
172	313.968	10.92	10.6525	11.5271	11.9081	12.5221	11.8841	11.2346
172	315.234	10.9571	10.5914	11.5197	11.8261	12.5321	11.8779	11.1832
172	316.5	10.9473	10.648	11.4736	11.7642	12.5873	11.8734	11.1203
172	317.766	11.035	10.5935	11.4851	11.6821	12.6442	11.8097	11.1144
172	319.032	10.91	10.6598	11.5521	11.5925	12.7361	11.777	11.1479
172	320.298	10.9323	10.6427	11.6833	11.482	12.7735	11.7887	11.0963
172	321.564	10.8155	10.6677	11.7719	11.5081	12.7475	11.8532	11.0682
172	322.83	10.7647	10.746	11.7945	11.5739	12.6164	11.9412	11.1348
172	324.096	10.8257	10.7576	11.758	11.684	12.5367	11.9604	11.2448
172	325.362	10.953	10.771	11.7345	11.7818	12.5026	11.982	11.3376
172	326.628	11.0632	10.8602	11.7738	11.8394	12.4545	12.0638	11.4495
172	327.894	11.1874	10.9631	11.7583	11.7897	12.4061	12.1647	11.4961
172	329.16	11.344	11.043	11.769	11.7233	12.3777	12.2193	11.5117
172	330.426	11.5313	11.1279	11.7842	11.6775	12.377	12.2765	11.5439
172	331.692	11.7024	11.1177	11.8447	11.6531	12.307	12.4246	11.4898
172	332.958	11.821	11.0719	11.9433	11.6975	12.2389	12.5519	11.4757
172	334.224	11.8529	11.0558	11.9981	11.6762	12.2624	12.5851	11.4226
172	335.49	11.7994	11.0348	12.0772	11.6561	12.3364	12.628	11.3292
172	336.756	11.7445	11.1118	12.1121	11.744	12.3168	12.6995	11.3066
172	338.022	11.685	11.1954	12.0603	11.8078	12.3534	12.7835	11.3274
172	339.288	11.6693	11.2463	11.9236	11.93	12.3711	12.9239	11.3701
172	340.554	11.7034	11.3007	11.9597	11.9764	12.4561	12.9811	11.3994
172	341.82	11.8259	11.2919	11.9449	12.0284	12.6904	12.9198	11.4787
172	343.086	11.9971	11.2708	12.0061	12.0646	12.9494	12.7986	11.666
172	344.352	12.1966	11.2507	12.142	12.1542	13.0739	12.8484	11.747
172	345.618	12.3595	11.2821	12.3697	12.126	13.0925	12.9825	11.7183
172	346.884	12.5284	11.2882	12.6081	12.1612	12.9859	13.1009	11.7233
172	348.15	12.6799	11.3325	12.7695	12.2208	12.9781	13.1198	11.7771
172	349.416	12.8143	11.3306	12.9994	12.2172	12.9547	13.1607	11.8025
172	350.682	12.9872	11.3078	13.1637	12.3345	12.8863	13.1782	11.8165
172	351.948	13.1007	11.3762	13.2348	12.4361	12.7935	13.2137	11.843
172	353.214	13.292	11.4042	13.3287	12.495	12.7296	13.246	11.8359
172	354.48	13.4418	11.4149	13.4157	12.5223	12.6413	13.3252	11.8494
172	355.746	13.5835	11.4259	13.4386	12.5131	12.515	13.3867	11.9234
172	357.012	13.6475	11.4897	13.5109	12.5632	12.4127	13.4949	12.0179
172	358.278	13.7036	11.6935	13.442	12.6595	12.2733	13.6716	12.0557
172	359.544	13.7823	11.8529	13.404	12.6499	12.304	13.7198	12.1027
172	360.81	13.8465	11.9404	13.4478	12.6805	12.3131	13.771	12.1864
172	362.076	13.8877	12.0811	13.4995	12.6669	12.4117	13.6836	12.2904
172	363.342	13.8891	12.1928	13.4853	12.7305	12.5591	13.632	12.3021
172	364.608	13.843	12.277	13.5164	12.7389	12.693	13.5687	12.3674
172	365.874	13.7308	12.3837	13.6111	12.7606	12.801	13.527	12.3684
172	367.14	13.6498	12.3955	13.7076	12.8909	12.827	13.5175	12.428
172	368.406	13.5356	12.4909	13.741	13.0265	12.7808	13.6388	12.5131
172	369.672	13.5201	12.5104	13.7447	13.0991	12.6928	13.7884	12.5296
172	370.938	13.4757	12.5053	13.6345	13.227	12.6415	13.856	12.5964
172	372.204	13.5474	12.4168	13.5912	13.2465	12.615	13.8837	12.6862
172	373.47	13.4394	12.2873	13.6603	13.2761	12.6261	13.9313	12.723
172	374.736	13.2745	12.2989	13.6667	13.2566	12.6172	13.978	12.7167
172	376.002	13.1005	12.366	13.7052	13.1882	12.6863	14.0163	12.7387
172	377.268	12.9612	12.424	13.7644	13.1142	12.8561	13.9813	12.88
172	378.534	12.8146	12.4966	13.8428	13.1614	12.9456	13.9919	13.0299
172	379.8	12.6287	12.6039	13.8016	13.2692	13.0846	13.9021	13.2124
172	381.066	12.5025	12.6461	13.8524	13.3587	13.2095	13.7102	13.473
172	382.332	12.4596	12.7104	13.7786	13.421	13.3361	13.5142	13.7388
172	383.598	12.421	12.8188	13.66	13.4993	13.3546	13.3509	13.9451
172	384.864	12.3672	12.9249	13.5871	13.594	13.3143	13.1751	14.1447
172	386.13	12.3993	13.0021	13.5032	13.657	13.1774	13.1086	14.2781
172	387.396	12.3998	12.9091	13.4909	13.6182	13.1065	13.0295	14.3806
172	388.662	12.4744	12.7985	13.4229	13.5659	13.0289	12.9183	14.3444
172	389.928	12.5627	12.6678	13.3943	13.4652	12.9306	12.8118	14.2998
172	391.194	12.5866	12.531	13.2106	13.4037	12.8803	12.7117	14.2055
172	392.46	12.5678	12.4505	13.0996	13.3044	12.6362	12.782	14.0667
172	393.726	12.4766	12.4607	12.9959	13.098	12.3841	12.8683	13.9864
172	394.992	12.4271	12.4979	12.8734	12.825	12.2403	12.8034	13.9624
172	396.258	12.3006	12.5775	12.6776	12.684	12.1231	12.6892	13.9427
172	397.524	12.1184	12.6738	12.5071	12.4642	12.0963	12.5414	13.8761
172	398.79	11.9414	12.6766	12.5077	12.2226	12.0345	12.5328	13.7612
172	400.056	11.8122	12.6845	12.4546	12.0373	12.0585	12.4672	13.6495
172	401.322	11.7245	12.7607	12.4173	11.8608	12.0764	12.4636	13.5241
172	402.588	11.6223	12.7172	12.3802	11.7286	12.04	12.4473	13.4716
172	403.854	11.5755	12.7034	12.3152	11.6504	12.0382	12.3775	13.4761
172	405.12	11.4887	12.6286	12.2903	11.5877	12.0595	12.3262	13.3955
172	406.386	11.3914	12.6275	12.2808	11.5286	12.1214	12.2106	13.3817
172	407.652	11.3933	12.6575	12.225	11.4733	12.1001	12.0845	13.3634
172	408.918	11.423	12.5308	12.259	11.4093	12.1121	12.0072	13.2359
172	410.184	11.484	12.4566	12.3224	11.3294	12.0218	12.0521	13.1808
172	411.45	11.5336	12.421	12.2779	11.324	11.9083	12.122	13.0565
172	412.716	11.5687	12.3095	12.2715	11.318	11.7619	12.2688	12.9109
172	413.982	11.5908	12.1969	12.2409	11.2949	11.6004	12.4368	12.9062
172	415.248	11.6568	12.1311	12.1925	11.3122	11.4958	12.5695	12.823
172	416.514	11.7451	12.0098	12.1026	11.3578	11.3857	12.7107	12.8119
172	417.78	11.7496	11.9348	12.0371	11.3326	11.3733	12.7262	12.8192
172	419.046	11.723	11.8704	12.0485	11.2465	11.433	12.7192	12.7106
172	420.312	11.7479	11.7464	12.1118	11.1755	11.5163	12.6984	12.6576
172	421.578	11.7027	11.6601	12.2308	11.0631	11.5223	12.7951	12.5907
172	422.844	11.5566	11.7307	12.2692	10.9837	11.5541	12.8409	12.5163
172	424.11	11.5519	11.8097	12.2346	10.9103	11.5489	12.8566	12.3782
172	425.376	11.5784	11.8318	12.1786	10.9216	11.5787	12.8179	12.2668
172	426.642	11.5479	11.8252	12.0899	11.0091	11.5011	12.8056	12.2093
172	427.908	11.5812	11.7756	11.9735	11.0827	11.3769	12.8432	12.0929
172	429.174	11.634	11.7238	11.8871	11.0644	11.3751	12.8067	11.9751
172	430.44	11.6551	11.6373	11.9235	10.9909	11.344	12.8529	11.8267
172	431.706	11.5988	11.6626	11.8843	10.9483	11.2969	12.9539	11.6159
172	432.972	11.5053	11.7184	11.8493	10.9813	11.2479	13.032	11.4218
172	434.238	11.4271	11.7371	11.8639	10.9187	11.2996	13.0775	11.2425
172	435.504	11.432	11.7629	11.8852	10.8354	11.3591	13.1382	11.1091
172	436.77	11.4282	11.78	11.9113	10.7996	11.4557	13.2527	11.0228
172	438.036	11.4597	11.9034	11.9055	10.844	11.6358	13.2516	10.8956
172	439.302	11.4229	11.9784	12.0138	10.8188	11.8203	13.2356	10.8968
172	440.568	11.3478	11.9942	12.2384	10.8619	11.8658	13.1607	10.9137
172	441.834	11.468	11.9909	12.4755	10.9918	11.785	13.0944	10.9764
172	443.1	11.576	12.0277	12.5647	11.053	11.7974	12.9876	11.0178
172	444.366	11.6877	12.1117	12.6423	11.1204	11.8104	12.99	10.9068
172	445.632	11.7295	12.2206	12.6101	11.1806	11.8672	13.0296	10.8384
172	446.898	11.7894	12.2871	12.5566	11.1755	11.9327	13.01	10.8724
172	448.164	11.8866	12.2969	12.5456	11.1842	12.0308	13.0932	10.9685
172	449.43	11.9617	12.3745	12.4122	11.2261	12.1549	13.1132	11.032
172	450.696	12.0039	12.4653	12.3111	11.3112	12.2342	13.1835	11.1307
172	451.962	12.0216	12.4066	12.2764	11.3459	12.3228	13.2443	11.179
172	453.228	12.0218	12.3609	12.271	11.317	12.4526	13.3383	11.2501
172	454.494	11.9366	12.3243	12.3068	11.2833	12.5377	13.4677	11.4315
172	455.76	11.9483	12.3524	12.353	11.2235	12.552	13.5852	11.5575
172	457.026	12.0233	12.272	12.4433	11.1683	12.5407	13.6306	11.7362
172	458.292	12.0224	12.1823	12.5272	11.1001	12.5744	13.6669	11.8685
172	459.558	12.0233	12.1638	12.5836	11.0861	12.6104	13.5897	12.093
172	460.824	11.931	12.2143	12.6382	11.1736	12.5499	13.5371	12.2443
172	462.09	11.8646	12.2139	12.7609	11.1496	12.541	13.4588	12.398
172	463.356	11.9195	12.2655	12.7664	11.2238	12.5305	13.4229	12.4955
172	464.622	12.0427	12.3129	12.7639	11.2414	12.5662	13.2893	12.5908
172	465.888	12.095	12.3447	12.7014	11.2438	12.5887	13.2476	12.6512
172	467.154	12.0995	12.4126	12.6953	11.3046	12.6146	13.182	12.6501
172	468.42	12.1358	12.4627	12.7168	11.2757	12.707	13.0909	12.6891
172	469.686	12.1799	12.5255	12.6706	11.2734	12.7633	13.0249	12.7882
172	470.952	12.1724	12.6356	12.6198	11.2547	12.7588	12.9953	12.8646
172	472.218	12.2271	12.7376	12.5613	11.2741	12.8928	12.933	12.9124
172	473.484	12.2748	12.7741	12.5343	11.3331	13.0511	12.979	12.9438
172	474.75	12.2534	12.8269	12.5427	11.3974	13.2772	13.009	13.0075
172	476.016	12.2193	12.8153	12.6252	11.4078	13.4128	13.1312	13.105
172	477.282	12.2486	12.7595	12.6803	11.4621	13.5466	13.1856	13.2221
172	478.548	12.2655	12.7305	12.6944	11.4884	13.751	13.203	13.2187
172	479.814	12.228	12.6394	12.6959	11.6522	13.7485	13.2907	13.2393
172	481.08	12.2735	12.5429	12.7194	11.8453	13.7014	13.3634	13.3376
172	482.346	12.4624	12.428	12.7831	11.898	13.6736	13.4556	13.467
172	483.612	12.6526	12.4286	12.8371	11.9149	13.6093	13.578	13.5703
172	484.878	12.8254	12.4893	12.7954	12.0383	13.5642	13.6641	13.7194
172	486.144	12.9417	12.4842	12.8646	12.0687	13.5688	13.748	13.817
172	487.41	13.0307	12.541	12.8699	12.1367	13.6616	13.6949	13.8422
172	488.676	13.0779	12.5218	12.9583	12.1698	13.6774	13.7818	13.8805
172	489.942	13.0623	12.5316	13.0301	12.2454	13.6576	13.8188	13.847
172	491.208	13.0257	12.6571	13.1021	12.2769	13.6939	13.8403	13.9007
172	492.474	12.7841	12.806	13.1363	12.3144	13.7383	13.9091	13.9434
172	493.74	12.6134	12.9044	13.3178	12.3534	13.7718	13.9876	14.0216
172	495.006	12.4412	12.9241	13.4892	12.4214	13.8131	14.0035	14.1184
172	496.272	12.2917	12.9601	13.7147	12.4343	13.7759	14.0881	14.1767
172	497.538	12.2637	12.973	13.835	12.5611	13.6958	14.2708	14.2024
172	498.804	12.294	12.9551	13.8655	12.582	13.6556	14.323	14.247
172	500.07	12.4085	12.9974	13.8546	12.5781	13.6581	14.3649	14.273
172	501.336	12.6049	12.9551	13.8331	12.5116	13.6848	14.3418	14.2991
172	502.602	12.7654	12.9188	13.7536	12.4994	13.6456	14.4292	14.2711
172	503.868	12.9192	12.9194	13.7364	12.5047	13.5937	14.4646	14.1813
172	505.134	13.048	12.8822	13.6976	12.5709	13.5609	14.4189	13.9892
172	506.4	13.0902	12.8241	13.7085	12.6347	13.6001	14.3797	13.9571
172	507.666	13.0767	12.8453	13.6502	12.7248	13.6632	14.366	13.8206
172	508.932	13.0866	12.8935	13.6434	12.8327	13.6126	14.3578	13.7057
172	510.198	13.0888	12.9573	13.6104	12.902	13.5902	14.3887	13.5658
172	511.464	13.0832	12.9882	13.6102	12.9506	13.5858	14.4828	13.4384
172	512.73	13.1223	13.0835	13.5826	13.0693	13.565	14.5779	13.3449
172	513.996	13.0752	13.0734	13.6336	13.0933	13.5266	14.6769	13.3529
172	515.262	12.9794	13.1104	13.6674	13.223	13.5675	14.7859	13.3136
172	516.528	12.9419	13.183	13.6846	13.3323	13.6153	14.9296	13.2627
172	517.794	12.9291	13.2726	13.6396	13.3134	13.6766	15.0414	13.2342
172	519.06	13.0342	13.2797	13.619	13.3159	13.5631	15.1878	13.2246
172	520.326	13.1204	13.2316	13.6149	13.4147	13.4224	15.284	13.2933
172	521.592	13.1039	13.224	13.5388	13.5307	13.3451	15.3106	13.3029
172	522.858	13.0352	13.2321	13.4638	13.6575	13.1759	15.2669	13.3464
172	524.124	13.0353	13.2091	13.4565	13.7363	12.9603	15.1913	13.368
172	525.39	13.0664	13.2164	13.4715	13.7335	12.7438	15.2096	13.4109
172	526.656	13.1647	13.2025	13.4909	13.7205	12.6152	15.1006	13.4184
172	527.922	13.24	13.1917	13.5372	13.5612	12.5662	15.0484	13.3489
172	529.188	13.2345	13.1754	13.6213	13.4644	12.435	15.058	13.3486
172	530.454	13.265	13.2	13.6617	13.2903	12.4621	14.9695	13.38
172	531.72	13.2908	13.2209	13.6362	13.1364	12.4923	14.9514	13.2889
172	532.986	13.2703	13.2002	13.5873	13.1685	12.518	14.8882	13.1718
172	534.252	13.2158	13.1529	13.5896	13.1738	12.6623	14.8124	13.1025
172	535.518	13.1484	13.1433	13.7169	13.071	12.7318	14.8903	13.004
172	536.784	13.0971	13.1879	13.715	13.0481	12.6828	14.9817	12.955
172	538.05	13.0835	13.1423	13.7996	13.0111	12.5091	15.1195	12.9899
172	539.316	13.0058	13.2037	13.7752	13.0524	12.3004	15.2103	13.0511
172	540.582	13.0071	13.1781	13.7026	13.1	12.1198	15.3126	13.1894
172	541.848	13.1045	13.117	13.5219	13.1235	12.0808	15.3347	13.3337
172	543.114	13.2842	13.1155	13.3555	13.0184	12.0342	15.4565	13.4193
172	544.38	13.4024	13.1078	13.1658	12.9465	12.0264	15.5665	13.4617
172	545.646	13.5425	13.0519	13.0338	12.9006	12.0546	15.742	13.4423
172	546.912	13.6519	12.9397	12.917	12.9188	12.0958	15.8359	13.3836
172	548.178	13.6078	12.9076	12.8927	12.8751	12.2201	15.8443	13.3246
172	549.444	13.6021	12.9386	12.8943	12.8682	12.3498	15.8878	13.1953
172	550.71	13.5424	12.8469	12.9501	12.8752	12.4407	15.8664	13.1649
172	551.976	13.356	12.8848	12.9781	13.0348	12.4932	15.8953	13.1908
172	553.242	13.2136	12.9461	13.0154	13.174	12.5611	15.8357	13.2837
172	554.508	13.1036	12.9867	13.0748	13.3299	12.7063	15.7461	13.3919
172	555.774	13.0322	13.0236	13.1148	13.4687	12.7857	15.7811	13.4277
172	557.04	13.0323	13.0577	13.1012	13.5784	12.7408	15.8373	13.4456
172	558.306	13.1096	13.015	13.0687	13.5641	12.6175	15.9379	13.5119
172	559.572	13.1837	12.9504	12.94	13.4988	12.6826	15.9812	13.5877
172	560.838	13.1475	12.8838	12.8225	13.4555	12.7596	15.9995	13.602
172	562.104	13.1744	12.7782	12.6519	13.3953	12.8124	15.9725	13.6397
172	563.37	13.1587	12.6209	12.4803	13.3276	12.8501	15.9141	13.6689
172	564.636	13.1168	12.5646	12.3114	13.2969	12.9152	15.9139	13.6081
172	565.902	13.13	12.506	12.2182	13.0711	12.9357	15.8602	13.5976
172	567.168	13.0549	12.4121	12.2745	12.9246	12.8884	15.7225	13.6244
172	568.434	12.9801	12.3379	12.3795	12.8063	12.8726	15.6396	13.7383
172	569.7	12.8362	12.3037	12.424	12.7828	12.8818	15.6241	13.765
172	570.966	12.7826	12.2649	12.4111	12.7289	12.9542	15.6011	13.7897
172	572.232	12.8419	12.178	12.3403	12.7017	13.0748	15.6138	13.9255
172	573.498	12.8779	12.1052	12.3312	12.5668	13.2141	15.6812	14.0011
172	574.764	12.8799	12.1055	12.2495	12.4142	13.4311	15.7104	13.9627
172	576.03	12.8973	12.1197	12.1618	12.3524	13.5603	15.7593	13.8878
172	577.296	12.821	12.1909	12.0424	12.2468	13.7078	15.8583	13.8131
172	578.562	12.8015	12.266	11.9489	12.2789	13.7859	15.9767	13.7961
172	579.828	12.6882	12.4077	11.8648	12.3438	13.8499	16.0695	13.6983
172	581.094	12.615	12.5591	11.8764	12.3677	13.9078	16.2539	13.601
172	582.36	12.5367	12.7201	11.8853	12.4123	13.9455	16.3593	13.5812
172	583.626	12.4332	12.919	11.9194	12.3412	13.982	16.4558	13.5692
172	584.892	12.4131	13.0086	11.9551	12.332	13.8674	16.6061	13.5206
172	586.158	12.3443	13.0619	11.8863	12.3701	13.7785	16.6143	13.5118
172	587.424	12.3302	13.0648	11.8827	12.3867	13.753	16.5837	13.5172
172	588.69	12.2229	13.0984	11.934	12.3631	13.8447	16.4767	13.5095
172	589.956	12.2378	13.0827	11.9706	12.2634	13.9567	16.3668	13.4664
172	591.222	12.2427	13.1566	11.9555	12.2026	14.0724	16.2494	13.3541
172	592.488	12.1659	13.2568	11.9674	12.1968	14.0775	16.2451	13.2041
172	593.754	12.0409	13.2695	12.0014	12.2841	14.1348	16.1542	13.1297
172	595.02	11.9187	13.2601	12.0577	12.4408	14.1509	16.0379	13.0301
172	596.286	11.8631	13.1935	12.1544	12.542	14.1471	15.8139	13.1422
172	597.552	11.7818	13.2085	12.2097	12.5746	14.2235	15.5924	13.1679
172	598.818	11.8036	13.2197	12.2119	12.6471	14.1725	15.4434	13.135
172	600.084	11.7305	13.1857	12.1948	12.7525	14.0898	15.2988	13.1909
172	601.35	11.7618	13.2116	12.1718	12.7705	14.0014	15.2047	13.2221
172	602.616	11.8445	13.1596	12.1845	12.7011	13.8817	15.1757	13.1644
172	603.882	11.9127	13.1157	12.1684	12.5919	13.8229	15.1109	13.1251
172	605.148	11.9521	13.0664	12.0654	12.5336	13.7169	15.0566	13.0937
172	606.414	11.9779	13.0532	12.0015	12.3767	13.6246	14.949	13.1358
172	607.68	11.935	13.0546	11.9614	12.2499	13.6308	14.8198	13.1303
172	608.946	11.828	13.0544	12.0527	12.2234	13.6424	14.8007	13.0075
172	610.212	11.7126	13.0739	12.1144	12.3025	13.5725	14.8313	12.9215
172	611.478	11.7346	13.0577	12.1805	12.326	13.5073	14.8562	12.9211
172	612.744	11.6838	13.0189	12.297	12.2882	13.4854	14.8333	12.8755
172	614.01	11.667	13.0439	12.4425	12.2463	13.5211	14.8478	12.7658
172	615.276	11.715	13.0529	12.5409	12.1729	13.6077	14.7434	12.7336
172	616.542	11.699	13.0154	12.5698	12.2427	13.634	14.7568	12.7366
172	617.808	11.8004	12.9494	12.5539	12.2398	13.6907	14.7371	12.7639
172	619.074	11.8061	12.9051	12.5088	12.3073	13.7178	14.792	12.7137
172	620.34	11.8622	12.931	12.4514	12.3343	13.8525	14.8306	12.708
172	621.606	11.8613	12.9784	12.4009	12.318	13.9447	14.8281	12.5978
172	622.872	11.9361	13.035	12.4852	12.3121	13.99	14.7252	12.4147
172	624.138	12.0655	13.0811	12.5562	12.4241	13.9708	14.673	12.2786
172	625.404	12.1597	13.106	12.7155	12.5197	13.9256	14.6322	12.1757
172	626.67	12.2061	13.032	12.8838	12.6286	13.8995	14.5386	12.1465
172	627.936	12.2307	12.9364	13.0109	12.8091	13.7963	14.5049	12.1923
172	629.202	12.1905	12.9391	13.0489	12.924	13.7065	14.4674	12.2591
172	630.468	12.2132	12.8711	13.0725	13.0925	13.6951	14.455	12.3459
172	631.734	12.2833	12.8323	13.0729	13.2628	13.6585	14.4687	12.4137
172	633	12.3535	12.6815	13.1057	13.2951	13.7509	14.4861	12.5445
172	634.266	12.421	12.5803	13.0934	13.3733	13.707	14.5675	12.6287
172	635.532	12.4841	12.4827	13.1694	13.3945	13.6989	14.5463	12.6994
172	636.798	12.6209	12.4138	13.3384	13.371	13.8005	14.549	12.7266
172	638.064	12.7291	12.3476	13.3961	13.4243	13.9122	14.5616	12.7014
172	639.33	12.9566	12.3066	13.3474	13.4413	13.958	14.5331	12.7093
172	640.596	13.133	12.295	13.3332	13.5413	14.0218	14.4938	12.6706
172	641.862	13.2524	12.2565	13.3412	13.6261	14.0892	14.4547	12.682
172	643.128	13.2735	12.3063	13.3097	13.6545	14.1434	14.3736	12.745
172	644.394	13.3019	12.4337	13.3643	13.6034	14.1397	14.2985	12.7086
172	645.66	13.2777	12.5512	13.3674	13.532	14.0689	14.2708	12.6959
172	646.926	13.2652	12.6828	13.2754	13.4832	14.0172	14.3384	12.4904
172	648.192	13.3035	12.7178	13.1636	13.5566	13.8568	14.4254	12.3806
172	649.458	13.2803	12.6787	13.1445	13.5142	13.7425	14.534	12.2781
172	650.724	13.2993	12.6296	13.127	13.4976	13.6082	14.676	12.1113
172	651.99	13.2494	12.5489	13.1723	13.4993	13.5378	14.8547	11.9144
172	653.256	13.1246	12.4873	13.1965	13.4864	13.5126	14.9678	11.7884
172	654.522	12.9853	12.5328	13.1214	13.5517	13.632	15.04	11.7162
172	655.788	12.8561	12.6211	13.13	13.5813	13.735	15.0674	11.7336
172	657.054	12.8557	12.6743	13.1405	13.6271	13.9383	15.1422	11.7391
172	658.32	12.9052	12.7439	13.1571	13.6603	14.0896	15.2531	11.894
172	659.586	13.0389	12.82	13.1244	13.6801	14.3221	15.499	12.1376
172	660.852	13.1306	13.0221	13.1815	13.6475	14.7095	15.6774	12.4368
172	662.118	13.1828	13.1876	13.204	13.6545	15.0887	15.8827	12.8815
172	663.384	13.3041	13.3182	13.1408	13.7551	15.2453	16.0429	13.2785
172	664.65	13.396	13.3867	13.0348	13.8604	15.2159	16.1551	13.6917
172	665.916	13.3989	13.4909	13.0152	13.9933	15.1373	16.3499	13.9351
172	667.182	13.4689	13.5741	13.0619	14.1396	15.1155	16.4455	14.1332
172	668.448	13.4337	13.6822	13.1065	14.5049	15.1062	16.5422	14.278
172	669.714	13.4986	13.7454	13.3368	14.883	15.0648	16.496	14.5434
172	670.98	13.5185	13.7256	13.8398	15.0483	15.0066	16.4308	14.7985
172	672.246	13.546	13.7272	14.4097	15.1022	14.9032	16.4197	14.9488
172	673.512	13.471	13.7262	14.679	15.0785	14.7817	16.3963	15.0315
172	674.778	13.4249	13.7622	14.6968	14.9935	14.7116	16.3384	15.1693
172	676.044	13.3724	13.9136	14.5874	14.9179	14.6163	16.2514	15.4307
172	677.31	13.3864	14.2398	14.417	14.7815	14.6154	16.1407	15.6119
172	678.576	13.3864	14.6685	14.2968	14.7039	14.5966	15.9549	15.6939
172	679.842	13.3557	14.8474	14.3177	14.6269	14.552	15.7939	15.666
172	681.108	13.3566	14.8252	14.3132	14.4983	14.4713	15.5886	15.6537
172	682.374	13.3179	14.7016	14.2942	14.4474	14.3388	15.3086	15.5986
172	683.64	13.283	14.7117	14.2453	14.4694	14.1998	15.0613	15.4427
172	684.906	13.1376	14.7297	14.2332	14.4419	14.1455	14.8116	15.3811
172	686.172	12.943	14.8027	14.1055	14.3996	14.1756	14.6412	15.2663
172	687.438	12.7451	14.8117	14.0061	14.3572	14.0669	14.4617	15.1524
172	688.704	12.5608	14.8112	13.9252	14.2004	14.0029	14.351	15.0863
172	689.97	12.3363	14.8506	13.8447	14.1029	13.9647	14.356	14.927
172	691.236	12.1577	14.833	13.7695	13.9624	13.8873	14.3729	14.8993
172	692.502	12.027	14.8302	13.7417	13.8311	13.8175	14.3955	14.8501
172	693.768	12.0042	14.6802	13.8241	13.72	13.7853	14.593	14.7197
172	695.034	12.0524	14.4724	13.8338	13.6582	13.7607	14.9049	14.6754
172	696.3	12.2155	14.329	13.805	13.5705	13.7853	15.1735	14.6731
172	697.566	12.2714	14.2883	13.8189	13.435	13.9065	15.3211	14.7709
172	698.832	12.2933	14.3184	13.8269	13.2755	14.065	15.2935	15.0015
172	700.098	12.3356	14.3719	13.7719	13.1889	14.2818	15.2026	15.2939
172	701.364	12.2935	14.421	13.7537	13.1434	14.3868	15.0925	15.6245
172	702.63	12.2775	14.543	13.6882	13.1789	14.4077	14.9179	15.918
172	703.896	12.2805	14.6072	13.7103	13.1136	14.481	14.7284	16.0743
172	705.162	12.3101	14.6484	13.9187	12.9577	14.3748	14.6541	16.1608
172	706.428	12.3922	14.5794	14.1116	12.8586	14.2716	14.7338	16.1236
172	707.694	12.2902	14.477	14.2126	12.8162	14.1062	14.6582	16.1552
172	708.96	12.2507	14.3856	14.2787	12.8373	13.9287	14.5445	16.0036
172	710.226	12.2061	14.3714	14.2391	12.9057	13.7782	14.2225	15.8146
172	711.492	12.1894	14.1729	14.22	12.9086	13.5085	13.9488	15.4964
172	712.758	12.1861	14.0433	14.2678	12.9041	13.1578	13.7323	15
172	714.024	12.1511	14.0037	14.4098	12.8697	13.0042	13.5438	14.6039
172	715.29	12.0961	14.0118	14.5673	12.7995	12.9945	13.467	14.2653
172	716.556	12.1189	14.0387	14.6158	12.6983	13.0057	13.3956	14.0705
172	717.822	12.0968	14.1114	14.6665	12.5551	12.9872	13.2739	13.8705
172	719.088	12.1521	14.1169	14.6842	12.2347	12.957	13.14	13.7658
172	720.354	12.135	14.0652	14.4409	11.891	12.9928	13.0142	13.6073
172	721.62	12.0655	14.1026	13.9292	11.7407	12.935	12.9633	13.4159
172	722.886	12.0165	14.0869	13.3631	11.7109	12.8862	12.9009	13.4005
172	724.152	12.0104	14.11	13.1082	11.7257	12.8852	12.9956	13.3454
172	725.418	11.9189	14.0045	13.1275	11.7279	12.9131	13.1093	13.1933
172	726.684	11.8245	13.7672	13.1673	11.8026	12.9127	13.2652	12.9407
172	727.95	11.7067	13.4415	13.1437	11.9335	12.8386	13.3654	12.7694
172	729.216	11.6653	13.0019	13.1368	12.0373	12.8582	13.5861	12.6802
172	730.482	11.6942	12.7192	13.0241	12.1582	12.9356	13.7351	12.6602
172	731.748	11.7332	12.6857	13.0121	12.1881	13.0412	13.8204	12.6572
172	733.014	11.7272	12.7556	13.0255	12.1197	13.1588	13.9098	12.6665
172	734.28	11.7198	12.7623	12.9762	12.1522	13.2534	13.967	12.7417
172	735.546	11.8024	12.7449	12.9307	12.1854	13.3428	13.9515	12.8398
172	736.812	11.9174	12.6822	12.9444	12.2571	13.3442	13.9368	12.9976
172	738.078	12.0318	12.5471	12.8036	12.3255	13.2897	13.9521	13.2388
172	739.344	12.1159	12.484	12.7321	12.3841	13.1833	13.9107	13.4078
172	740.61	12.1939	12.3628	12.6848	12.4001	13.0924	13.8444	13.5794
172	741.876	12.208	12.2805	12.6136	12.4311	13.0673	13.833	13.6285
172	743.142	12.2774	12.2449	12.5254	12.4519	13.0685	13.7896	13.7039
172	744.408	12.3297	12.2195	12.423	12.4897	13.0476	13.6267	13.744
172	745.674	12.3803	12.2088	12.3337	12.5297	13.0305	13.3257	13.7698
172	746.94	12.3863	12.2147	12.3035	12.6677	13.0655	13.0409	13.7264
172	748.206	12.3623	12.1899	12.2646	12.771	12.994	12.8148	13.6083
172	749.472	12.3657	12.1811	12.2544	12.8264	12.9098	12.7354	13.4459
172	750.738	12.3805	12.1938	12.2479	12.8807	12.775	12.7337	13.228
172	752.004	12.4437	12.2	12.3511	12.8863	12.7479	12.7016	13.0419
172	753.27	12.4117	12.1417	12.4845	12.8806	12.6699	12.7716	12.9001
172	754.536	12.4154	12.1373	12.5249	12.9675	12.5537	12.9078	12.843
172	755.802	12.4078	12.1093	12.4252	13.1235	12.5613	13.0499	12.8153
172	757.068	12.3248	12.1983	12.3326	13.2377	12.567	13.0006	12.8511
172	758.334	12.3303	12.3226	12.294	13.3027	12.5654	13.0612	12.8131
172	759.6	12.2729	12.3197	12.2953	13.3264	12.6201	13.0912	12.7787
172	760.866	12.1449	12.2874	12.3544	13.2863	12.5546	13.1257	12.7891
172	762.132	12.0231	12.329	12.3703	13.2476	12.466	13.1853	12.891
172	763.398	11.9239	12.3772	12.2664	13.234	12.482	13.118	13.0019
172	764.664	11.875	12.4241	12.1544	13.1526	12.5086	13.0802	13.0898
172	765.93	11.8971	12.4245	12.071	13.0861	12.549	12.9517	13.1231
172	767.196	11.9377	12.3781	12.0102	13.0978	12.5266	12.7878	13.1998
172	768.462	12.017	12.3015	11.9006	13.1708	12.5081	12.6774	13.2902
172	769.728	12.0958	12.2511	11.8795	13.2336	12.5061	12.6198	13.3147
172	770.994	12.1853	12.2988	11.8781	13.3943	12.4937	12.6346	13.2914
172	772.26	12.2633	12.2338	11.8904	13.4959	12.4567	12.6843	13.1958
172	773.526	12.2445	12.1546	11.9529	13.5546	12.4091	12.7512	13.0899
172	774.792	12.1741	12.0853	11.9881	13.5944	12.3988	12.6576	13.1818
172	776.058	12.2234	12.0903	11.98	13.6343	12.3343	12.6632	13.2529
172	777.324	12.1808	12.1244	11.9861	13.6169	12.3341	12.5122	13.4665
172	778.59	12.1562	12.0638	12.0716	13.5387	12.3751	12.4035	13.7092
172	779.856	12.13	12.076	12.0827	13.3734	12.3867	12.2994	13.8382
172	781.122	12.0775	12.0821	12.1669	13.2468	12.371	12.2397	13.9215
172	782.388	12.1668	12.0167	12.1843	13.1425	12.3035	12.2367	13.9736
172	783.654	12.2279	11.9805	12.1471	13.1275	12.2507	12.2096	14.0341
172	784.92	12.2969	12.0199	12.1285	12.9985	12.1557	12.2716	14.0276
172	786.186	12.3628	11.9688	12.1371	12.95	12.0775	12.3582	13.9897
172	787.452	12.3937	11.924	12.1219	12.9072	12.0603	12.4767	13.8984
172	788.718	12.4073	11.9602	12.1902	12.8695	12.0864	12.6183	13.6787
172	789.984	12.4655	11.9332	12.1368	12.943	12.225	12.6924	13.5527
172	791.25	12.5248	11.9724	12.1404	13.0621	12.2918	12.8077	13.4544
172	792.516	12.5224	12.1174	12.159	13.1325	12.2932	12.8979	13.3959
172	793.782	12.4354	12.2694	12.265	13.0784	12.3141	13.0689	13.2828
172	795.048	12.4185	12.4699	12.266	13.0085	12.3489	13.2226	13.2267
172	796.314	12.3882	12.6465	12.3473	12.9794	12.4256	13.3103	13.2313
172	797.58	12.3873	12.6474	12.5861	12.8162	12.4744	13.445	13.3194
172	798.846	12.5299	12.5836	12.8322	12.7506	12.5331	13.5082	13.4889
172	800.112	12.7254	12.5286	13.0811	12.7326	12.721	13.5502	13.5521
172	801.378	12.8279	12.5447	13.2769	12.7867	12.8521	13.6461	13.6279
172	802.644	12.8659	12.5689	13.3491	12.8993	12.9039	13.6932	13.7438
172	803.91	13.0029	12.5592	13.2986	13.0255	13.034	13.6902	13.8133
172	805.176	13.0494	12.5587	13.2255	13.1138	13.1455	13.643	13.9687
172	806.442	13.1167	12.5489	13.1831	13.0802	13.2289	13.569	14.0954
172	807.708	13.2338	12.5394	13.0861	13.0022	13.2915	13.5131	14.2522
172	808.974	13.3272	12.565	12.9897	13.0153	13.4034	13.4312	14.3907
172	810.24	13.401	12.6282	12.9582	13.0252	13.428	13.4757	14.4616
172	811.506	13.5	12.7643	12.9301	13.0611	13.5157	13.531	14.4833
172	812.772	13.6017	12.8989	12.8755	13.1534	13.6923	13.5653	14.527
172	814.038	13.6338	12.9851	12.9386	13.33	13.8185	13.7234	14.6524
172	815.304	13.6765	13.0917	12.9626	13.4562	14.0299	13.8095	14.7668
172	816.57	13.7296	13.2021	13.1091	13.5126	14.2039	13.9205	14.8984
172	817.836	13.8626	13.2423	13.3408	13.6221	14.3442	14.0443	15.0347
172	819.102	14.0147	13.2968	13.5667	13.6718	14.4157	14.3113	15.1391
172	820.368	14.1042	13.3784	13.8549	13.7438	14.4531	14.5541	15.2337
172	821.634	14.2169	13.4321	14.2756	13.6251	14.5322	14.8451	15.2044
172	822.9	14.4246	13.6229	14.6526	13.5511	14.7537	15.0993	15.2112
172	824.166	14.5974	13.9015	14.8765	13.5177	15.0725	15.3596	15.2285
172	825.432	14.8942	14.0775	14.9359	13.6296	15.2634	15.6442	15.2748
172	826.698	15.1364	14.3602	14.9459	13.7404	15.4197	15.9525	15.4371
172	827.964	15.5469	14.7313	14.9012	13.8216	15.492	16.2032	15.6597
172	829.23	16.0282	15.0101	14.897	13.871	15.5638	16.4989	15.7852
172	830.496	16.6378	15.2646	14.9463	13.9459	15.5959	16.646	15.9646
172	831.762	17.442	15.5197	15.0019	13.8673	15.7311	16.6996	16.0502
172	833.028	18.1261	15.7573	15.0366	13.8812	15.8095	16.8791	16.0954
172	834.294	18.7491	15.9734	15.1295	13.9042	15.8896	17.0316	16.0996
172	835.56	19.4128	16.1726	15.2592	14.0243	15.9474	17.2141	16.0755
172	836.826	20.0571	16.4932	15.4076	13.9935	16.0833	17.3338	15.9971
172	838.092	20.66	16.826	15.6123	13.9233	16.2445	17.3525	15.9983
172	839.358	21.2026	17.195	15.9073	13.9272	16.5655	17.2818	16.029
172	840.624	21.6113	17.6734	16.3918	14.0203	16.6958	17.3998	16.0818
172	841.89	21.8777	18.0593	16.8704	14.2167	16.7749	17.4894	16.1463
172	843.156	22.2287	18.2853	17.2434	14.4285	17.0168	17.552	16.36
172	844.422	22.5279	18.419	17.5239	14.7361	17.2807	17.5682	16.6701
172	845.688	22.901	18.4026	17.8966	15.0633	17.516	17.4806	17.0975
172	846.954	23.1914	18.3515	18.2029	15.3975	17.6397	17.4799	17.5473
172	848.22	23.3983	18.4259	18.357	15.6704	17.7077	17.3398	17.9816
172	849.486	23.5229	18.6073	18.4123	15.846	17.7381	17.3582	18.3142
172	850.752	23.5377	18.7944	18.4606	16.0423	17.6294	17.4336	18.6108
172	852.018	23.5925	18.8679	18.5407	16.2122	17.5511	17.4887	18.8808
172	853.284	23.7012	18.9157	18.64	16.2841	17.5859	17.6113	19.0077
172	854.55	23.7407	18.948	18.8428	16.4108	17.7325	17.6558	19.1435
172	855.816	23.8363	18.9684	19.0072	16.6842	17.858	17.6984	19.1791
172	857.082	23.8624	18.9592	19.1998	17.0148	17.9213	17.66	19.1851
172	858.348	23.8869	18.8886	19.4255	17.3203	18.0383	17.7412	19.0927
172	859.614	23.932	18.7728	19.6169	17.4811	18.1453	17.8512	19.0652
172	860.88	23.9386	18.7519	19.6427	17.5854	18.3179	17.9678	19.0448
172	862.146	23.957	18.6345	19.6933	17.6251	18.4438	18.1498	19.0208
172	863.412	23.9458	18.5127	19.7049	17.6668	18.4945	18.3331	19.0047
172	864.678	23.9465	18.3937	19.7025	17.5894	18.4504	18.3933	19.0244
172	865.944	23.8871	18.2476	19.6505	17.6322	18.3229	18.4491	19.1422
172	867.21	23.7368	18.1384	19.4189	17.7516	18.2335	18.4858	19.2629
172	868.476	23.5011	18.0679	19.2092	17.6979	18.2561	18.4713	19.3581
172	869.742	23.207	18.0521	18.9965	17.6291	18.1896	18.3877	19.3586
172	871.008	22.8851	17.9922	18.7073	17.5703	18.1027	18.3047	19.3782
172	872.274	22.5898	17.9299	18.3443	17.5466	17.9757	18.1276	19.4439
172	873.54	22.2733	17.7751	17.9948	17.479	17.7917	17.8752	19.5354
172	874.806	22.0578	17.5648	17.7981	17.4042	17.5231	17.5546	19.6055
172	876.072	21.7292	17.374	17.6832	17.2501	17.2877	17.2884	19.5286
172	877.338	21.3229	17.1228	17.6301	17.0869	17.1124	16.8228	19.3889
172	878.604	20.9163	16.7114	17.6117	17.0394	16.9715	16.5219	19.1422
172	879.87	20.4118	16.3968	17.5652	17.0113	16.784	16.2025	18.9357
172	881.136	19.745	16.1386	17.443	16.9813	16.6655	16.0327	18.581
172	882.402	18.9113	15.8539	17.3284	16.9894	16.4792	15.9169	18.3501
172	883.668	18.0471	15.6049	17.2387	16.9519	16.3286	15.6754	18.1693
172	884.934	17.2817	15.3455	17.1381	16.8511	16.204	15.5509	18.0368
172	886.2	16.4715	15.0674	17.0713	16.6194	16.1102	15.2976	17.9663
172	887.466	15.6868	14.7051	16.8924	16.5551	15.9735	15.1291	17.9562
172	888.732	14.9545	14.3617	16.606	16.5904	15.7001	14.9607	17.9975
172	889.998	14.3182	13.9857	16.2209	16.5716	15.3333	14.7752	18.0963
172	891.264	13.7632	13.5141	15.735	16.4102	15.0843	14.5113	18.0432
172	892.53	13.3252	13.1053	15.2374	16.0102	14.997	14.3172	17.8294
172	893.796	12.8432	12.673	14.9007	15.6519	14.7096	14.1219	17.5509
172	895.062	12.4609	12.3068	14.57	15.3352	14.3654	13.8784	17.2703
172	896.328	11.9682	12.0664	14.1422	14.9856	14.1022	13.7046	16.9374
172	897.594	11.5726	11.8752	13.6566	14.6017	13.8424	13.5813	16.4056
172	898.86	11.1602	11.7233	13.1689	14.3332	13.6627	13.5266	15.8566
172	900.126	10.7361	11.5836	12.7116	14.154	13.5017	13.4493	15.3531
172	901.392	10.407	11.3535	12.3016	13.8873	13.3432	13.3045	14.9853
172	902.658	10.172	11.1356	11.9447	13.5556	13.2398	13.077	14.6302
172	903.924	9.96891	10.954	11.5672	13.3071	13.0767	12.856	14.3407
172	905.19	9.8398	10.8464	11.224	12.9665	12.8201	12.715	14.0277
172	906.456	9.65622	10.704	11.004	12.4562	12.635	12.5553	13.7312
172	907.722	9.52127	10.5953	10.8025	11.9899	12.4418	12.4701	13.5234
172	908.988	9.40958	10.5139	10.5847	11.5914	12.1642	12.3473	13.3387
172	910.254	9.21915	10.4899	10.4169	11.2899	11.854	12.2746	13.0767
172	911.52	9.11592	10.4289	10.2741	11.0353	11.5553	12.001	12.9562
172	912.786	9.05597	10.3071	10.147	10.8562	11.2451	11.699	12.8509
172	914.052	9.00485	10.1478	10.1486	10.6935	10.9137	11.3303	12.6878
172	915.318	8.91244	10.0221	10.0689	10.5521	10.674	11.1159	12.4118
172	916.584	8.83868	9.99565	9.98843	10.3996	10.4601	10.9685	12.0035
172	917.85	8.79316	9.89179	9.93445	10.2779	10.2466	10.81	11.6382
172	919.116	8.72052	9.78172	9.84751	10.2221	9.96194	10.6678	11.3016
172	920.382	8.68731	9.64266	9.76729	10.1905	9.82289	10.5095	11.0244
172	921.648	8.69614	9.5709	9.69067	10.0581	9.70361	10.3955	10.8205
172	922.914	8.69465	9.44279	9.63134	9.95361	9.62637	10.2697	10.6468
172	924.18	8.67674	9.31953	9.56816	9.9495	9.51194	10.1659	10.4348
172	925.446	8.6342	9.26368	9.41604	9.94341	9.43769	10.1045	10.2172
172	926.712	8.59154	9.2704	9.35062	9.87774	9.43085	10.0292	10.0246
172	927.978	8.65336	9.20137	9.33047	9.85609	9.41169	10.0085	9.78868
172	929.244	8.59913	9.18794	9.30087	9.74801	9.40858	10.0204	9.58669
172	930.51	8.62587	9.23607	9.23955	9.64017	9.42276	10.0598	9.35697
172	931.776	8.65187	9.19515	9.25224	9.54017	9.46505	10.0526	9.28109
172	933.042	8.65672	9.19515	9.22164	9.55945	9.44515	10.0322	9.21716
172	934.308	8.68669	9.16965	9.16231	9.61915	9.42674	10.1075	9.15311
172	935.574	8.70323	9.1602	9.15697	9.59776	9.43296	10.0838	9.09067
172	936.84	8.6959	9.14179	9.11157	9.62948	9.401	10.0904	9.03085
172	938.106	8.72015	9.11057	9.13383	9.61356	9.34229	10.1244	8.94129
172	939.372	8.71343	9.10958	9.1842	9.55871	9.34863	10.0974	8.85361
172	940.638	8.72886	9.05224	9.23843	9.54913	9.32015	10.1262	8.77786
172	941.904	8.70112	9.03495	9.26231	9.55311	9.26493	10.1679	8.83197
172	943.17	8.66144	9.04453	9.27861	9.63881	9.1995	10.1368	8.99925
172	944.436	8.70833	9.0357	9.23035	9.67015	9.27201	10.0649	9.03993
172	945.702	8.70435	9.0393	9.17799	9.66306	9.27239	10.0955	9.04527
172	946.968	8.73632	9.03806	9.20087	9.70709	9.19789	10.1016	8.98507
172	948.234	8.69789	9.04963	9.22015	9.78619	9.17637	10.0953	8.99142
172	949.5	8.74266	9.00149	9.25858	9.83458	9.08657	10.0879	9.05958
172	950.766	8.7704	8.93396	9.34826	9.80721	9.03458	9.999	9.13221
172	952.032	8.75162	8.92786	9.37587	9.81306	9.01194	9.95821	9.1148
172	953.298	8.71878	8.92351	9.39565	9.86617	8.97102	9.97587	9.1041
172	954.564	8.69055	8.89266	9.43632	9.82251	9.0097	9.98781	9.06654
172	955.83	8.58943	8.89515	9.45746	9.75995	9.02823	10.0225	9.03694
172	957.096	8.57736	8.96517	9.43358	9.69726	9.08619	10.0507	9.02201
172	958.362	8.58346	9.00746	9.38085	9.67873	9.12724	10.0787	8.94017
172	959.628	8.60187	9.0704	9.31617	9.69813	9.21766	10.0815	8.8847
172	960.894	8.64938	9.05647	9.28209	9.74527	9.23968	10.0087	8.88371
172	962.16	8.62052	9.06754	9.29391	9.8097	9.25485	10.0417	8.88184
172	963.426	8.53706	9.12811	9.25908	9.89789	9.2556	10.0358	8.91231
172	964.692	8.52276	9.19279	9.1347	9.93172	9.28358	10.05	8.9
172	965.958	8.56095	9.2291	9.15833	9.93756	9.33134	10.0152	8.88706
172	967.224	8.57177	9.19279	9.1959	9.93172	9.35585	9.97164	8.95261
172	968.49	8.5806	9.20734	9.23209	9.86107	9.37463	10.0236	8.91754
172	969.756	8.57761	9.2194	9.25746	9.83706	9.41965	10.0672	8.82525
172	971.022	8.54154	9.2541	9.2796	9.73943	9.44167	10.0914	8.82351
172	972.288	8.52562	9.29092	9.26878	9.66928	9.52177	10.0597	8.71269
172	973.554	8.48333	9.32774	9.25634	9.65087	9.53458	10.0571	8.68881
172	974.82	8.48905	9.33271	9.28595	9.58943	9.59378	10.0613	8.69366
172	976.086	8.46629	9.30236	9.36057	9.58321	9.6148	10.0984	8.69241
172	977.352	8.48184	9.28831	9.39378	9.63122	9.57463	10.0893	8.75522
172	978.618	8.48346	9.2342	9.39291	9.65124	9.56057	10.1248	8.91866
172	979.884	8.56144	9.224	9.38644	9.68209	9.5097	10.2299	8.89341
172	981.15	8.56057	9.20025	9.42015	9.68134	9.54129	10.1999	8.89565
172	982.416	8.58408	9.22164	9.44851	9.72363	9.49291	10.1745	8.98781
172	983.682	8.58818	9.20535	9.43284	9.71157	9.52201	10.1453	9.08184
172	984.948	8.57525	9.20274	9.50522	9.6898	9.51716	10.0836	9.15871
172	986.214	8.54403	9.24316	9.48545	9.71654	9.45435	10.0863	9.20634
172	987.48	8.56953	9.2653	9.49888	9.71219	9.42761	10.078	9.24055
172	988.746	8.54639	9.29963	9.4556	9.69664	9.46082	10.0511	9.24776
172	990.012	8.53769	9.31816	9.41206	9.68284	9.49502	10.1381	9.22488
172	991.278	8.50373	9.38557	9.34042	9.64316	9.56617	10.1392	9.2209
172	992.544	8.52376	9.44888	9.33072	9.65236	9.55398	10.2011	9.12226
172	993.81	8.53644	9.44826	9.30697	9.67836	9.49502	10.2179	9.05672
172	995.076	8.5092	9.48893	9.33445	9.68943	9.42189	10.2157	9.10759
172	996.342	8.55572	9.4551	9.37799	9.73234	9.3796	10.2726	9.08321
172	997.608	8.60871	9.42736	9.36343	9.73868	9.34291	10.3821	9.02425
172	998.874	8.60535	9.43197	9.36356	9.70386	9.36704	10.4116	9.04764
172	1000.14	8.5643	9.46343	9.37898	9.67562	9.42425	10.4642	9.03047
172	1001.41	8.56381	9.46642	9.34353	9.70249	9.48346	10.5037	8.98794
172	1002.67	8.55846	9.40473	9.40473	9.72612	9.49614	10.5524	8.97861
172	1003.94	8.58794	9.37674	9.41468	9.6791	9.52488	10.5142	9.01169
172	1005.2	8.55759	9.44328	9.45498	9.69042	9.49963	10.5455	8.99565
172	1006.47	8.58557	9.42973	9.4852	9.7556	9.49229	10.5383	9.10709
172	1007.74	8.64067	9.37189	9.50821	9.86281	9.40572	10.5596	9.2296
172	1009	8.66343	9.30634	9.53159	9.94577	9.40025	10.5103	9.37861
172	1010.27	8.63433	9.24664	9.56965	9.95833	9.32935	10.5047	9.51132
172	1011.53	8.5847	9.251	9.56405	9.95336	9.33818	10.546	9.58781
172	1012.8	8.57562	9.226	9.57699	9.91953	9.35871	10.5279	9.62015
172	1014.07	8.60908	9.21306	9.66368	9.82649	9.4	10.5872	9.57525
172	1015.33	8.58383	9.22201	9.749	9.79739	9.45386	10.6797	9.57587
172	1016.6	8.5347	9.25634	9.6847	9.82799	9.46965	10.6705	9.65572
172	1017.86	8.52537	9.20784	9.61878	9.89925	9.50846	10.773	9.63172
172	1019.13	8.51642	9.18159	9.60908	9.89254	9.54739	10.8144	9.66132
172	1020.4	8.48881	9.22214	9.64639	9.81443	9.65348	10.86	9.65983
172	1021.66	8.48694	9.24975	9.61107	9.80585	9.78333	10.8173	9.65348
172	1022.93	8.49453	9.25435	9.62736	9.89975	9.80236	10.8117	9.69913
172	1024.19	8.52102	9.225	9.70784	9.93856	9.82463	10.7851	9.83308
172	1025.46	8.54801	9.25087	9.73284	9.98669	9.77749	10.8308	9.96194
172	1026.73	8.55995	9.23843	9.76343	10.0471	9.7495	10.9896	10.1417
172	1027.99	8.55448	9.2255	9.81132	10.0965	9.77438	11.2414	10.2272
172	1029.26	8.56953	9.27575	9.87363	10.0539	9.8541	11.468	10.2805
172	1030.52	8.57102	9.31082	9.98371	10.0874	9.96903	11.5438	10.5683
172	1031.79	8.66405	9.30199	10.0402	10.2264	10.0068	11.596	10.9939
172	1033.06	8.72786	9.31953	10.081	10.2937	10.1337	11.7134	11.157
172	1034.32	8.74627	9.46978	10.1614	10.2848	10.2913	12.0026	11.24
172	1035.59	8.8444	9.67886	10.2469	10.3056	10.5172	12.2209	11.3178
172	1036.85	8.9602	9.93644	10.5092	10.4009	10.774	12.322	11.4185
172	1038.12	9.09938	10.4555	10.8175	10.541	11.0087	12.4468	11.4939
172	1039.39	9.23159	11.0262	11.1841	10.6634	11.191	12.5767	11.6393
172	1040.65	9.43246	11.4362	11.5701	10.8072	11.3216	12.7335	11.7204
172	1041.92	9.69863	11.7704	12.1418	10.8581	11.507	12.8576	11.8511
172	1043.18	9.96841	12.0782	12.5098	10.9795	11.6985	12.9507	11.9313
172	1044.45	10.378	12.4141	12.7316	11.2711	11.8764	13.0104	12.0621
172	1045.72	11.0002	12.7347	12.8597	11.75	12.066	13.0934	12.1381
172	1046.98	11.8315	13.1562	12.9797	12.0432	12.1833	13.1168	12.5739
172	1048.25	12.618	13.6238	13.1744	12.0618	12.3102	13.1858	13.17
172	1049.51	13.3004	13.9731	13.4374	12.0534	12.3805	13.332	13.3983
172	1050.78	13.8361	14.3034	13.5455	12.1075	12.4623	13.6078	13.503
172	1052.05	14.4175	14.5527	13.7544	12.1474	12.449	13.9762	13.6612
172	1053.31	15.1172	14.8078	13.8402	12.2576	12.5565	14.396	13.8067
172	1054.58	15.817	15.0239	14.0036	12.4049	12.7772	15.0566	13.9402
172	1055.84	16.6549	15.1098	14.1908	12.5154	13.185	15.6624	14.0507
172	1057.11	17.331	15.2354	14.3856	12.5963	13.6944	16.076	14.1516
172	1058.38	17.9143	15.4022	14.623	12.698	14.0122	16.2391	14.2725
172	1059.64	18.4058	15.6602	14.8756	12.7373	14.1277	16.3688	14.4047
172	1060.91	18.7704	16.0275	15.0726	12.7571	14.4743	16.4394	14.4959
172	1062.17	19.1184	16.448	15.3495	12.8516	14.8051	16.4572	14.6373
172	1063.44	19.3925	16.9001	15.5189	12.9628	15.1012	16.5878	14.7257
172	1064.71	19.5973	17.2566	15.6856	13.1592	15.3179	16.6405	14.8066
172	1065.97	19.8701	17.5711	15.8613	13.2999	15.4037	16.6447	14.9448
172	1067.24	20.0806	17.9391	16.1103	13.373	15.47	16.7547	14.9488
172	1068.5	20.209	18.3573	16.3302	13.4892	15.5539	16.7107	15.0087
172	1069.77	20.429	18.7353	16.5498	13.8067	15.6046	16.7662	15.0624
172	1071.04	20.6621	19.0225	16.7292	14.2087	15.5673	16.8974	15.1211
172	1072.3	20.9256	19.2093	16.9836	14.6265	15.4822	17.1891	15.2345
172	1073.57	21.1896	19.309	17.1971	14.8746	15.4826	17.3787	15.4308
172	1074.83	21.3493	19.366	17.3942	15.1419	15.5668	17.5434	15.5169
172	1076.1	21.3471	19.3961	17.6624	15.4082	15.6965	17.5481	15.7393
172	1077.37	21.3433	19.5037	17.9478	15.5786	15.8052	17.4826	15.9361
172	1078.63	21.3471	19.6102	18.1098	15.7516	15.8641	17.4704	16.1233
172	1079.9	21.3169	19.6881	18.174	16.0285	15.906	17.3918	16.1858
172	1081.16	21.275	19.7366	18.2189	16.2335	15.9174	17.3823	16.1143
172	1082.43	21.1871	19.7964	18.2236	16.3713	15.9556	17.5195	15.8371
172	1083.7	21.0883	19.8357	18.2076	16.5789	15.903	17.5856	15.7792
172	1084.96	21.0534	19.8603	18.2158	16.7517	15.8981	17.5239	15.7628
172	1086.23	20.9233	19.8883	18.2026	16.8138	15.8384	17.5466	15.7786
172	1087.49	20.8714	19.772	18.0025	16.8381	15.823	17.6597	15.815
172	1088.76	20.8087	19.4062	17.7144	16.8981	15.8053	17.8777	15.8361
172	1090.03	20.7679	19.119	17.4236	16.9282	15.9608	17.9633	15.8082
172	1091.29	20.667	18.9665	17.1902	16.8733	16.1455	18.0685	15.8143
172	1092.56	20.5174	18.9336	16.821	16.8969	16.3294	18.2	15.8481
172	1093.82	20.444	18.7713	16.6178	16.8307	16.5682	18.2275	15.9988
172	1095.09	20.2815	18.6169	16.5159	16.6692	16.7791	18.3311	16.0632
172	1096.36	19.9174	18.3833	16.6021	16.2562	16.9889	18.3965	16.1825
172	1097.62	19.2641	18.0964	16.6098	16.095	17.3223	18.4021	15.9789
172	1098.89	18.6102	17.7133	16.6108	16.143	17.6664	18.4081	15.7333
172	1100.15	18.0787	17.4878	16.5124	16.1629	17.9648	18.4799	15.7738
172	1101.42	17.7072	17.3225	16.5542	16.1408	18.2009	18.433	15.8091
172	1102.69	17.3361	17.1854	16.51	16.1965	18.5261	18.273	15.8354
172	1103.95	16.822	17.1029	16.533	16.2387	18.7878	17.9964	15.8517
172	1105.22	16.3118	17.0475	16.547	16.4085	18.7978	17.4738	15.8103
172	1106.48	15.7407	17.0531	16.6445	16.5947	18.5434	16.9154	15.8155
172	1107.75	15.348	16.9947	16.7818	16.8016	18.2255	16.5147	15.7534
172	1109.02	15.0683	16.949	16.8143	17.1192	18.0381	16.4843	15.698
172	1110.28	14.8522	16.8791	16.7535	17.3483	18.0705	16.6111	15.6251
172	1111.55	14.7118	16.7182	16.8068	17.5767	17.9705	16.6794	15.7733
172	1112.81	14.6444	16.4919	16.7947	17.6723	17.8772	16.7297	15.9506
172	1114.08	14.6429	16.1765	16.9729	17.7101	17.7509	16.656	16.1866
172	1115.35	14.6417	15.9155	17.0893	17.5918	17.752	16.6337	16.4507
172	1116.61	14.4825	15.784	17.1891	17.6095	17.8294	16.6643	16.609
172	1117.88	14.3565	15.5214	17.1909	17.6856	17.8796	16.6219	16.8343
172	1119.14	14.3639	15.2626	17.1961	17.6871	17.8629	16.7138	17.0199
172	1120.41	14.2842	15.1627	17.0567	17.5035	17.9909	16.7864	17.2359
172	1121.68	14.2198	15.1372	16.8557	17.3187	18.1685	16.8506	17.515
172	1122.94	14.1225	15.1512	16.6939	17.096	18.3286	17.0136	17.6413
172	1124.21	14.0942	15.2087	16.5299	17.0139	18.4259	17.102	17.5956
172	1125.47	14.2165	15.3154	16.3675	16.9067	18.4251	17.1139	17.4835
172	1126.74	14.3989	15.4022	16.1935	16.8303	18.4857	17.2262	17.2578
172	1128.01	14.6588	15.4868	16.0306	16.7612	18.5241	17.2998	17.019
172	1129.27	14.9111	15.4812	15.9705	16.7011	18.5225	17.2527	16.8323
172	1130.54	15.0693	15.5442	15.996	16.7092	18.5183	17.2254	16.7766
172	1131.8	15.2685	15.5515	16.0415	16.8132	18.5653	17.2296	16.7546
172	1133.07	15.4602	15.5919	16.0748	16.9539	18.5685	17.1205	16.8596
172	1134.34	15.6973	15.6218	16.0711	17.0862	18.5198	17.0371	16.88
172	1135.6	15.8688	15.6205	16.0545	17.2744	18.4097	16.9785	16.9551
172	1136.87	16.0966	15.5863	16.0475	17.4269	18.3367	16.9603	16.9572
172	1138.13	16.2216	15.509	16.1546	17.5784	18.185	16.9428	16.881
172	1139.4	16.2493	15.3915	16.2471	17.6387	18.0521	16.8345	16.8617
172	1140.67	16.2682	15.1607	16.3825	17.7044	17.7392	16.7842	16.8894
172	1141.93	16.2389	14.94	16.377	17.7667	17.5443	16.5638	16.9348
172	1143.2	16.229	14.6843	16.3679	17.8174	17.3072	16.4942	16.8391
172	1144.46	16.1373	14.615	16.3447	17.8854	17.0506	16.4484	16.7595
172	1145.73	15.9459	14.5182	16.3047	17.9347	16.8011	16.4663	16.684
172	1147	15.7822	14.5577	16.1971	18.0598	16.4746	16.5167	16.5483
172	1148.26	15.6639	14.6434	16.1308	18.0262	16.1799	16.6506	16.334
172	1149.53	15.5506	14.7471	16.0109	18.0179	15.8903	16.6723	16.0835
172	1150.79	15.5279	14.822	15.917	18.0286	15.7214	16.6035	15.8541
172	1152.06	15.5284	14.7292	15.8805	17.9975	15.59	16.5275	15.7248
172	1153.33	15.5781	14.6422	15.8917	17.9053	15.51	16.4953	15.5521
172	1154.59	15.6291	14.5667	15.9182	17.7682	15.4037	16.5905	15.4265
172	1155.86	15.6223	14.4815	15.8307	17.4862	15.365	16.6572	15.2944
172	1157.12	15.5121	14.4649	15.5682	17.2606	15.4194	16.7029	15.2164
172	1158.39	15.3969	14.448	15.2636	17.0835	15.4388	16.828	15.1961
172	1159.66	15.1668	14.4006	15.1272	16.758	15.5953	16.7282	15.1629
172	1160.92	14.9162	14.2994	15.0924	16.6098	15.7111	16.5481	15.0757
172	1162.19	14.7442	14.125	15.0745	16.4815	15.7863	16.428	14.854
172	1163.45	14.5693	13.9629	15.0821	16.381	15.8159	16.322	14.547
172	1164.72	14.3107	13.9327	14.9193	16.4445	15.8155	16.2777	14.2398
172	1165.99	14.1475	13.8861	14.7689	16.7566	15.6842	16.2504	13.9506
172	1167.25	14.1224	13.7127	14.6515	16.934	15.5648	16.3109	13.7443
172	1168.52	14.183	13.642	14.6159	17.0617	15.4949	16.459	13.5653
172	1169.78	14.1789	13.5994	14.6956	17.151	15.5083	16.5144	13.5133
172	1171.05	14.1843	13.4534	14.8216	17.2347	15.48	16.427	13.5407
172	1172.32	14.298	13.3174	15.0012	17.2792	15.4619	16.2475	13.4903
172	1173.58	14.3789	13.304	15.1818	17.3546	15.465	15.931	13.4342
172	1174.85	14.3653	13.3391	15.3585	17.4419	15.5218	15.7514	13.429
172	1176.11	14.2675	13.4371	15.5853	17.6148	15.5734	15.6963	13.4409
172	1177.38	14.2243	13.4802	15.8236	17.8102	15.4588	15.6542	13.575
172	1178.65	14.1905	13.4639	16.0279	17.9674	15.3715	15.5502	13.72
172	1179.91	14.1162	13.5348	16.2933	18.0572	15.3796	15.4229	13.7729
172	1181.18	14.1577	13.493	16.4955	18.0224	15.2858	15.3502	13.7402
172	1182.44	14.1642	13.4929	16.6277	17.7832	15.2269	15.235	13.6953
172	1183.71	14.1739	13.5328	16.727	17.4399	15.2302	15.2014	13.6047
172	1184.98	14.1403	13.542	16.7718	17.121	15.2597	15.1558	13.5648
172	1186.24	14.1726	13.5486	16.821	16.9056	15.2914	15.0627	13.4646
172	1187.51	14.2011	13.5558	16.8179	16.6766	15.2484	14.9415	13.3896
172	1188.77	14.265	13.6488	16.7664	16.4807	15.2284	14.8045	13.4413
172	1190.04	14.3943	13.7973	16.6979	16.3272	15.2042	14.5668	13.4598
172	1191.31	14.5776	13.8828	16.5323	16.2024	15.1544	14.4473	13.4178
172	1192.57	14.7246	14.0459	16.4127	16.1149	15.0822	14.3628	13.3996
172	1193.84	14.7956	14.2281	16.2534	16.0785	15.0193	14.253	13.3066
172	1195.1	14.8713	14.2392	16.1899	16.0377	14.984	14.1953	13.2698
172	1196.37	14.9213	14.2558	16.2116	15.8542	15.0575	14.067	13.2674
172	1197.64	14.9807	14.1517	16.2219	15.7146	15.1078	14.0591	13.246
172	1198.9	14.9981	13.9598	16.2284	15.679	15.1233	14.0859	13.2613
172	1200.17	15.0608	13.8647	16.1887	15.7423	15.2169	14.1379	13.265
172	1201.43	15.1284	13.7211	16.2049	15.8493	15.3993	14.2035	13.3606
172	1202.7	15.1652	13.7755	16.2031	15.9983	15.5877	14.2914	13.5142
172	1203.97	15.1078	13.9542	16.1667	16.1854	15.6646	14.3549	13.7585
172	1205.23	15.0165	14.1775	16.1461	16.4481	15.6443	14.3053	14.0733
172	1206.5	15.024	14.2695	16.1971	16.7419	15.6287	14.3256	14.4354
172	1207.76	15.0571	14.2775	16.3172	17.0495	15.5368	14.3634	14.8026
172	1209.03	15.0655	14.3002	16.391	17.2103	15.4786	14.2969	15.1583
172	1210.3	15.131	14.318	16.4098	17.3264	15.3096	14.329	15.4501
172	1211.56	15.2317	14.3863	16.3623	17.32	15.0797	14.4052	15.7392
172	1212.83	15.3173	14.4634	16.2091	17.316	14.8626	14.471	15.9091
172	1214.09	15.3933	14.5511	16.0354	17.3774	14.705	14.556	16.142
172	1215.36	15.5486	14.5341	15.9062	17.3494	14.6066	14.6663	16.2756
172	1216.63	15.6626	14.5444	15.7764	17.1779	14.594	14.7409	16.3179
172	1217.89	15.7219	14.5776	15.7137	17.0281	14.559	14.6833	16.3167
172	1219.16	15.71	14.515	15.6394	16.9195	14.4774	14.6218	16.3386
172	1220.42	15.6782	14.4336	15.4397	16.8821	14.3368	14.5631	16.3448
172	1221.69	15.5886	14.3947	15.2603	16.8915	14.1488	14.5976	16.3221
172	1222.96	15.356	14.3289	15.1596	16.7677	13.9516	14.6641	16.4045
172	1224.22	15.1825	14.2423	15.0746	16.5531	13.8501	14.7372	16.5112
172	1225.49	15.0303	14.2664	14.9027	16.2706	13.7667	14.8488	16.673
172	1226.75	14.9282	14.2602	14.6209	15.9808	13.6993	14.9909	16.8034
172	1228.02	14.9297	14.2883	14.31	15.6428	13.7536	15.0687	16.8075
172	1229.29	14.9336	14.2545	13.9938	15.4648	13.8391	15.192	16.694
172	1230.55	14.9097	14.1719	13.6549	15.2988	13.9045	15.3244	16.6733
172	1231.82	14.8476	14.2403	13.3093	15.1479	14.0063	15.3729	16.6828
172	1233.08	14.7912	14.306	13.0643	15.1726	14.0382	15.435	16.6483
172	1234.35	14.6614	14.3221	12.9507	15.2197	14.0315	15.4785	16.6184
172	1235.62	14.6201	14.3026	13.0162	15.1897	14.029	15.4854	16.5715
172	1236.88	14.6297	14.2647	13.0562	15.1011	14.0332	15.5011	16.4789
172	1238.15	14.6276	14.2142	13.0963	15.1131	14.1209	15.4305	16.492
172	1239.41	14.6801	14.0726	13.142	15.1042	14.1846	15.3981	16.4489
172	1240.68	14.6439	13.9261	13.1437	15.195	14.2019	15.4303	16.548
172	1241.95	14.5501	13.8055	13.1506	15.2631	14.2879	15.457	16.5741
172	1243.21	14.4896	13.6097	13.1169	15.3759	14.2744	15.5295	16.56
172	1244.48	14.4214	13.4114	13.0884	15.428	14.2515	15.5608	16.6218
172	1245.74	14.2888	13.3211	13.0284	15.425	14.1766	15.5726	16.5781
172	1247.01	14.2317	13.2792	12.9233	15.5251	13.9715	15.6297	16.4657
172	1248.28	14.1197	13.3085	12.8277	15.5672	13.8414	15.5708	16.3774
172	1249.54	14.0515	13.3856	12.7249	15.5606	13.6555	15.4358	16.3812
172	1250.81	13.9488	13.3974	12.71	15.4062	13.4935	15.3271	16.3565
172	1252.07	13.8767	13.3427	12.7224	15.1889	13.1794	15.1693	16.2784
172	1253.34	13.782	13.2321	12.6848	15.03	12.8797	14.9537	16.1853
172	1254.61	13.6729	13.0114	12.6909	14.8427	12.6128	14.8201	15.9488
172	1255.87	13.6565	12.7585	12.6407	14.6496	12.4279	14.7374	15.6494
172	1257.14	13.6224	12.615	12.5685	14.4648	12.3561	14.6471	15.356
172	1258.4	13.6357	12.4924	12.474	14.2338	12.3888	14.5919	15.0051
172	1259.67	13.6297	12.4815	12.3541	14.1475	12.3658	14.6164	14.5787
172	1260.94	13.5999	12.4036	12.2369	14.1648	12.2989	14.7305	14.1663
172	1262.2	13.5874	12.3333	12.2325	14.1302	12.3458	14.8219	13.8318
172	1263.47	13.5725	12.3358	12.291	14.2051	12.3381	14.9051	13.5648
172	1264.73	13.6162	12.3127	12.2986	14.1611	12.2338	14.9392	13.4152
172	1266	13.6284	12.357	12.3595	14.1281	12.1354	14.929	13.4603
172	1267.27	13.6282	12.4153	12.4312	14.0311	12.081	14.9774	13.5034
172	1268.53	13.6679	12.4789	12.39	13.9514	12.1591	15.0175	13.5378
172	1269.8	13.6078	12.6664	12.328	13.8381	12.2601	14.955	13.4954
172	1271.06	13.6075	12.8427	12.2404	13.6854	12.3922	14.9473	13.3576
172	1272.33	13.6225	12.9224	12.1913	13.5389	12.5206	14.947	13.1481
172	1273.6	13.7254	12.9447	12.1469	13.5211	12.6843	14.9117	12.9006
172	1274.86	13.7966	12.8437	12.0713	13.5437	12.8517	14.8347	12.7238
172	1276.13	13.8721	12.6703	12.0173	13.6414	12.9127	14.7116	12.5178
172	1277.39	13.9007	12.5095	12.019	13.7276	12.901	14.5562	12.3118
172	1278.66	13.8511	12.3327	12.0801	13.8765	12.8208	14.3582	12.1873
172	1279.93	13.7963	12.2044	12.1762	13.8537	12.733	14.1831	12.1379
172	1281.19	13.7713	12.0944	12.1422	13.9337	12.6347	14.0389	12.1098
172	1282.46	13.7541	11.9433	12.1602	14.0238	12.5535	13.9745	12.0577
172	1283.72	13.7557	11.8404	12.1063	13.9864	12.5098	13.9021	12.024
172	1284.99	13.7789	11.7845	11.9896	14.0019	12.525	13.8507	11.9424
172	1286.26	13.6808	11.7745	11.8399	14.0652	12.501	13.8017	11.8918
172	1287.52	13.54	11.7522	11.6883	14.0723	12.5131	13.7542	11.9112
172	1288.79	13.4169	11.8024	11.5335	14.097	12.541	13.7731	11.8796
172	1290.05	13.2066	11.947	11.3877	14.0913	12.5507	13.8917	11.8697
172	1291.32	13.1071	12.0136	11.4649	13.9932	12.5654	14.1291	11.732
172	1292.59	13.1858	12.0725	11.579	13.955	12.5557	14.3394	11.7596
172	1293.85	13.4803	12.1902	11.7368	13.8065	12.5966	14.6631	11.8577
172	1295.12	13.7567	12.3859	11.8687	13.7016	12.6453	14.9975	12.0517
172	1296.38	14.0453	12.7843	11.9969	13.6475	12.9532	15.2593	12.3348
172	1297.65	14.2713	13.0981	12.251	13.723	13.3448	15.3802	12.6658
172	1298.92	14.4124	13.3167	12.4912	13.9078	13.6959	15.443	13.0338
172	1300.18	14.4969	13.3489	12.783	14.1093	13.9988	15.4889	13.5412
172	1301.45	14.5097	13.3284	12.9818	14.3653	14.0897	15.5647	14.0955
172	1302.71	14.4775	13.4041	13.0468	14.6669	14.1593	15.5143	14.6261
172	1303.98	14.5219	13.5343	13.0308	14.8037	14.2188	15.5133	14.9374
172	1305.25	14.5567	13.7021	13.0183	14.934	14.2935	15.5016	15.3022
172	1306.51	14.5536	13.7958	13.0719	15.0318	14.323	15.4629	15.5531
172	1307.78	14.4789	13.9096	13.1447	15.0603	14.2856	15.4534	15.7383
172	1309.04	14.3647	13.982	13.1728	15.049	14.2279	15.4027	15.9738
172	1310.31	14.2255	14.0045	13.2185	14.9689	14.132	15.4287	16.2332
172	1311.58	14.1264	14.0162	13.2695	14.8259	14.1351	15.3292	16.5005
172	1312.84	14.0544	14.0346	13.1973	14.7611	14.0752	15.1745	16.6958
172	1314.11	13.9532	13.9771	13.0734	14.6744	14.0205	15.1622	16.9182
172	1315.37	13.7942	13.902	12.9743	14.6057	14.0632	15.247	16.9909
172	1316.64	13.6679	13.7715	12.9276	14.4853	14.1572	15.3359	16.8622
172	1317.91	13.5567	13.6794	12.8215	14.5052	14.332	15.2902	16.82
172	1319.17	13.4318	13.5958	12.8353	14.4502	14.4684	15.22	16.823
172	1320.44	13.51	13.4588	12.9218	14.479	14.5826	15.2738	16.8658
172	1321.7	13.5136	13.425	13.1006	14.5331	14.6581	15.2101	16.9519
172	1322.97	13.5817	13.4216	13.2954	14.6072	14.6632	15.1323	17.024
172	1324.24	13.6014	13.4342	13.4133	14.6854	14.5596	15.1076	17.083
172	1325.5	13.5802	13.5481	13.5026	14.7654	14.4261	15.0869	17.0748
172	1326.77	13.5138	13.6363	13.6239	14.7407	14.3453	15.0748	17.1675
172	1328.03	13.5271	13.783	13.6154	14.7063	14.3728	15.1141	17.3498
172	1329.3	13.5112	13.9001	13.5877	14.6583	14.4139	15.2806	17.5221
172	1330.57	13.5386	14.0354	13.6047	14.7056	14.5116	15.3856	17.7354
172	1331.83	13.6795	14.1806	13.785	14.7286	14.5626	15.5721	17.8525
172	1333.1	13.7423	14.2995	13.9361	14.8659	14.6592	15.7193	18.0041
172	1334.36	13.8036	14.3721	14.1231	15.0516	14.6694	15.8051	18.2292
172	1335.63	13.8341	14.4194	14.3437	15.1086	14.6646	15.9751	18.3219
172	1336.9	13.9537	14.3688	14.4978	15.2077	14.7684	16.1264	18.474
172	1338.16	14.0674	14.36	14.6359	15.449	14.8061	16.2453	18.5461
172	1339.43	14.0811	14.3328	14.735	15.6873	14.8405	16.2285	18.6735
172	1340.69	14.1646	14.3004	14.7975	15.8658	14.9468	16.0917	18.7767
172	1341.96	14.2786	14.3305	14.694	16.0342	15.0007	15.8919	18.9644
172	1343.23	14.2208	14.3407	14.5465	16.1562	15.0986	15.6313	19.0526
172	1344.49	13.9326	14.3201	14.4419	16.3223	15.1491	15.315	18.9889
172	1345.76	13.7063	14.0867	14.3539	16.4142	15.2159	14.9815	18.8108
172	1347.02	13.4867	13.704	14.1807	16.4447	15.1086	14.6684	18.5697
172	1348.29	13.3945	13.323	13.9847	16.3206	14.8557	14.5254	18.3429
172	1349.56	13.353	13.069	13.7453	16.1522	14.6129	14.4351	18.1164
172	1350.82	13.3423	12.9422	13.5693	15.9782	14.3663	14.3831	17.6646
172	1352.09	13.323	12.925	13.4689	15.8585	14.2331	14.3235	17.2177
172	1353.35	13.2643	12.8711	13.3975	15.7051	14.1759	14.4704	16.794
172	1354.62	13.1908	12.7766	13.4874	15.6045	14.122	14.5262	16.5914
172	1355.89	13.1861	12.7219	13.5113	15.4857	14.0058	14.5374	16.4659
172	1357.15	13.255	12.7	13.5364	15.344	14.016	14.5347	16.42
172	1358.42	13.2624	12.7361	13.6876	15.2601	14.0711	14.5761	16.3489
172	1359.68	13.3572	12.9065	13.8305	15.2034	14.0893	14.6641	16.2071
172	1360.95	13.5524	12.9944	13.9405	15.1734	14.146	14.6219	15.9959
172	1362.22	13.784	13.1318	14.03	15.2229	14.1575	14.6201	15.7886
172	1363.48	13.9174	13.3012	14.1549	15.3315	14.2537	14.6262	15.624
172	1364.75	14.0652	13.4382	14.2338	15.4387	14.3139	14.5449	15.5162
172	1366.01	14.1563	13.5759	14.3097	15.5473	14.3575	14.4088	15.4373
172	1367.28	14.2035	13.6896	14.365	15.6274	14.4312	14.26	15.4775
172	1368.55	14.2236	13.7056	14.6055	15.6469	14.3989	14.1628	15.5407
172	1369.81	14.2471	13.7576	14.7466	15.7582	14.2213	14.0828	15.5925
172	1371.08	14.2021	13.8606	14.8011	15.7134	14.1203	13.9835	15.6456
172	1372.34	14.2417	13.7876	14.7636	15.6463	14.022	13.9851	15.6803
172	1373.61	14.28	13.7379	14.7086	15.5665	14.0203	13.9507	15.6761
172	1374.88	14.3118	13.7039	14.651	15.4328	14.0894	13.9213	15.6281
172	1376.14	14.3391	13.6067	14.5646	15.4025	14.1211	13.9285	15.6068
172	1377.41	14.3444	13.5178	14.4649	15.433	14.1668	13.9672	15.4338
172	1378.67	14.2805	13.3143	14.4928	15.5155	14.2427	13.9347	15.2335
172	1379.94	14.2404	13.2066	14.4647	15.5036	14.3934	13.7754	15.0164
172	1381.21	14.1209	13.0893	14.4358	15.4402	14.4527	13.6802	14.8296
172	1382.47	13.905	13.0315	14.3126	15.3422	14.5808	13.5327	14.7484
172	1383.74	13.7744	12.9362	14.1969	15.1382	14.726	13.4266	14.7238
172	1385	13.6203	12.8909	14.1052	14.9257	14.825	13.4184	14.573
172	1386.27	13.5608	12.8132	14.0249	14.8767	14.8652	13.3868	14.5382
172	1387.54	13.5254	12.9002	13.9672	14.7542	14.8706	13.3555	14.4542
172	1388.8	13.454	12.9866	13.9112	14.6134	14.8685	13.3423	14.4549
172	1390.07	13.5123	12.9836	13.9085	14.4624	14.7606	13.5026	14.3945
172	1391.33	13.5331	12.9302	13.8958	14.3468	14.6158	13.6435	14.3061
172	1392.6	13.5239	12.9101	13.9588	14.2321	14.5337	13.71	14.233
172	1393.87	13.5647	12.8822	14.0119	14.1119	14.4981	13.7821	14.1509
172	1395.13	13.6341	12.849	14.1147	13.9604	14.4859	13.8042	14.1857
172	1396.4	13.6956	12.9378	14.1854	13.8418	14.459	13.7289	14.1873
172	1397.66	13.7289	12.9622	14.3201	13.86	14.2739	13.7367	14.1709
172	1398.93	13.7292	12.9521	14.4118	13.9381	14.1802	13.782	14.2254
172	1400.2	13.7757	12.9289	14.557	13.9368	14.1294	13.9369	14.1898
172	1401.46	13.7713	13.0193	14.6143	13.9706	14.1154	14.0924	14.2657
172	1402.73	13.86	13.1119	14.6223	13.9174	14.2296	14.1575	14.2803
172	1403.99	13.9095	13.2359	14.5934	13.9168	14.3525	14.1154	14.2928
172	1405.26	13.9456	13.2827	14.4546	13.9459	14.4969	14.1142	14.4302
172	1406.53	13.9117	13.3297	14.3933	14.0588	14.6141	14.1373	14.5276
172	1407.79	13.8153	13.3617	14.331	14.209	14.6688	14.2204	14.5806
172	1409.06	13.8195	13.332	14.1299	14.3287	14.7591	14.2128	14.7301
172	1410.32	13.7613	13.1866	14.0489	14.4995	14.8557	14.1706	14.8687
172	1411.59	13.6741	13.1677	14.0629	14.6103	14.9301	14.167	15.1113
172	1412.86	13.5399	13.1663	14.1234	14.6423	14.9726	14.3	15.3386
172	1414.12	13.4795	13.1638	14.1648	14.6985	14.8659	14.4646	15.5279
172	1415.39	13.4152	13.1698	14.3376	14.6501	14.7909	14.551	15.7106
172	1416.65	13.4623	13.23	14.4419	14.5404	14.7243	14.6766	15.7955
172	1417.92	13.5659	13.3359	14.3943	14.4852	14.6295	14.7271	15.8317
172	1419.19	13.6493	13.4782	14.1657	14.4301	14.6333	14.7608	15.7077
172	1420.45	13.7009	13.5831	14.0254	14.407	14.7527	14.8555	15.5822
172	1421.72	13.7275	13.6142	13.9684	14.5537	14.7576	14.9276	15.4638
172	1422.98	13.7236	13.7139	13.9134	14.6607	14.8071	15.0505	15.3808
172	1424.25	13.6486	13.8321	13.9269	14.7448	14.8308	15.1647	15.3568
172	1425.52	13.5743	13.97	13.9927	14.7669	14.8057	15.326	15.3933
172	1426.78	13.6294	14.0869	14.1049	14.7754	14.8827	15.4587	15.4057
172	1428.05	13.7792	14.1881	14.2787	14.7711	14.9947	15.4955	15.534
172	1429.31	14.0276	14.3321	14.351	14.7035	15.0668	15.5838	15.5975
172	1430.58	14.2846	14.5566	14.4195	14.7091	15.0709	15.7934	15.5305
172	1431.85	14.5122	14.7848	14.4821	14.6818	15.1826	15.8353	15.4942
172	1433.11	14.6938	14.9132	14.5633	14.6367	15.1807	15.8797	15.4622
172	1434.38	14.8398	15.1173	14.6951	14.5803	15.1369	15.9506	15.4255
172	1435.64	15.0403	15.2361	14.8353	14.5098	15.1408	15.9826	15.4695
172	1436.91	15.2596	15.3476	14.8716	14.4037	15.169	15.9629	15.5963
172	1438.18	15.2953	15.4781	14.8653	14.3384	15.1759	15.918	15.6723
172	1439.44	15.3235	15.5394	14.8832	14.2568	15.1173	15.8996	15.7005
172	1440.71	15.3418	15.5588	14.8259	14.1994	15.0626	15.8842	15.6556
172	1441.97	15.3867	15.5279	14.8044	14.2286	14.997	15.8887	15.7157
172	1443.24	15.4607	15.4578	14.8185	14.181	14.9626	15.8889	15.7305
172	1444.51	15.4153	15.4728	14.8593	14.1679	14.84	15.8812	15.8172
172	1445.77	15.3652	15.444	14.8507	14.1976	14.7715	15.809	15.8187
172	1447.04	15.2771	15.4216	14.9455	14.2766	14.6863	15.8583	15.8463
172	1448.3	15.2591	15.4031	14.9012	14.2866	14.7622	15.7794	15.8735
172	1449.57	15.1848	15.5014	14.8692	14.2277	14.8338	15.5595	15.8924
172	1450.84	15.1354	15.5866	14.7612	14.2815	14.8725	15.2939	15.9709
172	1452.1	15.1039	15.5979	14.6527	14.3693	14.9382	15.0592	15.9414
172	1453.37	15.0504	15.4787	14.6465	14.4545	14.8908	14.8757	15.8905
172	1454.63	14.9535	15.3535	14.7662	14.4595	14.7619	14.8211	15.7506
172	1455.9	14.8549	15.2828	14.8779	14.4437	14.5519	14.7943	15.481
172	1457.17	14.7468	15.1622	14.9108	14.4333	14.4512	14.7826	15.1358
172	1458.43	14.6935	15.0938	14.8364	14.3307	14.3276	14.769	14.8419
172	1459.7	14.6442	15.0193	14.792	14.2498	14.1769	14.7358	14.5846
172	1460.96	14.5621	15.0055	14.6118	14.1354	14.0835	14.6588	14.3704
172	1462.23	14.4846	14.9129	14.4595	13.9973	14.0175	14.6644	14.1387
172	1463.5	14.332	14.8058	14.2287	13.9146	13.9851	14.5514	13.9818
172	1464.76	14.2327	14.6336	14.0684	13.7785	14.0077	14.5466	13.8714
172	1466.03	14.2391	14.48	13.9235	13.6377	14.0266	14.577	13.696
172	1467.29	14.1434	14.2869	13.8172	13.6214	14.1101	14.5199	13.5734
172	1468.56	14.1067	14.0853	13.7618	13.6301	14.2404	14.4337	13.4817
172	1469.83	14.0751	13.9765	13.7307	13.6384	14.2053	14.4709	13.5238
172	1471.09	14.057	13.885	13.6157	13.6667	14.0998	14.4613	13.5433
172	1472.36	14.0572	13.7693	13.5785	13.583	14.0561	14.4761	13.5532
172	1473.62	13.9728	13.6984	13.5912	13.5624	13.952	14.445	13.5259
172	1474.89	13.9266	13.6039	13.6002	13.5734	13.832	14.408	13.4986
172	1476.16	13.8924	13.4961	13.5504	13.6832	13.7505	14.3124	13.4158
172	1477.42	13.7128	13.4423	13.4881	13.6805	13.5917	14.1932	13.404
172	1478.69	13.5364	13.3123	13.4547	13.6173	13.3894	14.1201	13.3012
172	1479.95	13.2823	13.2184	13.4413	13.5529	13.1255	13.9857	13.3221
172	1481.22	12.9821	13.0175	13.5039	13.4071	12.9256	13.8659	13.3619
172	1482.49	12.7903	12.8438	13.4404	13.3973	12.628	13.8454	13.3392
172	1483.75	12.6372	12.7034	13.3337	13.3821	12.4541	13.8389	13.2805
172	1485.02	12.453	12.5566	13.145	13.4367	12.2226	13.757	13.2076
172	1486.28	12.2466	12.451	12.8903	13.5516	12.0592	13.7536	13.117
172	1487.55	11.9891	12.349	12.7845	13.6398	11.9342	13.745	12.9767
172	1488.82	11.9384	12.1978	12.7144	13.6892	11.8915	13.7738	12.8362
172	1490.08	11.9501	12.1241	12.6524	13.6425	11.9011	13.7522	12.7706
172	1491.35	11.92	12.1042	12.7006	13.5789	11.9326	13.6459	12.808
172	1492.61	11.8147	12.2159	12.6075	13.4948	12.009	13.4736	12.7777
172	1493.88	11.6476	12.2197	12.492	13.4434	12.1077	13.3488	12.6757
172	1495.15	11.4743	12.1306	12.4371	13.4571	12.118	13.242	12.6133
172	1496.41	11.3568	12.032	12.3743	13.4354	12.1279	13.2153	12.5801
172	1497.68	11.2425	11.9868	12.2399	13.3884	12.1056	13.1604	12.6255
172	1498.94	11.1378	11.9565	12.2466	13.3244	12.0017	13.2163	12.6765
172	1500.21	11.0286	11.9264	12.2002	13.2073	11.954	13.4132	12.6647
172	1501.48	10.917	11.918	12.1478	13.0816	11.9041	13.601	12.729
172	1502.74	10.8434	11.9296	12.0835	12.9337	11.8741	13.7189	12.7335
172	1504.01	10.7754	12.0077	12.0044	12.8347	11.8473	13.9182	12.8235
172	1505.27	10.7647	12.0718	11.8435	12.7863	11.8817	14.1262	12.949
172	1506.54	10.7525	12.1261	11.7646	12.7333	12.072	14.3649	13.0484
172	1507.81	10.7633	12.143	11.7545	12.6297	12.1478	14.5884	13.1578
172	1509.07	10.7275	12.1154	11.8184	12.6174	12.2163	14.729	13.2765
172	1510.34	10.6408	12.1106	11.8807	12.5929	12.2318	14.7884	13.3796
172	1511.6	10.6244	12.0218	11.9551	12.5838	12.235	14.8923	13.4772
172	1512.87	10.5515	12.0427	11.9251	12.6083	12.2489	14.9541	13.5193
172	1514.14	10.6102	12.0364	12.0325	12.5485	12.3937	14.9144	13.5303
172	1515.4	10.6113	12.0672	12.0434	12.5231	12.4456	14.7611	13.49
172	1516.67	10.5668	12.0888	11.9536	12.4881	12.5641	14.6357	13.4534
172	1517.93	10.544	12.1234	11.9397	12.4652	12.4759	14.5453	13.5148
172	1519.2	10.4596	12.0818	11.9868	12.4801	12.2714	14.554	13.6274
172	1520.47	10.432	12.0012	12.0586	12.4601	12.1623	14.4859	13.706
172	1521.73	10.4137	11.9812	12.1354	12.3379	12.1259	14.4784	13.7687
172	1523	10.5113	11.9726	12.1315	12.242	12.131	14.4608	13.8377
172	1524.26	10.6545	11.9239	12.1153	12.1456	12.1276	14.4836	13.9026
172	1525.53	10.7519	11.8443	12.0623	12.0205	12.1505	14.57	13.9139
172	1526.8	10.7704	11.8119	12.022	11.8535	12.1969	14.6889	13.9624
172	1528.06	10.851	11.7139	11.9985	11.778	12.1862	14.8138	13.9815
172	1529.33	10.9004	11.7397	11.8963	11.7663	12.2526	14.9607	14.0478
172	1530.59	10.9351	11.7471	11.7637	11.7751	12.4027	15.1233	14.0279
172	1531.86	10.9514	11.8415	11.5728	11.8102	12.5299	15.1669	14.0853
172	1533.13	10.993	11.8894	11.4644	11.7632	12.699	15.2275	14.205
172	1534.39	11.0358	11.9029	11.4551	11.7662	12.8444	15.2678	14.3265
172	1535.66	11.066	11.8893	11.5438	11.7372	12.9859	15.3683	14.4323
172	1536.92	11.0937	11.8325	11.5924	11.7806	13.0331	15.3604	14.6553
172	1538.19	11.1052	11.7984	11.5985	11.8269	13.0049	15.3719	14.8195
172	1539.46	11.0909	11.7575	11.5813	11.9002	12.9782	15.3876	14.8974
172	1540.72	11.0233	11.6367	11.6236	12.0383	12.9178	15.3769	14.8913
172	1541.99	10.919	11.59	11.647	12.0745	12.9122	15.3519	14.8918
172	1543.25	10.7801	11.5271	11.8188	12.0677	12.9392	15.3774	14.8777
172	1544.52	10.6479	11.5761	11.9413	12.107	12.9517	15.4917	14.8484
172	1545.79	10.6327	11.6582	12.0616	12.0596	13.0813	15.631	14.7845
172	1547.05	10.6398	11.78	12.0364	12.043	13.1755	15.7652	14.6917
172	1548.32	10.6903	11.804	12.0168	12.0384	13.3427	15.88	14.6039
172	1549.58	10.7183	11.8372	12.0433	12.0601	13.5223	15.9884	14.46
172	1550.85	10.798	11.8044	12.1011	12.1764	13.5537	15.9867	14.3261
172	1552.12	10.8393	11.7761	12.204	12.2653	13.5451	15.8433	14.1652
172	1553.38	10.892	11.6835	12.3328	12.3158	13.4847	15.7577	14.1134
172	1554.65	10.9281	11.5882	12.3999	12.4123	13.3892	15.6277	13.9808
172	1555.91	10.9685	11.5521	12.477	12.4902	13.3208	15.3402	13.8954
172	1557.18	10.9877	11.5422	12.516	12.5858	13.1882	14.9944	13.758
172	1558.45	11.0019	11.634	12.5856	12.6201	13.134	14.6512	13.6816
172	1559.71	11.079	11.7102	12.6485	12.5662	13.0085	14.4619	13.5648
172	1560.98	11.185	11.7093	12.6942	12.5688	12.8971	14.3123	13.4022
172	1562.24	11.2522	11.7537	12.7542	12.5331	12.8223	14.1981	13.2781
172	1563.51	11.2772	11.7738	12.8143	12.4719	12.7922	14.0704	13.1621
172	1564.78	11.2577	11.8201	12.8494	12.4782	12.6466	14.0655	13.098
172	1566.04	11.2423	11.8149	12.9137	12.5019	12.5813	14.0133	13.1184
172	1567.31	11.2189	11.8389	12.9121	12.5346	12.5155	13.9978	13.0774
172	1568.57	11.2657	11.7968	12.9148	12.6245	12.5041	13.968	12.998
172	1569.84	11.2898	11.8233	12.8622	12.633	12.5598	13.9504	12.879
172	1571.11	11.2367	11.8826	12.7305	12.6301	12.552	13.9636	12.7771
172	1572.37	11.2448	11.8552	12.6565	12.5878	12.5414	14.0034	12.7155
172	1573.64	11.097	11.8755	12.5807	12.5738	12.5679	14.0098	12.6211
172	1574.9	10.9265	11.921	12.6306	12.5249	12.6358	13.9591	12.5086
172	1576.17	10.85	11.923	12.6276	12.5183	12.6173	13.8621	12.5546
172	1577.44	10.8006	11.8567	12.599	12.5817	12.5925	13.7121	12.5714
172	1578.7	10.742	11.8511	12.5838	12.5816	12.6055	13.5563	12.5453
172	1579.97	10.7123	11.7847	12.5789	12.6149	12.5397	13.3959	12.4822
172	1581.23	10.6724	11.7037	12.6055	12.6583	12.4419	13.2439	12.3876
172	1582.5	10.6628	11.6081	12.5593	12.735	12.356	13.1507	12.2465
172	1583.77	10.5958	11.4764	12.5998	12.8152	12.1958	13.0958	12.0795
172	1585.03	10.604	11.4157	12.5669	12.8413	12.0455	12.99	11.8956
172	1586.3	10.6473	11.4188	12.5029	12.7484	11.947	12.9016	11.758
172	1587.56	10.6387	11.4964	12.4843	12.5689	11.8932	12.8981	11.5251
172	1588.83	10.6219	11.5143	12.521	12.4229	11.8846	12.903	11.356
172	1590.1	10.6234	11.5204	12.6004	12.278	11.9062	12.8244	11.2557
172	1591.36	10.6172	11.5219	12.6313	12.1363	11.9566	12.8654	11.2423
172	1592.63	10.5969	11.5597	12.6249	12.0641	11.9836	13.0086	11.2067
172	1593.89	10.7122	11.4822	12.6646	12.02	12.0297	13.1361	11.1259
172	1595.16	10.8716	11.3748	12.6286	12.0226	12.031	13.144	11.1572
172	1596.43	10.9362	11.3591	12.5759	12.0471	12.0178	13.0856	11.1744
172	1597.69	10.9638	11.3498	12.6127	12.1224	11.9172	13.0154	11.1985
172	1598.96	11.0014	11.3322	12.6705	12.1944	11.8146	12.9464	11.175
172	1600.22	10.9414	11.3369	12.6453	12.2476	11.6934	12.9272	11.2279
172	1601.49	11.0011	11.3241	12.5857	12.1951	11.6539	12.9831	11.3051
172	1602.76	11.0811	11.3969	12.4998	12.1082	11.6566	13.1561	11.3705
172	1604.02	11.1847	11.5795	12.5128	12.0042	11.6959	13.3318	11.4595
172	1605.29	11.2404	11.716	12.5116	11.8986	11.8684	13.3541	11.594
172	1606.55	11.2881	11.8348	12.5204	11.8785	11.9673	13.3774	11.7551
172	1607.82	11.3698	11.833	12.5654	11.9459	12.0103	13.393	12.0004
172	1609.09	11.5103	11.8109	12.5374	12.0279	12.0415	13.4292	12.1613
172	1610.35	11.5902	11.7647	12.5112	12.1272	12.2021	13.424	12.2507
172	1611.62	11.6459	11.7918	12.4951	12.2859	12.2811	13.5342	12.324
172	1612.88	11.6766	11.7919	12.4688	12.4359	12.2989	13.7244	12.3581
172	1614.15	11.8418	11.7134	12.5306	12.5469	12.2488	13.9531	12.4596
172	1615.42	11.9082	11.6459	12.4509	12.6443	12.2245	14.1213	12.5381
172	1616.68	11.9432	11.6282	12.4006	12.6677	12.2224	14.3103	12.525
172	1617.95	11.9261	11.6058	12.4864	12.777	12.1903	14.4208	12.577
172	1619.21	11.8138	11.6787	12.55	12.7797	12.2641	14.5014	12.658
172	1620.48	11.7631	11.7771	12.6208	12.8249	12.3782	14.4771	12.6892
172	1621.75	11.7969	11.8053	12.7736	12.8536	12.5532	14.4046	12.7129
172	1623.01	11.7233	11.8629	12.895	12.9985	12.6291	14.3419	12.7121
172	1624.28	11.7311	11.8968	13.0216	13.0491	12.7295	14.2399	12.7036
172	1625.54	11.797	11.9733	13.0551	13.0561	12.7398	14.2733	12.7516
172	1626.81	11.8476	12.1626	13.0688	13.1688	12.7037	14.2988	12.7449
172	1628.08	11.974	12.2999	13.0857	13.2127	12.6173	14.324	12.9116
172	1629.34	12.0907	12.4481	13.0757	13.2954	12.5327	14.3447	13.1979
172	1630.61	12.1397	12.6321	13.0893	13.2565	12.4942	14.4148	13.459
172	1631.87	12.2455	12.8076	13.1484	13.1935	12.4706	14.5248	13.794
172	1633.14	12.3729	12.9235	13.2439	13.0614	12.4883	14.6734	13.9823
172	1634.41	12.4453	13.08	13.3177	12.9478	12.573	14.8726	14.0832
172	1635.67	12.468	13.1755	13.4701	12.9301	12.6402	14.9558	14.2736
172	1636.94	12.5078	13.222	13.5585	13.0137	12.7561	14.9354	14.3891
172	1638.2	12.6174	13.2058	13.5842	13.1689	12.8852	14.858	14.4256
172	1639.47	12.6792	13.2165	13.542	13.3689	12.947	14.8249	14.4754
172	1640.74	12.6613	13.1629	13.5442	13.5985	12.943	14.8693	14.5476
172	1642	12.643	13.1307	13.5476	13.8132	12.9088	14.8021	14.6357
172	1643.27	12.6348	13.0566	13.4908	14.0216	12.853	14.6665	14.6909
172	1644.53	12.5679	13.0495	13.4249	14.0995	12.7756	14.5802	14.775
172	1645.8	12.4938	13.0553	13.4356	14.0872	12.7494	14.5343	14.7872
172	1647.07	12.4929	12.993	13.4381	14.0541	12.729	14.5698	14.7937
172	1648.33	12.4642	12.9709	13.4373	14.0096	12.7827	14.5352	14.9785
172	1649.6	12.4708	13.0204	13.4351	13.8649	12.7915	14.5386	15.1414
172	1650.86	12.6047	13.0281	13.4337	13.7348	12.9021	14.3908	15.2969
172	1652.13	12.7073	13.0479	13.3968	13.718	12.9465	14.2373	15.3881
172	1653.4	12.801	12.9359	13.3935	13.7331	12.8832	14.0993	15.3254
172	1654.66	12.776	12.8243	13.2881	13.7965	12.8582	13.9287	15.1933
172	1655.93	12.7534	12.719	13.2468	13.7777	12.7251	13.9698	15.0311
172	1657.19	12.7673	12.595	13.2299	13.7039	12.651	14.1113	14.8097
172	1658.46	12.7371	12.604	13.2182	13.5958	12.5537	14.3358	14.5516
172	1659.73	12.6986	12.5833	13.175	13.5078	12.4731	14.5351	14.3817
172	1660.99	12.6199	12.6531	13.0779	13.4777	12.3818	14.6659	14.3096
172	1662.26	12.5139	12.6969	12.9905	13.3134	12.4185	14.682	14.3657
172	1663.52	12.4387	12.7587	12.9392	13.1456	12.4817	14.622	14.468
172	1664.79	12.292	12.7857	12.8659	13.0234	12.6029	14.4665	14.5445
172	1666.06	12.291	12.8182	12.8632	12.892	12.7863	14.4103	14.5683
172	1667.32	12.2876	12.8335	12.8545	12.8544	13.0225	14.3718	14.6699
172	1668.59	12.3761	12.8647	12.8306	12.7956	13.2648	14.4057	14.7241
172	1669.85	12.5233	12.8252	12.8621	12.7418	13.4706	14.4807	14.8092
172	1671.12	12.6777	12.7779	12.9463	12.7694	13.5073	14.6423	14.951
172	1672.39	12.7103	12.772	13.0675	12.8728	13.5592	14.7663	15.155
172	1673.65	12.7882	12.8377	13.1484	13.0495	13.5684	14.775	15.3672
172	1674.92	12.8111	12.8822	13.2373	13.3555	13.4736	14.8143	15.522
172	1676.18	12.8546	12.8415	13.41	13.7141	13.453	14.709	15.6328
172	1677.45	12.8408	12.6993	13.6041	14.0831	13.456	14.6711	15.6647
172	1678.72	12.7794	12.6988	13.6771	14.3432	13.485	14.5904	15.5628
172	1679.98	12.6603	12.681	13.7356	14.532	13.4852	14.5239	15.3433
172	1681.25	12.5864	12.5715	13.752	14.7432	13.5458	14.421	15.1522
172	1682.51	12.4866	12.4637	13.7456	14.8669	13.5668	14.3165	14.9447
172	1683.78	12.325	12.372	13.8005	14.9679	13.5715	14.2175	14.8565
172	1685.05	12.2083	12.3167	13.7254	15.0611	13.6493	14.0643	14.8622
172	1686.31	12.1313	12.3009	13.6698	15.0629	13.6739	14.0792	14.7694
172	1687.58	12.1338	12.2509	13.6289	15.0458	13.666	14.1072	14.7557
172	1688.84	12.1752	12.2106	13.7412	14.8948	13.6422	14.1	14.8294
172	1690.11	12.2755	12.1889	13.8345	14.7134	13.5861	14.1445	14.8206
172	1691.38	12.3231	12.2321	13.9198	14.535	13.5139	14.2179	14.7566
172	1692.64	12.4042	12.2779	14.0005	14.39	13.485	14.3327	14.7132
172	1693.91	12.4963	12.3061	14.0993	14.2903	13.5149	14.4536	14.6415
172	1695.17	12.5405	12.2787	14.1553	14.3187	13.4782	14.5883	14.5551
172	1696.44	12.4899	12.3428	14.0942	14.5168	13.3678	14.7285	14.5423
172	1697.71	12.499	12.3507	14.0235	14.6512	13.3408	14.7345	14.5358
172	1698.97	12.5422	12.293	13.994	14.6815	13.3417	14.7399	14.3905
172	1700.24	12.555	12.2224	13.9636	14.7536	13.4909	14.7744	14.2752
172	1701.5	12.4573	12.16	13.9387	14.8516	13.5435	14.8502	14.1623
172	1702.77	12.2888	12.1922	13.9668	14.9143	13.6847	14.8532	14.1127
172	1704.04	12.1862	12.2266	14.0403	14.9026	13.9275	14.8337	14.1424
172	1705.3	12.0968	12.2098	14.0937	14.8694	14.0241	14.7943	14.24
172	1706.57	12.1113	12.2603	14.1093	14.8719	14.08	14.6896	14.3269
172	1707.83	12.1239	12.2478	14.142	14.8608	14.0797	14.5245	14.3815
172	1709.1	12.1627	12.248	14.0889	14.8147	14.1172	14.3279	14.4499
172	1710.37	12.1616	12.183	14.0466	14.8678	14.1228	14.1203	14.5255
172	1711.63	12.2172	12.1266	14.0354	14.8646	14.0933	13.9136	14.5423
172	1712.9	12.2857	12.0989	14.0719	14.8459	13.9935	13.9138	14.4343
172	1714.16	12.352	12.1297	14.106	14.8862	13.8714	13.9483	14.342
172	1715.43	12.5114	12.2243	14.1205	14.9951	13.7493	13.9871	14.292
172	1716.7	12.5939	12.3173	14.0801	15.0983	13.5632	13.9542	14.2795
172	1717.96	12.6363	12.3693	14.0544	15.1739	13.3095	13.969	14.2221
172	1719.23	12.634	12.3172	14.004	15.2555	13.0827	13.9341	14.2158
172	1720.49	12.5929	12.3277	13.9031	15.3257	12.8397	13.8563	14.158
172	1721.76	12.4705	12.3188	13.8215	15.3149	12.644	13.8453	14.0784
172	1723.03	12.4372	12.2435	13.6041	15.2736	12.4371	13.7527	14.0004
172	1724.29	12.3848	12.1012	13.4073	15.1392	12.3358	13.6618	13.9039
172	1725.56	12.3759	11.9927	13.1802	14.8514	12.2383	13.6189	13.8296
172	1726.82	12.3704	11.9357	12.8386	14.5534	12.2335	13.519	13.7
172	1728.09	12.3909	11.9131	12.6007	14.0708	12.2777	13.4173	13.5721
172	1729.36	12.3903	11.8321	12.5169	13.7577	12.3413	13.3822	13.4388
172	1730.62	12.4975	11.7447	12.4693	13.5277	12.409	13.3714	13.3155
172	1731.89	12.5787	11.7745	12.4531	13.3282	12.4908	13.3791	13.1557
172	1733.15	12.6308	11.8195	12.5631	13.2328	12.6172	13.3777	13.0208
172	1734.42	12.7179	11.8577	12.6794	13.2541	12.6245	13.3507	12.9229
172	1735.69	12.8177	11.9085	12.84	13.244	12.6165	13.3057	12.826
172	1736.95	12.9796	11.8386	13.001	13.2111	12.554	13.26	12.8075
172	1738.22	13.1879	11.7626	13.152	13.2061	12.5248	13.1634	12.8507
172	1739.48	13.2179	11.8386	13.2165	13.2613	12.5096	13.1029	12.8766
172	1740.75	13.2041	11.8915	13.2433	13.3678	12.5759	12.9975	12.9254
172	1742.02	13.2051	12.024	13.2254	13.4453	12.7035	12.8305	12.994
172	1743.28	13.1643	12.2026	13.0581	13.4797	12.815	12.6867	12.985
172	1744.55	13.0961	12.4106	12.9424	13.4412	12.8899	12.5071	13.0295
172	1745.81	13.0746	12.7221	12.8093	13.4815	12.9961	12.3252	13.0709
172	1747.08	13.0861	12.829	12.8338	13.4351	13.1853	12.0811	13.0697
172	1748.35	13.0698	12.9974	12.9869	13.4522	13.2678	11.9951	13.0828
172	1749.61	13.001	13.1085	13.1085	13.5396	13.3118	11.9787	13.0988
172	1750.88	12.8897	13.2101	13.2652	13.6409	13.1624	11.9619	13.0981
172	1752.14	12.8418	13.3425	13.3932	13.7692	12.9908	11.9796	13.1131
172	1753.41	12.8287	13.3336	13.4359	13.9184	12.7434	12.041	13.0577
172	1754.68	12.7617	13.3596	13.4045	14.123	12.5354	12.052	13.0305
172	1755.94	12.7616	13.3154	13.4022	14.3031	12.4549	12.0806	12.9456
172	1757.21	12.694	13.3371	13.4011	14.4051	12.405	12.1407	12.8927
172	1758.47	12.6443	13.3123	13.3934	14.4493	12.409	12.2684	12.8933
172	1759.74	12.6077	13.2047	13.4075	14.5342	12.398	12.3668	12.8374
172	1761.01	12.6403	13.1774	13.4063	14.5215	12.451	12.4371	12.8055
172	1762.27	12.6335	13.1383	13.4387	14.4757	12.5357	12.5223	12.8539
172	1763.54	12.5966	13.0521	13.4103	14.5045	12.6241	12.5465	12.999
172	1764.8	12.5945	12.9167	13.4063	14.5007	12.747	12.5051	13.0159
172	1766.07	12.4662	12.8265	13.3975	14.4775	12.8224	12.4913	12.9909
172	1767.34	12.4077	12.6991	13.5618	14.3598	12.8872	12.4361	12.9328
172	1768.6	12.4085	12.6083	13.7796	14.2047	13.0593	12.2892	12.91
172	1769.87	12.3573	12.6786	13.9976	14.1045	13.1422	12.2312	12.9029
172	1771.13	12.3647	12.7229	14.1826	14.0456	13.1883	12.195	12.86
172	1772.4	12.3646	12.7846	14.2517	14.0485	13.234	12.0244	12.8209
172	1773.67	12.3687	12.8908	14.4015	13.9851	13.2195	12.0745	12.7308
172	1774.93	12.3244	12.9963	14.4387	13.9879	13.2061	12.1803	12.6736
172	1776.2	12.2424	13.0781	14.4595	14.0363	13.2437	12.2303	12.6733
172	1777.46	12.1049	13.1133	14.4657	14.0996	13.1923	12.3755	12.7627
172	1778.73	12.0194	13.0927	14.4561	14.1724	13.208	12.5101	12.84
172	1780	11.9067	13.0485	14.4607	14.193	13.2249	12.6626	12.8878
172	1781.26	11.7488	13.0817	14.4432	14.2139	13.3075	12.7842	12.8951
172	1782.53	11.5998	13.0439	14.4672	14.2068	13.2287	12.9211	12.9563
172	1783.79	11.5177	13.0226	14.3336	14.2078	13.1371	12.9343	13.1071
172	1785.06	11.4466	13.0338	14.1653	14.1419	13.1811	12.9272	13.1641
172	1786.33	11.35	12.9692	13.9951	14.103	13.12	12.9823	13.1698
172	1787.59	11.1828	13.0194	13.754	14.0496	13.1188	13.0501	13.1479
172	1788.86	10.8858	13.131	13.5451	13.9949	13.0433	13.2376	13.0353
172	1790.12	10.7695	13.0886	13.4364	13.9532	12.934	13.3552	12.9114
172	1791.39	10.665	13.0284	13.4285	13.8215	12.8603	13.4021	12.8224
172	1792.66	10.5881	12.881	13.4445	13.6954	12.7389	13.5352	12.7537
172	1793.92	10.5475	12.7307	13.4883	13.6557	12.5833	13.708	12.7311
172	1795.19	10.5684	12.5521	13.5483	13.6311	12.5141	13.8784	12.7561
172	1796.45	10.5913	12.3378	13.5692	13.4842	12.4437	14.0379	12.8684
172	1797.72	10.6719	12.2019	13.5776	13.3382	12.3219	14.2254	12.9024
172	1798.99	10.6899	12.0476	13.4837	13.1905	12.2418	14.3276	12.916
172	1800.25	10.7388	11.952	13.4704	13.0117	12.2153	14.466	12.875
172	1801.52	10.7689	11.826	13.4502	12.8555	12.2466	14.5369	12.8842
172	1802.78	10.8766	11.6414	13.5267	12.6305	12.373	14.6007	12.9001
172	1804.05	10.9833	11.544	13.5542	12.4213	12.4775	14.7035	12.9234
172	1805.32	11.0122	11.5019	13.5698	12.209	12.6037	14.8126	12.9641
172	1806.58	11.1683	11.5509	13.5321	12.1063	12.6359	14.8514	12.9881
172	1807.85	11.2963	11.5576	13.5111	12.1734	12.6342	14.8448	13.0157
172	1809.11	11.356	11.6236	13.479	12.3302	12.6328	14.7498	13.0591
172	1810.38	11.4427	11.6687	13.455	12.4132	12.7077	14.6634	13.0884
172	1811.65	11.4994	11.699	13.4243	12.4484	12.7388	14.6495	13.0685
172	1812.91	11.6335	11.7172	13.4672	12.4925	12.725	14.5624	13.1122
172	1814.18	11.7817	11.7565	13.4512	12.5257	12.7	14.3896	13.0665
172	1815.44	11.7801	11.8797	13.4005	12.5526	12.5816	14.3249	13.0371
172	1816.71	11.7782	11.9187	13.3203	12.5068	12.5342	14.194	12.9597
172	1817.98	11.6961	11.9757	13.1519	12.6496	12.4122	14.124	12.84
172	1819.24	11.643	12.0587	12.9109	12.7606	12.175	14.1112	12.7859
172	1820.51	11.6756	12.0163	12.66	12.7433	11.9784	14.0929	12.6694
172	1821.77	11.6206	12.0148	12.4971	12.727	11.8649	14.0826	12.6045
172	1823.04	11.6353	12.0106	12.398	12.5825	11.8512	14.1607	12.4854
172	1824.31	11.5684	12.0413	12.3235	12.4933	11.9007	14.1637	12.3566
172	1825.57	11.5315	11.9787	12.4006	12.2934	11.9394	14.1164	12.2986
172	1826.84	11.5473	11.9988	12.4438	12.1189	12.019	14.1239	12.2575
172	1828.1	11.584	11.9606	12.5841	11.9612	12.0922	14.0724	12.2323
172	1829.37	11.6174	11.9621	12.6572	11.8828	12.1117	13.9695	12.2539
172	1830.64	11.6592	12.0229	12.6718	11.8368	12.1201	13.8729	12.2964
172	1831.9	11.7187	11.9797	12.6826	11.8072	12.0209	13.778	12.4091
172	1833.17	11.7752	11.9373	12.6042	11.8754	11.9677	13.7005	12.4502
172	1834.43	11.7913	11.958	12.5851	11.8507	11.9297	13.7302	12.4137
172	1835.7	11.825	11.8924	12.5741	11.9095	11.8731	13.7382	12.4289
172	1836.97	11.8969	11.8735	12.5512	12.0118	11.821	13.6578	12.4899
172	1838.23	11.8899	11.844	12.5007	12.1679	11.8345	13.598	12.5113
172	1839.5	11.9091	11.7563	12.4592	12.3653	11.8785	13.4451	12.5226
172	1840.76	11.8996	11.7486	12.2837	12.5155	12.0012	13.433	12.5573
172	1842.03	11.8943	11.7353	12.156	12.6139	11.9954	13.5393	12.5371
172	1843.3	11.8981	11.6735	12.0377	12.6998	12.0343	13.4918	12.5483
172	1844.56	11.8808	11.6236	12.0779	12.685	12.1536	13.3501	12.5141
172	1845.83	11.8587	11.5795	12.0726	12.6514	12.1986	13.1777	12.4637
172	1847.09	11.8683	11.5531	12.0623	12.6566	12.1943	12.9994	12.3062
172	1848.36	11.7862	11.5878	12.0126	12.656	12.1933	12.8568	12.159
172	1849.63	11.7024	11.6779	11.9751	12.6832	12.1433	12.7269	12.0323
172	1850.89	11.6469	11.7132	11.9085	12.7799	12.0872	12.5642	11.9787
172	1852.16	11.646	11.8058	11.806	12.8741	12.0274	12.3983	11.9301
172	1853.42	11.5708	11.9041	11.6345	12.9471	11.9195	12.3262	11.8261
172	1854.69	11.4267	12.03	11.6017	12.9606	11.8872	12.1842	11.7464
172	1855.96	11.4141	12.0919	11.5444	12.9647	11.8277	12.1158	11.6934
172	1857.22	11.2616	12.0694	11.6009	12.8644	11.8479	12.1053	11.7499
172	1858.49	11.1613	12.0343	11.6505	12.6784	11.9	12.1845	11.8449
172	1859.75	11.1178	11.9955	11.6959	12.4779	11.8305	12.2825	11.9308
172	1861.02	10.9858	12.1027	11.6813	12.3744	11.772	12.3848	12.0529
172	1862.29	10.8179	12.1286	11.7469	12.3213	11.7704	12.444	12.1765
172	1863.55	10.6157	12.135	11.6983	12.3391	11.7609	12.5706	12.2561
172	1864.82	10.3734	12.1704	11.7257	12.3515	11.7557	12.6795	12.355
172	1866.08	10.3402	12.0907	11.77	12.4423	11.7939	12.676	12.4501
172	1867.35	10.3755	12.023	11.8454	12.4797	11.7975	12.6641	12.6709
172	1868.62	10.4637	11.908	11.8305	12.4458	11.8276	12.6413	12.8466
172	1869.88	10.4984	11.8005	11.8812	12.4731	11.8647	12.6136	12.9123
172	1871.15	10.4206	11.7403	11.9516	12.4864	11.8831	12.5771	13.0449
172	1872.41	10.4279	11.6004	11.9713	12.3924	11.9526	12.5534	13.1085
172	1873.68	10.3968	11.5189	11.9874	12.3947	11.9254	12.5512	13.107
172	1874.95	10.4188	11.4068	11.9659	12.4984	11.8774	12.528	13.1236
172	1876.21	10.5636	11.3312	11.93	12.5374	11.8296	12.5754	13.0269
172	1877.48	10.6556	11.2852	11.9024	12.6029	11.6706	12.6403	12.9307
172	1878.74	10.7209	11.3398	11.8165	12.6266	11.5893	12.7053	12.7939
172	1880.01	10.7448	11.4282	11.7692	12.6409	11.4996	12.7567	12.6593
172	1881.28	10.8101	11.4368	11.7624	12.6392	11.4723	12.7448	12.5284
172	1882.54	10.7904	11.4238	11.7853	12.6424	11.5423	12.6874	12.429
172	1883.81	10.8062	11.4272	11.8045	12.6116	11.629	12.6307	12.3899
172	1885.07	10.7887	11.3703	11.7996	12.61	11.7049	12.6364	12.279
172	1886.34	10.7673	11.3698	11.8016	12.5759	11.6738	12.707	12.2241
172	1887.61	10.6771	11.3714	11.872	12.5714	11.7095	12.7965	12.1571
172	1888.87	10.6256	11.3771	11.9653	12.5287	11.6739	12.8754	12.167
172	1890.14	10.6159	11.3831	12.0322	12.4192	11.6174	12.9723	12.1419
172	1891.4	10.5372	11.3009	12.243	12.2938	11.584	12.9766	12.1898
172	1892.67	10.5107	11.2927	12.3205	12.2587	11.6408	12.7897	12.3475
172	1893.94	10.5413	11.3512	12.4109	12.1709	11.6289	12.7189	12.5141
172	1895.2	10.5851	11.4408	12.4244	12.1308	11.5899	12.6714	12.6179
172	1896.47	10.5582	11.5061	12.4238	12.1888	11.5915	12.6173	12.6362
172	1897.73	10.5027	11.5805	12.5796	12.2086	11.6121	12.5939	12.644
172	1899	10.4836	11.5963	12.6867	12.2047	11.6638	12.5812	12.6785
172	1900.27	10.5168	11.5669	12.7874	12.1963	11.6738	12.5679	12.7489
172	1901.53	10.4974	11.6107	12.8694	12.176	11.6325	12.5999	12.7337
172	1902.8	10.5223	11.5907	12.8534	12.2144	11.6146	12.6223	12.7056
172	1904.06	10.6348	11.5692	12.9123	12.2126	11.6128	12.6698	12.6807
172	1905.33	10.7498	11.5102	12.8803	12.2706	11.6299	12.6826	12.683
172	1906.6	10.7678	11.5342	12.8862	12.3565	11.641	12.6463	12.6917
172	1907.86	10.8272	11.5407	12.8245	12.4606	11.6272	12.6192	12.6586
172	1909.13	10.8837	11.5167	12.7847	12.5246	11.653	12.4733	12.5845
172	1910.39	10.9499	11.4884	12.7223	12.601	11.7315	12.3644	12.4859
172	1911.66	11.0803	11.372	12.6803	12.5927	11.7208	12.347	12.45
172	1912.93	11.2174	11.3091	12.6955	12.6017	11.6583	12.2488	12.4143
172	1914.19	11.3107	11.205	12.7296	12.597	11.6106	12.1354	12.3252
172	1915.46	11.3988	11.1399	12.7996	12.5578	11.5614	12.0913	12.1468
172	1916.72	11.3506	11.1486	12.877	12.4854	11.5158	11.998	12.0474
172	1917.99	11.3	11.158	12.8985	12.5567	11.4083	12.0104	11.855
172	1919.26	11.1923	11.235	12.9578	12.642	11.3547	12.0279	11.6803
172	1920.52	11.1539	11.2322	12.9563	12.671	11.3316	12.0729	11.5532
172	1921.79	11.182	11.2075	12.8665	12.7868	11.3667	12.1209	11.4047
172	1923.05	11.1284	11.2789	12.7823	12.9184	11.3757	12.1429	11.2799
172	1924.32	11.1095	11.2641	12.6927	12.9774	11.3938	12.0828	11.3351
172	1925.59	11.1368	11.1815	12.691	12.9199	11.3755	12.0598	11.371
172	1926.85	11.0807	11.226	12.6067	12.9853	11.4107	11.9881	11.4942
172	1928.12	11.0823	11.1521	12.5759	12.9964	11.5221	11.9393	11.5958
172	1929.38	11.0158	11.024	12.5907	13.0433	11.5975	11.8155	11.6723
172	1930.65	10.9663	10.8384	12.6095	13.0999	11.653	11.8435	11.6938
172	1931.92	10.8453	10.7934	12.6032	13.0853	11.6938	11.8852	11.6499
172	1933.18	10.8359	10.8463	12.5303	13.0964	11.6366	11.9249	11.5935
172	1934.45	10.8534	10.853	12.5371	13.0922	11.5781	11.8939	11.6004
172	1935.71	10.8177	10.9046	12.5846	13.1384	11.5114	11.781	11.6604
172	1936.98	10.7825	10.8888	12.6287	13.2168	11.5311	11.5925	11.7179
172	1938.25	10.7534	10.8403	12.6464	13.1179	11.4981	11.5201	11.7148
172	1939.51	10.7657	10.7692	12.6327	13.1037	11.4759	11.3983	11.6672
172	1940.78	10.7164	10.7272	12.61	13.0456	11.4813	11.3235	11.6786
172	1942.04	10.7081	10.8002	12.4637	13.0741	11.4851	11.2438	11.5805
172	1943.31	10.705	10.8459	12.4058	13.0799	11.421	11.2617	11.4213
172	1944.58	10.6302	10.8746	12.2654	13.0851	11.466	11.2246	11.2693
172	1945.84	10.6464	10.8034	12.1318	13.0383	11.5014	11.2468	11.1541
172	1947.11	10.6698	10.7668	12.0512	12.9491	11.4542	11.2856	11.1483
172	1948.37	10.702	10.7114	11.8892	12.8816	11.4704	11.2882	11.2214
172	1949.64	10.7225	10.6902	11.7623	12.8257	11.4568	11.2684	11.2877
172	1950.91	10.6991	10.6586	11.6404	12.725	11.4801	11.3233	11.3138
172	1952.17	10.7378	10.6137	11.5211	12.6505	11.4953	11.3498	11.398
172	1953.44	10.7532	10.6211	11.4748	12.4776	11.51	11.3948	11.4108
172	1954.7	10.73	10.5866	11.4061	12.3678	11.4928	11.3791	11.4726
172	1955.97	10.7199	10.5723	11.3779	12.2679	11.5017	11.4052	11.5178
172	1957.24	10.6868	10.5343	11.3888	12.1352	11.506	11.4291	11.5112
172	1958.5	10.6138	10.5873	11.4066	12.0075	11.4874	11.5211	11.4714
172	1959.77	10.546	10.6174	11.4275	11.984	11.3743	11.5694	11.4549
172	1961.03	10.4634	10.6801	11.4424	11.9542	11.3795	11.5551	11.4209
172	1962.3	10.3178	10.7236	11.4353	11.9655	11.3519	11.4652	11.2729
172	1963.57	10.2002	10.784	11.346	11.929	11.3284	11.4847	11.1489
172	1964.83	10.0694	10.8984	11.2856	11.8974	11.345	11.4325	11.0617
172	1966.1	10.0672	10.9289	11.1812	11.9259	11.327	11.4159	11.0345
172	1967.36	10.1618	10.8534	11.0739	11.8741	11.3199	11.5042	10.9995
172	1968.63	10.2507	10.8345	11.0391	11.751	11.3658	11.5504	10.9777
172	1969.9	10.3673	10.8534	10.9965	11.5721	11.5032	11.5425	11.057
172	1971.16	10.4032	10.975	10.9419	11.472	11.6407	11.5897	11.105
172	1972.43	10.384	11.1039	10.9616	11.3243	11.6418	11.6323	11.1507
172	1973.69	10.4405	11.1573	10.9978	11.2642	11.6178	11.6289	11.2374
172	1974.96	10.4269	11.2999	11.0505	11.2025	11.6658	11.7675	11.1697
172	1976.23	10.3893	11.4113	11.0287	11.1931	11.7079	11.79	11.1866
172	1977.49	10.3611	11.4432	11.0693	11.1373	11.7196	11.8314	11.157
172	1978.76	10.2892	11.4894	11.0878	11.1116	11.7109	11.7912	11.1171
172	1980.02	10.3123	11.5448	11.0651	11.0705	11.6813	11.8434	11.1093
172	1981.29	10.3203	11.648	11.0206	11.0124	11.6873	11.7665	11.1572
172	1982.56	10.4147	11.6389	10.9756	11.0451	11.6286	11.7119	11.2629
172	1983.82	10.4553	11.5899	10.9837	10.9917	11.637	11.7309	11.3255
172	1985.09	10.4457	11.5961	10.9552	10.9419	11.6507	11.7811	11.3237
172	1986.35	10.5258	11.5476	10.8814	10.8493	11.6591	11.8421	11.3057
172	1987.62	10.5871	11.5866	10.7837	10.6891	11.6322	11.9536	11.2919
172	1988.89	10.6826	11.6761	10.6461	10.6842	11.6408	11.918	11.328
172	1990.15	10.7424	11.7964	10.5633	10.5963	11.7029	11.9179	11.3353
172	1991.42	10.8172	11.8931	10.5351	10.5965	11.7358	11.9245	11.3053
172	1992.68	10.8812	11.8999	10.5607	10.5306	11.7063	11.977	11.3205
172	1993.95	10.8987	11.919	10.5307	10.4708	11.7674	11.9978	11.3552
172	1995.22	10.9795	11.91	10.586	10.4842	11.6822	12.1136	11.346
172	1996.48	10.923	11.9245	10.6786	10.5555	11.5868	12.1618	11.4004
172	1997.75	10.9686	11.8648	10.7739	10.6061	11.564	12.2899	11.3679
172	1999.01	10.978	11.7967	10.8005	10.6868	11.4665	12.4032	11.303

## Sheet: edf5b
Condition	Cell death (%)
C.M.	50
C.M.	46.5116
C.M.	59.0164
C.M.	32
C.M. + Trolox	3.44828
C.M. + Trolox	6.25
C.M. + Trolox	11.2903
C.M. + Trolox	5.7971
C.M. + Fer-1	1.53846
C.M. + Fer-1	8.06452
C.M. + Fer-1	8.97436
C.M. + Fer-1	5.81395
C.M. + TEMPO	14.8936
C.M. + TEMPO	6.66667
C.M. + TEMPO	7.77778
C.M. + TEMPO	4.34783
C.M. + Tiron	1.1236
C.M. + Tiron	1.13636
C.M. + Tiron	0
C.M. + Tiron	0.505051
Wash Ctrl	3.68098
Wash Ctrl	1.89873
Wash Ctrl	2.72109
Wash Ctrl	3.14961

## Sheet: edf5c
Condition	Cell death (%)
C.M.	50
C.M.	46.5116
C.M.	59.0164
C.M.	32
C.M. retention	54.386
C.M. retention	39.3258
C.M. retention	46.6019
C.M. retention	36.2637
C.M. eluate	2.89855
C.M. eluate	6.84932
C.M. eluate	0
C.M. eluate	0
H₂O₂ eluate	100
H₂O₂ eluate	100
H₂O₂ eluate	100
H₂O₂ eluate	100
