# Supplementary material for: Emergence of large-scale cell death through ferroptotic trigger waves
Source: Nature. 2024 Jul 10;631(8021):654–62. doi: 10.1038/s41586-024-07623-6 (PMC11639682; doi:10.1038/s41586-024-07623-6)
Supplement: Supplementary file 25 — Source Data Extended Data Fig. 7 [file 41586_2024_7623_MOESM25_ESM.xlsx]

## Sheet: edf7a
NOX isoform	Relative mRNA level
1	-0.462583
1	-0.0802747
1	0.542857
2	-0.989385
2	-0.589015
2	-0.477634
3	0.633166
3	0.759599
3	0.645208
4	2.9812
4	3.09559
4	3.07452

## Sheet: edf7b
Condition	DPPH abs
Control	1
Control	1
Control	1
Trolox	0.45979
Trolox	0.421517
Trolox	0.427574
GKT137831	0.97028
GKT137832	0.985891
GKT137833	0.975567
Dasatinib	1.02622
Dasatinib	1.05467
Dasatinib	1.04538
LY294002	1.03322
LY294002	1.06526
LY294002	1.03839
