# Supplementary material for: Emergence of large-scale cell death through ferroptotic trigger waves
Source: Nature. 2024 Jul 10;631(8021):654–62. doi: 10.1038/s41586-024-07623-6 (PMC11639682; doi:10.1038/s41586-024-07623-6)
Supplement: Supplementary file 26 — Source Data Extended Data Fig. 8 [file 41586_2024_7623_MOESM26_ESM.xlsx]

## Sheet: edf8c
Condition	NOX activity (A.U.)
Ctrl	7616.88
Ctrl	9220.78
Ctrl	9396.1
Ctrl	9084.42
ERK2	5600.67
ERK2	5875.84
ERK2	6302.01
ERK2	5872.48
