# Supplementary material for: Emergence of large-scale cell death through ferroptotic trigger waves
Source: Nature. 2024 Jul 10;631(8021):654–62. doi: 10.1038/s41586-024-07623-6 (PMC11639682; doi:10.1038/s41586-024-07623-6)
Supplement: Supplementary file 27 — Source Data Extended Data Fig. 9 [file 41586_2024_7623_MOESM27_ESM.xlsx]

## Sheet: edf9b
FSEN1 (µM)	Speed (µm/min)
0.25	8.38892
0.25	8.17125
0.25	8.07349
0.06	6.4442
0.06	7.3779
0.06	6.90341
0.03	5.10572
0.03	5.35814
0.03	6.28191
0	5.36521
0	5.8143
0	4.77062
