# Supplementary material for: Emergence of large-scale cell death through ferroptotic trigger waves
Source: Nature. 2024 Jul 10;631(8021):654–62. doi: 10.1038/s41586-024-07623-6 (PMC11639682; doi:10.1038/s41586-024-07623-6)
Supplement: Supplementary file 28 — Source Data Extended Data Fig. 10 [file 41586_2024_7623_MOESM28_ESM.xlsx]

## Sheet: edf10d
Erastin (µM)	Speed (µm/min)
0.31	0
0.63	0
1.25	3.0312
2.5	4.9104
5	6.3816
10	7.7842

## Sheet: edf10e_width
Erastin (µM)	Wave front width (µm)
0.31	0
0.63	0
1.25	189
2.5	273
5	336
10	399

## Sheet: edf10e_amplitude
Erastin (µM)	Wave front amplitude (AU)
0.31	0
0.63	0
1.25	4.3913
2.5	4.5875
5	4.6867
10	4.7369
