# Supplementary material for: Emergence of large-scale cell death through ferroptotic trigger waves
Source: Nature. 2024 Jul 10;631(8021):654–62. doi: 10.1038/s41586-024-07623-6 (PMC11639682; doi:10.1038/s41586-024-07623-6)
Supplement: Supplementary file 29 — Source Data Extended Data Fig. 11 [file 41586_2024_7623_MOESM29_ESM.xlsx]

## Sheet: edf11a
Erastin (µM)	Photoinduction intensity	ROS steady state (A.U.)
0	1	2.45016
0	1	0.693472
0	1	1.70607
0	1	4.30757
0	1	0
0	1	0
0	1	0
0	1	2.18147
0	1	2.74204
0	1	0
0	1	0
0	1	0
0	1	0.630959
0	1	0
0	1	1.28545
0	1	0
0	1	0
0	1	0.834104
0	1	0
0	1	2.17158
0	1	2.58816
0	1	0
0	1	1.7754
0	1	0.867218
0	1	1.45284
0	1	0
0	1	0
0	1	0
0	1	2.63099
0	1	0
0	1	0
0	1	0
0	1	0
0	1	0
0	1	0
0	1	0
0	1	0
0	1	0
0	1	0
0	1	2.98905
0	2	0.18656
0	2	0.128819
0	2	0.462848
0	2	0
0	2	0
0	2	0
0	2	0.236284
0	2	2.05869
0	2	0
0	2	0
0	2	0
0	2	0
0	2	0
0	2	0.0896021
0	2	0.811713
0	2	2.63712
0	2	1.75039
0	2	1.62744
0	2	0.104079
0	2	0.754745
0	2	0
0	2	1.57172
0	2	2.82339
0	2	0
0	2	0
0	2	0
0	2	0
0	2	0
0	2	0.763515
0	2	0
0	2	0
0	2	1.63902
0	2	1.30426
0	2	0
0	2	0
0	2	0
0	2	3.64567
0	2	0.0521858
0	2	2.12594
0	2	1.26007
0	3	0.800358
0	3	1.06524
0	3	0.118458
0	3	0
0	3	0
0	3	2.49037
0	3	1.73188
0	3	0
0	3	0
0	3	2.15645
0	3	0
0	3	0.820065
0	3	3.58724
0	3	2.69521
0	3	0
0	3	0.727378
0	3	4.24529
0	3	4.87119
0	3	0
0	3	0
0	3	0
0	3	0
0	3	0
0	3	0.433856
0	3	2.74179
0	3	0
0	3	3.11973
0	3	0.613922
0	3	0
0	3	0
0	3	0
0	3	0
0	3	0.963505
0	3	1.18999
0	3	0
0	3	1.68893
0	3	0
0	3	0
0	3	0.696515
0	3	0
0	0	0
0	0	0
0	0	0
0	0	0
0	0	0.327092
0	0	0.736773
0	0	0.241164
0	0	0
0	0	0
0	0	0.900951
0	0	0
0	0	0
0	0	0
0	0	0.217989
0	0	1.02401
0	0	1.24274
0	0	0
0	0	0.347269
0	0	0.217876
0	0	0.57984
0	0	0
0	0	0
0	0	0.00661149
0	0	0
0	0	0
0	0	0
0	0	0
0	0	0
0	0	0
0	0	0.689521
0	0	0
0	0	0
0	0	0
0	0	0
0	0	0
0	0	0
0	0	0
0	0	0
0	0	0
0	0	0
0	0	0
0	0	0
0	0	0
0	0	0.0461195
0	0	0
0	0	0.245
0	0	0
0	0	0.134209
0	0	0.145104
0	0	0
0	0	0
0	0	0.34471
0	0	0.0940853
0	0	0
0	0	0
0	0	0
0	0	0.825878
0	0	0
0	0	0.455873
0	0	0
0	0	0
0	0	0.251856
0	0	0
0	0	0
0	0	0
0	0	0
0	0	0.225091
0	0	0
0	0	0.44106
0	0	0
0	0	0
0	0	0.602048
0	0	0
0	0	0.0692503
0	0	0.0415497
0	0	0.55596
0	0	0.179007
0	0	0
0	0	0.222213
0	0	0
0	0	0
0	0	0.00294715
0	0	0
0	0	0
0	0	0
0	0	0
0	0	0
0	0	0
0	0	0
0	0	0
0	0	0
0	0	0.261857
0	0	0.204236
0	0	0
0	0	0
0	0	0
0	0	0.0928743
0	0	0
0	0	0
0	0	0
0	0	0
0	0	0
0	0	0
0	0	0
0	0	0
0	0	0.0610382
0	0	0
0	0	0
0	0	1.40273
0	0	0.314404
0	0	0.464435
0	0	0
0	0	0.231176
0	0	0
0	0	0
0	0	0
0	0	0.651369
0	0	0.130443
0	0	0.525232
0	0	0
10	1	22.1317
10	1	22.5953
10	1	99.7024
10	1	25.8565
10	1	58.3535
10	1	36.1649
10	1	64.4775
10	1	61.3266
10	1	48.0017
10	1	36.4287
10	1	24.937
10	1	53.1361
10	1	67.2505
10	1	42.9778
10	1	24.6388
10	1	26.2346
10	1	62.9688
10	1	39.1247
10	1	57.8847
10	1	63.3725
10	1	27.0644
10	1	18.8256
10	1	19.0991
10	1	111.35
10	1	61.5756
10	1	0
10	1	23.0564
10	1	34.5308
10	1	47.282
10	1	22.1303
10	1	16.1214
10	1	55.3597
10	1	17.7504
10	1	26.1509
10	1	132.563
10	1	50.8939
10	1	28.859
10	1	28.6624
10	1	26.822
10	1	38.2046
10	2	38.5941
10	2	29.4343
10	2	57.9841
10	2	23.4764
10	2	88.2263
10	2	83.2875
10	2	167.066
10	2	39.4782
10	2	44.296
10	2	23.0498
10	2	61.855
10	2	28.8147
10	2	66.4402
10	2	35.9347
10	2	24.3358
10	2	31.1633
10	2	36.8494
10	2	0
10	2	50.2846
10	2	26.8937
10	2	99.2476
10	2	106.597
10	2	47.775
10	2	50.8766
10	2	45.4091
10	2	40.8047
10	2	22.4833
10	2	34.0946
10	2	51.6495
10	2	45.2077
10	2	38.7126
10	2	36.0649
10	2	64.6596
10	2	38.3001
10	2	28.5276
10	2	97.9025
10	2	0
10	2	37.9352
10	2	32.2304
10	2	57.5098
10	3	42.6779
10	3	0
10	3	55.4727
10	3	43.6738
10	3	20.1028
10	3	71.4796
10	3	37.394
10	3	0
10	3	43.1509
10	3	0
10	3	0
10	3	0
10	3	16.42
10	3	21.1987
10	3	34.2749
10	3	54.1975
10	3	17.0765
10	3	14.247
10	3	0
10	3	0
10	3	0
10	3	54.0862
10	3	0
10	3	26.1006
10	3	70.9728
10	3	85.041
10	3	30.2132
10	3	61.2025
10	3	25.43
10	3	19.3794
10	3	16.0336
10	3	0
10	3	48.9189
10	3	21.5184
10	3	18.2043
10	3	30.5844
10	3	41.2553
10	3	25.9165
10	3	0
10	3	29.9934
10	0	1.44714
10	0	0
10	0	0
10	0	0
10	0	0.00403953
10	0	0.0514204
10	0	0.263512
10	0	0
10	0	0
10	0	0
10	0	0
10	0	0
10	0	1.64654
10	0	0
10	0	0
10	0	0
10	0	0
10	0	0
10	0	0
10	0	0.185257
10	0	0.304129
10	0	0
10	0	0
10	0	0
10	0	0
10	0	0
10	0	0
10	0	0
10	0	1.57601
10	0	0
10	0	0.330207
10	0	1.12487
10	0	0
10	0	0
10	0	0
10	0	0
10	0	0
10	0	0.116257
10	0	0
10	0	1.55326
10	0	1.26541
10	0	0
10	0	1.07114
10	0	0
10	0	1.55341
10	0	0
10	0	0
10	0	0
10	0	0
10	0	0
10	0	1.90705
10	0	0
10	0	0.138537
10	0	1.61207
10	0	0.149134
10	0	1.8965
10	0	1.62572
10	0	0
10	0	0
10	0	0.110514
10	0	0
10	0	0
10	0	0
10	0	0
10	0	0
10	0	0
10	0	0.847566
10	0	0
10	0	0
10	0	0.413846
10	0	0
10	0	0
10	0	0
10	0	0
10	0	0
10	0	0
10	0	0
10	0	0
10	0	0
10	0	0
10	0	0
10	0	0
10	0	0.314323
10	0	0
10	0	0.765232
10	0	1.19073
10	0	0
10	0	0
10	0	0
10	0	0
10	0	0
10	0	2.05942
10	0	0.982519
10	0	0
10	0	1.692
10	0	1.71784
10	0	0
10	0	0
10	0	0
10	0	0
10	0	1.46584
10	0	0
10	0	0.0516776
10	0	0.077684
10	0	0.22166
10	0	0.0540523
10	0	0
10	0	0
10	0	1.10658
10	0	0
10	0	0
10	0	0
10	0	0
10	0	0
10	0	0.0853098
10	0	0
10	0	0
10	0	0
10	0	0
10	0	1.3196

## Sheet: edf11b
Erastin (µM)	GSH (A.U.)
0	2.62805
0	2.62165
0	2.70636
0	2.50516
0	2.21473
0.15	1.13238
0.15	1.31345
0.15	1.38995
0.15	1.18307
0.15	1.05808
0.3	0.634387
0.3	0.775577
0.3	0.762549
0.3	0.590868
0.3	0.625523
0.6	0.314356
0.6	0.422865
0.6	0.333669
0.6	0.338572
0.6	0.40145
1.25	0.189872
1.25	0.34331
1.25	0.170072
1.25	0.200818
1.25	0.206234
2.5	0.14822
2.5	0.165168
2.5	0.117798
2.5	0.13496
2.5	0.170213
5	0.0929417
5	0.102069
5	0.192768
5	0.130515
10	0.0860791
10	0.226399
10	0.110562
10	0.160393
10	0.105557

## Sheet: edf11c
Erastin (µM)	Fe2+ (A.U.)
0	36.7874
0	36.5711
0	33.6131
0	44.4026
0	41.3956
0	41.8162
0	45.4491
0	52.8188
0	43.5104
0	50.47
0	36.7822
0	42.4348
0	36.6966
0	55.1287
0	33.0695
0	31.972
0	53.6534
0	59.8939
0	48.6597
0	40.2594
0	38.5385
0	49.5055
0	39.7769
0	51.04
0	36.1575
0	43.5906
0	40.229
0	44.3064
0	41.2243
0	48.5252
0	44.1599
0	36.0606
0	40.7935
0	39.3579
0	40.5037
0	41.2896
0	44.9739
0	35.5624
0	47.7826
0	37.4823
0	34.7834
0	40.748
0	34.4477
0	38.7121
0	42.4209
0	38.0816
0	44.1732
0	45.582
0	39.683
0	44.0689
0	42.5441
0	36.8959
0	33.8705
0	49.6155
0	50.7223
0	42.0741
0	42.9288
0	49.5024
0	41.7883
0	42.8837
0	51.08
0	57.9102
0	41.4195
0	39.2303
0	37.307
0	44.3724
0	35.0062
0	42.3797
0	50.4531
0	48.4234
0	45.436
0	36.9624
0	38.2541
0	38.8388
0	27.684
0	46.6449
0	41.3057
0	43.4723
0	38.4993
0	33.2783
0	47.2447
0	34.5439
0	36.1015
0	39.7736
0	39.106
0	49.4948
0	46.3218
0	34.6762
0	39.8794
0	36.0514
0	42.7208
0	42.0489
0	47.2317
0	48.2096
0	39.8153
0	31.8598
0	35.5572
0	37.9539
0	45.9909
0	40.8196
0	38.1334
0	28.1611
0	45.6717
0	36.5066
0	30.382
0	38.8219
0	36.4194
0	34.9243
0	46.8361
0	38.6581
0	39.9036
0	28.4479
0	57.1953
0	46.6333
0	34.0669
0	30.5501
0	40.6041
0	38.9714
0	35.8147
0	43.3447
0	36.7448
0	49.4321
0	44.7053
0	47.1946
0	33.2684
0	46.9499
0	38.9771
0	40.0343
0	44.6766
0	52.9803
0	38.4041
0	39.713
0	44.922
0	50.2509
0	39.1173
0	39.4587
0	52.7995
0	51.577
0	52.1852
0	46.2695
0	39.9338
0	29.4121
0	34.2597
0	36.6986
0	42.7118
0	35.7589
0	42.6344
0	34.6204
0	45.9229
0	38.4659
0	53.3438
0	34.7716
0	37.5334
0	34.8248
0	52.1561
0	55.0576
0	39.7365
0	43.0759
0	45.1313
0	42.1762
0	42.8585
0	48.3677
0	47.701
0	34.1191
0	47.7753
0	43.8644
0	53.5213
0	35.5202
0	41.6959
0	48.2384
0	49.0789
0	33.9687
0	40.2729
0	40.8223
0	42.8423
0	46.9662
0	44.3949
0	39.3943
0	36.6603
0	34.8272
0	36.1311
0	43.6632
0	46.8927
0	44.3566
0	40.0594
0	42.5937
0	40.6184
0	49.4207
0	44.114
0	39.3311
0	33.0647
0	39.3558
0	34.325
0	47.3281
0	43.1857
0	47.9276
0	43.9371
0	42.5982
0	43.5495
0	41.2065
0	44.6222
0	43.5705
0	44.4267
0	36.9669
0	38.9902
0	42.6156
0	52.1751
0	36.5634
0	32.5935
0	41.0853
0	40.8375
0	44.58
0	49.7305
0	48.5989
0	40.2392
0	40.3585
0	43.1609
0	40.0248
0	46.8656
0	58.1973
0	46.9107
0	33.2072
0	45.4765
0	33.4817
0	40.3984
0	41.7845
0	35.5542
0	36.2431
0	39.1114
0	36.8204
0	41.4395
0	46.7212
0	47.0623
0	36.1057
0	41.0809
0	61.0588
0	46.9431
0	45.8121
0	38.484
0	41.9602
0	56.5969
0	36.4443
0	38.3356
0	54.1358
0	44.453
0	33.8134
0	47.6221
0	43.3395
0	43.2738
0	41.9463
0	61.4583
0	38.6414
0	55.1061
0	61.5692
0	40.8874
0	41.7064
0	44.2958
0	35.2191
0	43.8809
0	42.9657
0	41.1117
0	40.8631
0	53.2073
0	45.7402
0	43.9922
0	55.7918
0	48.6393
0	44.294
0	34.7359
0	38.7059
0	51.3969
0	32.8649
0	50.4908
0	28.8627
0	42.9377
0	45.0966
0	43.638
0	44.0058
0	42.7013
0	58.2205
0	40.8825
0	40.5061
0	37.9845
0	43.7934
0	24.899
0	54.2467
0	34.9087
0	44.081
0	32.6099
0	32.6367
0	30.1476
0	39.914
0	24.8241
0	44.7841
0	45.1852
0.15	60.3409
0.15	57.6171
0.15	71.5708
0.15	44.737
0.15	60.2206
0.15	74.0656
0.15	69.9327
0.15	38.4529
0.15	42.4377
0.15	63.9992
0.15	41.8394
0.15	38.6376
0.15	61.8515
0.15	44.1271
0.15	72.9204
0.15	62.2399
0.15	54.3403
0.15	33.495
0.15	39.786
0.15	44.54
0.15	53.8178
0.15	61.2164
0.15	47.5349
0.15	54.4504
0.15	48.0537
0.15	71.1726
0.15	56.1052
0.15	51.7022
0.15	43.4884
0.15	48.065
0.15	41.4599
0.15	37.198
0.15	47.9453
0.15	65.594
0.15	51.0251
0.15	48.1341
0.15	57.5059
0.15	49.7622
0.15	54.6407
0.15	36.7141
0.15	66.4761
0.15	41.6373
0.15	42.7035
0.15	65.813
0.15	60.7945
0.15	42.5483
0.15	58.3698
0.15	46.8932
0.15	33.3928
0.15	52.784
0.15	35.3903
0.15	38.6912
0.15	56.3883
0.15	54.4547
0.15	46.6483
0.15	37.765
0.15	40.4247
0.15	38.3653
0.15	55.1796
0.15	51.6636
0.15	29.0643
0.15	54.1394
0.15	52.4331
0.15	68.1994
0.15	58.6441
0.15	43.0711
0.15	60.6277
0.15	63.6283
0.15	35.8823
0.15	43.2516
0.15	52.822
0.15	42.9283
0.15	56.4587
0.15	32.485
0.15	40.2842
0.15	72.4509
0.15	36.7626
0.15	47.223
0.15	42.6456
0.15	48.9887
0.15	55.6838
0.15	42.8795
0.15	46.8368
0.15	58.7977
0.15	43.5227
0.15	47.029
0.15	53.8469
0.15	39.9452
0.15	60.0522
0.15	68.8959
0.15	52.8603
0.15	38.9955
0.15	38.8947
0.15	61.8523
0.15	46.6062
0.15	67.5885
0.15	32.4815
0.15	40.6751
0.15	61.853
0.15	48.9632
0.15	41.839
0.15	48.6327
0.15	52.7542
0.15	67.6275
0.15	40.3921
0.15	39.2909
0.15	72.3591
0.15	52.8534
0.15	70.2928
0.15	37.1931
0.15	44.9886
0.15	44.3639
0.15	44.4429
0.15	49.6298
0.15	64.7614
0.15	50.9305
0.15	61.1599
0.15	63.5573
0.15	52.5665
0.15	71.0697
0.15	39.9686
0.15	40.2274
0.15	50.1029
0.15	55.0222
0.15	57.3939
0.15	63.2281
0.15	85.5808
0.15	62.6655
0.15	62.5691
0.15	60.2383
0.15	59.3292
0.15	53.5469
0.15	55.1908
0.15	56.1535
0.15	30.4494
0.15	39.8229
0.15	50.2708
0.15	56.532
0.15	63.8484
0.15	62.0338
0.15	35.8579
0.15	69.0767
0.15	49.0487
0.15	56.0813
0.15	46.3143
0.15	40.1573
0.15	37.6229
0.15	54.6709
0.15	43.5829
0.15	43.6833
0.15	50.1721
0.15	48.6297
0.15	64.5015
0.15	32.7179
0.15	42.0765
0.15	41.2922
0.15	63.7847
0.15	50.0945
0.15	56.1424
0.15	54.0515
0.15	40.1888
0.15	53.3217
0.15	62.8672
0.15	39.9654
0.15	51.797
0.15	50.3827
0.15	49.4338
0.15	54.0435
0.15	49.4219
0.15	51.3855
0.15	45.3628
0.15	45.3201
0.15	57.9065
0.15	53.336
0.15	50.0492
0.15	49.0355
0.15	40.5398
0.15	57.2313
0.15	46.0317
0.15	45.8757
0.15	58.3271
0.15	60.6282
0.15	59.9053
0.15	54.7632
0.15	55.9776
0.15	43.9387
0.15	51.5152
0.15	54.981
0.15	58.4946
0.15	38.4325
0.15	53.3926
0.15	44.8359
0.15	63.2966
0.15	59.4899
0.15	38.1642
0.15	64.6531
0.15	79.4967
0.15	43.5477
0.15	52.4706
0.15	64.6659
0.15	53.8574
0.15	45.677
0.15	69.4808
0.15	61.035
0.15	60.4924
0.15	50.626
0.15	64.2375
0.15	54.8432
0.15	67.5042
0.15	60.8708
0.15	45.6165
0.15	63.8291
0.15	51.7176
0.15	53.8957
0.15	36.4204
0.15	56.0974
0.15	57.4962
0.15	67.8094
0.15	43.5392
0.15	40.9154
0.15	82.5232
0.15	63.1453
0.15	47.6648
0.15	53.6203
0.15	52.6092
0.15	45.5102
0.15	44.5684
0.15	76.0984
0.15	48.7518
0.15	38.1092
0.15	50.1375
0.15	54.7222
0.15	39.4614
0.15	38.9057
0.15	50.5871
0.15	51.3316
0.15	41.4623
0.15	41.2717
0.15	68.9277
0.15	54.0538
0.15	57.1704
0.15	49.3733
0.15	50.5733
0.15	45.9665
0.15	49.4169
0.15	60.0775
0.15	39.7655
0.15	46.6275
0.15	52.3146
0.15	53.5201
0.15	59.4565
0.15	55.8672
0.15	39.8554
0.15	44.7149
0.15	30.9806
0.15	49.7851
0.15	45.2664
0.15	59.6259
0.15	42.0578
0.15	46.3931
0.15	54.4493
0.15	54.3356
0.15	36.8497
0.15	50.5968
0.15	66.3625
0.15	38.8367
0.15	40.6422
0.15	37.2502
0.15	58.0449
0.15	57.7916
0.15	46.2125
0.15	36.7793
0.15	40.0857
0.15	46.8397
0.15	49.7719
0.15	52.558
0.15	80.352
0.15	62.3732
0.15	38.045
0.15	57.4046
0.15	39.9086
0.15	77.4559
0.15	49.0655
0.15	69.4099
0.15	58.3989
0.15	44.0419
0.15	44.2013
0.15	52.2835
0.15	82.4795
0.15	41.0312
0.15	56.3233
0.15	39.9843
0.15	65.0573
0.15	58.549
0.15	52.0099
0.15	46.2569
0.15	48.1097
0.15	57.5654
0.15	52.3224
0.15	58.1127
0.15	39.614
0.15	51.4242
0.15	67.118
0.15	57.6983
0.3	74.0351
0.3	45.2922
0.3	62.1787
0.3	60.5161
0.3	48.3756
0.3	59.8154
0.3	59.4797
0.3	54.7254
0.3	85.8776
0.3	77.3868
0.3	67.0029
0.3	45.8008
0.3	48.2092
0.3	50.7805
0.3	48.2568
0.3	58.3884
0.3	67.5964
0.3	50.9788
0.3	54.9948
0.3	52.0549
0.3	42.5135
0.3	44.1373
0.3	59.2309
0.3	59.4543
0.3	64.4128
0.3	39.3608
0.3	51.5915
0.3	47.9859
0.3	68.5829
0.3	65.7067
0.3	60.8573
0.3	51.7387
0.3	66.4793
0.3	35.6998
0.3	61.1719
0.3	39.3234
0.3	67.2894
0.3	66.6849
0.3	39.3822
0.3	65.6964
0.3	60.7768
0.3	55.2506
0.3	61.0533
0.3	63.587
0.3	45.7476
0.3	43.9579
0.3	47.2711
0.3	41.9125
0.3	52.8455
0.3	53.5982
0.3	53.2851
0.3	57.9183
0.3	52.3893
0.3	48.2997
0.3	72.7116
0.3	34.398
0.3	43.932
0.3	58.4685
0.3	56.6468
0.3	48.6381
0.3	60.8585
0.3	55.9661
0.3	52.7328
0.3	63.3885
0.3	36.5299
0.3	60.5942
0.3	36.1535
0.3	43.328
0.3	57.6781
0.3	64.9389
0.3	58.3409
0.3	44.8058
0.3	65.4062
0.3	40.5459
0.3	61.8021
0.3	42.5811
0.3	67.9563
0.3	60.6106
0.3	41.9694
0.3	69.2334
0.3	59.5022
0.3	53.421
0.3	42.1203
0.3	52.9417
0.3	66.3502
0.3	60.4287
0.3	64.0133
0.3	46.179
0.3	52.9722
0.3	62.5439
0.3	48.4886
0.3	70.4663
0.3	49.8587
0.3	47.3647
0.3	38.6036
0.3	58.0898
0.3	65.3128
0.3	64.3308
0.3	45.5319
0.3	44.7414
0.3	60.5031
0.3	50.7979
0.3	49.4289
0.3	59.4931
0.3	54.5914
0.3	41.1497
0.3	81.7835
0.3	56.1018
0.3	55.3744
0.3	44.2242
0.3	55.5838
0.3	62.5986
0.3	69.7379
0.3	50.8603
0.3	56.9464
0.3	35.9866
0.3	56.085
0.3	47.4634
0.3	49.1687
0.3	60.5339
0.3	48.4215
0.3	81.7358
0.3	64.6221
0.3	70.7893
0.3	53.4151
0.3	43.876
0.3	50.229
0.3	61.4469
0.3	59.7073
0.3	54.3643
0.3	60.0769
0.3	50.0449
0.3	44.3565
0.3	54.8003
0.3	50.593
0.3	81.294
0.3	56.8689
0.3	60.9696
0.3	58.2749
0.3	51.8663
0.3	54.7825
0.3	63.2294
0.3	51.3527
0.3	74.8857
0.3	43.15
0.3	59.6167
0.3	50.6944
0.3	45.2184
0.3	48.1504
0.3	60.6959
0.3	54.6939
0.3	41.5102
0.3	69.9423
0.3	53.1852
0.3	72.6298
0.3	54.6522
0.3	69.8794
0.3	60.0655
0.3	58.8438
0.3	61.3951
0.3	35.0056
0.3	57.1129
0.3	64.0611
0.3	44.1702
0.3	51.0676
0.3	43.2876
0.3	67.2069
0.3	54.2194
0.3	44.6899
0.3	57.2913
0.3	50.2503
0.3	46.0483
0.3	45.7737
0.3	49.5877
0.3	41.3896
0.3	54.4426
0.3	48.327
0.3	52.6467
0.3	61.2964
0.3	61.1418
0.3	60.6945
0.3	47.6378
0.3	60
0.3	59.9112
0.3	55.7803
0.3	47.7156
0.3	52.8771
0.3	55.719
0.3	45.9854
0.3	54.6228
0.3	52.3862
0.3	74.3821
0.3	41.3148
0.3	57.1501
0.3	49.6502
0.3	46.0868
0.3	56.4179
0.3	53.2548
0.3	53.4944
0.3	48.6372
0.3	56.1203
0.3	53.3106
0.3	42.4138
0.3	58.3032
0.3	53.2459
0.3	57.107
0.3	44.1406
0.3	52.3853
0.3	38.673
0.3	53.8179
0.3	59.479
0.3	54.8397
0.3	59.8978
0.3	56.7989
0.3	52.2514
0.3	55.2959
0.3	75.0876
0.3	58.803
0.3	67.3261
0.3	48.4943
0.3	50.6701
0.3	52.8375
0.3	52.0266
0.3	52.7741
0.3	61.27
0.3	66.5222
0.3	34.0248
0.3	55.8333
0.3	43.9917
0.3	53.454
0.3	51.2268
0.3	64.7565
0.3	43.8032
0.3	63.0744
0.3	53.3136
0.3	54.289
0.3	52.4241
0.3	72.8253
0.3	53.1388
0.3	66.8782
0.3	57.1072
0.3	45.1069
0.3	69.185
0.3	51.1942
0.3	48.7959
0.3	53.6579
0.3	71.1017
0.3	49.4317
0.3	53.7997
0.3	72.6632
0.3	36.17
0.3	80.9486
0.3	59.8473
0.3	73.4309
0.3	63.9711
0.3	48.9687
0.3	58.6975
0.3	58.76
0.3	42.0148
0.3	68.2943
0.3	56.8565
0.3	47.6121
0.3	60.6622
0.3	65.9809
0.3	48.4213
0.3	51.9743
0.3	42.192
0.3	65.5562
0.3	72.253
0.3	27.437
0.3	33.3763
0.3	44.2179
0.3	57.252
0.3	48.4007
0.3	64.6263
0.3	63.9069
0.3	37.8171
0.3	55.6954
0.3	79.5212
0.3	45.2378
0.3	39.9857
0.3	50.5326
0.3	55.3984
0.3	41.2265
0.3	41.5004
0.3	61.8806
0.3	53.3715
0.3	58.6486
0.3	62.682
0.3	47.567
0.3	63.7015
0.3	72.102
0.3	83.8909
0.3	60.8846
0.3	56.3661
0.3	80.7379
0.3	58.7113
0.3	38.0566
0.3	52.4854
0.3	72.3216
0.3	58.9463
0.3	82.4869
0.3	81.882
0.3	38.2178
0.3	46.7395
0.3	50.2734
0.3	64.9306
0.3	57.9693
0.3	45.5192
0.3	63.8457
0.3	59.9878
0.3	62.2138
0.3	47.5015
0.3	26.3837
0.3	43.0714
0.3	40.541
0.3	59.3214
0.3	43.0288
0.3	56.5659
0.3	57.3221
0.6	53.4399
0.6	51.3294
0.6	71.0672
0.6	44.7946
0.6	82.5985
0.6	63.744
0.6	66.9213
0.6	56.6752
0.6	48.3268
0.6	75.0515
0.6	60.1889
0.6	66.7365
0.6	81.0036
0.6	81.5391
0.6	77.829
0.6	76.4467
0.6	70.8667
0.6	55.7855
0.6	69.2874
0.6	66.3492
0.6	43.2032
0.6	56.8823
0.6	67.3963
0.6	54.393
0.6	72.3698
0.6	62.5014
0.6	83.7771
0.6	60.2085
0.6	68.154
0.6	45.0327
0.6	68.2277
0.6	57.9788
0.6	67.6564
0.6	65.2849
0.6	66.4856
0.6	53.3681
0.6	48.8454
0.6	60.4402
0.6	70.5866
0.6	52.4187
0.6	59.3272
0.6	86.2933
0.6	56.9298
0.6	70.4008
0.6	52.322
0.6	65.6975
0.6	65.2259
0.6	77.9141
0.6	56.9247
0.6	51.3693
0.6	67.5142
0.6	63.7878
0.6	54.738
0.6	69.4559
0.6	53.375
0.6	54.4011
0.6	74.298
0.6	54.8039
0.6	69.1281
0.6	72.1102
0.6	70.2306
0.6	60.2562
0.6	68.1991
0.6	76.2645
0.6	60.7749
0.6	50.2257
0.6	65.3156
0.6	57.7829
0.6	63.7632
0.6	59.034
0.6	59.5208
0.6	80.6562
0.6	64.3532
0.6	82.1392
0.6	57.5093
0.6	51.8547
0.6	56.0736
0.6	81.9052
0.6	68.106
0.6	59.7364
0.6	77.5007
0.6	76.0694
0.6	56.969
0.6	69.7498
0.6	71.5161
0.6	74.6958
0.6	59.0433
0.6	64.1403
0.6	61.9138
0.6	74.5927
0.6	62.3918
0.6	54.6697
0.6	51.667
0.6	61.149
0.6	83.5276
0.6	59.0151
0.6	51.1571
0.6	53.0604
0.6	50.6675
0.6	66.3833
0.6	61.0987
0.6	61.2922
0.6	67.989
0.6	62.6534
0.6	86.433
0.6	49.1378
0.6	39.4857
0.6	43.0067
0.6	63.8545
0.6	59.4511
0.6	39.8232
0.6	57.5485
0.6	67.8581
0.6	59.9757
0.6	62.1126
0.6	48.985
0.6	63.2587
0.6	41.9419
0.6	57.8456
0.6	71.4077
0.6	71.9686
0.6	61.1229
0.6	77.1046
0.6	61.2314
0.6	73.6201
0.6	53.0686
0.6	61.3437
0.6	61.4915
0.6	35.9042
0.6	55.2237
0.6	45.4824
0.6	62.0047
0.6	59.2291
0.6	66.4541
0.6	66.2572
0.6	62.4677
0.6	69.4875
0.6	64.587
0.6	59.6165
0.6	66.1237
0.6	58.5024
0.6	59.3952
0.6	67.5094
0.6	45.2299
0.6	66.5493
0.6	48.4163
0.6	65.5543
0.6	50.8568
0.6	48.8223
0.6	74.9129
0.6	55.287
0.6	89.4064
0.6	59.9427
0.6	68.1922
0.6	54.0999
0.6	58.1123
0.6	88.98
0.6	46.7992
0.6	64.0448
0.6	62.6941
0.6	79.7203
0.6	64.1907
0.6	52.4509
0.6	73.4145
0.6	41.2109
0.6	53.6339
0.6	56.3931
0.6	69.9159
0.6	73.5209
0.6	59.5166
0.6	57.3473
0.6	62.1304
0.6	56.4411
0.6	58.0831
0.6	55.8724
0.6	69.5411
0.6	61.3791
0.6	62.7916
0.6	66.5302
0.6	56.669
0.6	58.521
0.6	71.7832
0.6	86.8511
0.6	52.7812
0.6	81.0515
0.6	75.6204
0.6	42.7434
0.6	62.7187
0.6	47.207
0.6	66.2077
0.6	34.2484
0.6	67.2415
0.6	42.2166
0.6	61.8327
0.6	72.6474
0.6	61.4762
0.6	62.5123
0.6	56.7076
0.6	66.9707
0.6	77.4347
0.6	47.5508
0.6	54.872
0.6	68.5801
0.6	53.3836
0.6	71.7655
0.6	63.8241
0.6	56.4359
0.6	54.6007
0.6	67.1024
0.6	55.8332
0.6	66.3504
0.6	64.1286
0.6	59.4695
0.6	64.5338
0.6	54.7032
0.6	70.5445
0.6	58.4792
0.6	57.8496
0.6	60.5309
0.6	66.3803
0.6	80.5302
0.6	61.3118
0.6	50.1244
0.6	48.8986
0.6	60.6421
0.6	65.2873
0.6	51.1835
0.6	56.855
0.6	68.3496
0.6	60.1474
0.6	60.9099
0.6	46.9019
0.6	52.12
0.6	62.3551
0.6	55.4802
0.6	52.2322
0.6	57.7669
0.6	67.1812
0.6	70.4857
0.6	66.7919
0.6	86.316
0.6	60.0229
0.6	58.4141
0.6	66.2401
0.6	60.6052
0.6	62.786
0.6	51.3212
0.6	44.2729
0.6	63.3982
0.6	50.3354
0.6	54.9301
0.6	54.6595
0.6	66.3639
0.6	51.0772
0.6	63.0863
0.6	50.1417
0.6	70.5692
0.6	73.6091
0.6	37.4636
0.6	65.4045
0.6	56.1253
0.6	50.0437
0.6	66.8063
0.6	53.9938
0.6	58.0875
0.6	42.5727
0.6	33.3417
1.25	51.4584
1.25	54.0554
1.25	69.5094
1.25	59.6321
1.25	70.0888
1.25	65.6505
1.25	46.0016
1.25	74.4779
1.25	68.1419
1.25	90.4838
1.25	56.9726
1.25	47.7205
1.25	49.3307
1.25	57.2663
1.25	61.0869
1.25	61.8007
1.25	80.5826
1.25	74.0846
1.25	76.1451
1.25	56.4669
1.25	48.4993
1.25	46.6803
1.25	50.3022
1.25	63.7395
1.25	65.0242
1.25	72.7213
1.25	42.8745
1.25	73.4806
1.25	91.1907
1.25	41.9676
1.25	46.2658
1.25	62.0856
1.25	49.6728
1.25	80.9157
1.25	61.7302
1.25	60.3062
1.25	56.5061
1.25	67.3178
1.25	70.8342
1.25	51.0199
1.25	68.8398
1.25	64.3266
1.25	64.826
1.25	61.6682
1.25	60.5252
1.25	60.1022
1.25	69.1469
1.25	47.657
1.25	85.9867
1.25	62.0201
1.25	93.6371
1.25	49.7194
1.25	45.194
1.25	70.61
1.25	52
1.25	78.2993
1.25	75.6852
1.25	77.8451
1.25	62.8493
1.25	61.866
1.25	68.9894
1.25	61.602
1.25	77.1863
1.25	62.7288
1.25	72.1117
1.25	67.71
1.25	63.4273
1.25	67.5408
1.25	63.1852
1.25	64.7354
1.25	50.9289
1.25	66.9855
1.25	85.5601
1.25	77.5894
1.25	62.3992
1.25	71.7852
1.25	63.2538
1.25	71.1203
1.25	89.6844
1.25	38.8571
1.25	54.9492
1.25	54.4819
1.25	54.5849
1.25	63.3607
1.25	64.5114
1.25	77.5367
1.25	58.9184
1.25	61.5993
1.25	49.0198
1.25	80.1536
1.25	49.5591
1.25	41.031
1.25	58.1402
1.25	62.1609
1.25	53.8322
1.25	96.3283
1.25	45.2756
1.25	53.7603
1.25	52.7853
1.25	58.7633
1.25	55.0373
1.25	58.9044
1.25	50.6933
1.25	68.857
1.25	51.4374
1.25	57.2968
1.25	63.2657
1.25	64.4607
1.25	79.8027
1.25	77.433
1.25	63.8738
1.25	57.9372
1.25	73.6882
1.25	65.3586
1.25	56.1148
1.25	53.7311
1.25	79.0341
1.25	62.234
1.25	56.3576
1.25	60.5875
1.25	60.5518
1.25	64.6865
1.25	67.849
1.25	74.726
1.25	59.5141
1.25	48.9683
1.25	59.0296
1.25	94.0693
1.25	85.1022
1.25	49.2665
1.25	64.9432
1.25	58.6519
1.25	64.6567
1.25	64.9567
1.25	61.81
1.25	58.8771
1.25	66.744
1.25	66.2289
1.25	64.6384
1.25	73.7084
1.25	49.5976
1.25	67.1413
1.25	54.0792
1.25	80.4948
1.25	49.6631
1.25	60.9822
1.25	69.8128
1.25	83.7943
1.25	56.9977
1.25	54.28
1.25	56.0681
1.25	78.5004
1.25	72.9696
1.25	65.8178
1.25	50.6343
1.25	66.978
1.25	67.7847
1.25	73.4426
1.25	67.6507
1.25	77.1033
1.25	58.2639
1.25	73.1574
1.25	65.2576
1.25	64.8076
1.25	83.1877
1.25	53.6802
1.25	70.6834
1.25	53.0314
1.25	78.1787
1.25	50.7187
1.25	65.3694
1.25	43.8842
1.25	63.6347
1.25	49.7827
1.25	53.8499
1.25	58.8111
1.25	49.1143
1.25	67.8812
1.25	66.8323
1.25	70.2453
1.25	58.2092
1.25	61.5594
1.25	52.406
1.25	66.2688
1.25	82.602
1.25	62.0493
1.25	75.2611
1.25	55.6339
1.25	86.1951
1.25	90.8313
1.25	83.0139
1.25	61.8099
1.25	68.497
1.25	61.8786
1.25	85.2009
1.25	69.7935
1.25	53.4806
1.25	69.3098
1.25	51.9337
1.25	66.9752
1.25	87.785
1.25	54.6002
1.25	58.2327
1.25	65.2112
1.25	66.2208
1.25	60.6884
1.25	73.0571
1.25	52.7481
1.25	64.1353
1.25	62.6484
1.25	56.129
1.25	71.2399
1.25	86.7877
1.25	77.2903
1.25	62.4536
1.25	43.4743
1.25	50.2621
1.25	43.4799
1.25	66.3761
1.25	64.3947
1.25	69.5396
1.25	61.339
1.25	60.5675
1.25	72.25
1.25	74.0107
1.25	49.4379
1.25	73.9617
1.25	80.2404
1.25	52.91
1.25	58.5153
1.25	71.2369
1.25	62.5094
1.25	57.2551
1.25	76.6874
1.25	61.9512
1.25	59.1833
1.25	59.8065
1.25	85.3024
1.25	70.1316
1.25	58.2625
1.25	59.7843
1.25	46.7174
1.25	54.8741
1.25	69.9609
1.25	53.8744
1.25	74.8261
1.25	46.4624
1.25	91.6718
1.25	60.2007
1.25	52.8106
1.25	47.0086
1.25	73.0937
1.25	70.2506
1.25	54.7671
1.25	56.4178
1.25	68.8091
1.25	46.5241
1.25	55.1943
1.25	50.7971
1.25	61.6635
1.25	49.0652
1.25	59.5946
1.25	60.8447
1.25	64.2697
1.25	67.5434
1.25	72.8552
1.25	48.9908
1.25	63.1921
1.25	71.5705
1.25	67.7834
1.25	46.3216
1.25	62.1451
1.25	84.6585
1.25	71.1098
1.25	65.1906
1.25	55.4565
1.25	45.6867
1.25	55.2801
1.25	60.8657
1.25	57.0598
1.25	64.9767
1.25	50.7191
1.25	52.6664
1.25	74.5816
1.25	77.0515
1.25	61.9058
1.25	72.0308
1.25	77.8387
1.25	64.6197
1.25	47.4602
1.25	57.8952
1.25	80.7988
1.25	62.3768
1.25	84.4871
1.25	62.7134
1.25	56.5759
1.25	47.7835
1.25	73.6071
1.25	68.6846
1.25	56.4175
1.25	49.8433
1.25	62.0775
1.25	59.1066
1.25	63.0247
1.25	57.1234
1.25	63.497
1.25	91.4415
1.25	59.6148
1.25	46.6877
1.25	65.5913
1.25	75.9508
1.25	57.1574
1.25	57.7312
1.25	42.7396
1.25	52.1172
1.25	81.7404
1.25	71.365
1.25	72.7429
1.25	53.4348
1.25	67.6797
1.25	46.31
1.25	64.1748
1.25	32.3581
2.5	74.1754
2.5	72.5328
2.5	82.4253
2.5	78.7611
2.5	62.3552
2.5	77.9688
2.5	65.3809
2.5	78.7797
2.5	66.7776
2.5	67.3372
2.5	83.4266
2.5	52.5505
2.5	67.4582
2.5	55.862
2.5	70.5758
2.5	57.8482
2.5	76.5017
2.5	60.0765
2.5	61.6089
2.5	63.5972
2.5	77.2179
2.5	74.8151
2.5	72.0405
2.5	66.4599
2.5	74.7848
2.5	90.3617
2.5	67.2653
2.5	71.9445
2.5	86.2577
2.5	81.1544
2.5	86.1931
2.5	49.8221
2.5	84.5639
2.5	65.8924
2.5	65.1836
2.5	64.0527
2.5	79.47
2.5	71.8588
2.5	66.4683
2.5	71.0875
2.5	103.344
2.5	64.2982
2.5	91.6524
2.5	63.3184
2.5	85.8934
2.5	83.0839
2.5	92.4923
2.5	78.0138
2.5	59.8957
2.5	82.7989
2.5	58.7772
2.5	75.2595
2.5	88.0736
2.5	61.9726
2.5	81.6235
2.5	57.3714
2.5	72.1808
2.5	97.7308
2.5	51.8777
2.5	55.3165
2.5	58.6743
2.5	52.7099
2.5	75.1335
2.5	54.1476
2.5	55.0167
2.5	46.8975
2.5	79.9629
2.5	88.4852
2.5	80.1573
2.5	63.2651
2.5	81.4708
2.5	73.3622
2.5	81.2933
2.5	55.9211
2.5	71.5372
2.5	75.0594
2.5	68.447
2.5	49.8813
2.5	81.5825
2.5	56.403
2.5	55.824
2.5	58.2821
2.5	70.4568
2.5	72.9723
2.5	67.3856
2.5	89.932
2.5	52.3031
2.5	78.2207
2.5	49.2989
2.5	63.8684
2.5	45.5273
2.5	69.4042
2.5	71.6091
2.5	67.5474
2.5	59.8325
2.5	75.6373
2.5	79.6473
2.5	70.8479
2.5	86.6925
2.5	77.5071
2.5	86.2137
2.5	75.5895
2.5	73.8982
2.5	58.3302
2.5	69.5771
2.5	79.3343
2.5	60.6584
2.5	80.1103
2.5	69.7765
2.5	72.699
2.5	58.7478
2.5	82.1115
2.5	62.6451
2.5	93.927
2.5	63.9622
2.5	65.9249
2.5	72.2748
2.5	82.9953
2.5	68.7238
2.5	68.3317
2.5	71.2404
2.5	76.4662
2.5	58.5874
2.5	78.7325
2.5	64.8408
2.5	75.378
2.5	53.9643
2.5	63.3738
2.5	83.226
2.5	72.0954
2.5	63.9073
2.5	88.3268
2.5	78.8679
2.5	64.3807
2.5	63.248
2.5	45.0642
2.5	61.8745
2.5	45.3603
2.5	74.4362
2.5	60.1429
2.5	71.327
2.5	82.1958
2.5	97.2885
2.5	108.351
2.5	46.9506
2.5	91.2614
2.5	53.8689
2.5	52.8865
2.5	60.1052
2.5	79.8636
2.5	63.1701
2.5	91.7939
2.5	73.2754
2.5	79.9958
2.5	59.511
2.5	74.5458
2.5	40.4879
2.5	45.2947
2.5	78.4163
2.5	78.8259
2.5	59.7064
2.5	90.7556
2.5	83.7028
2.5	74.6911
2.5	58.7664
2.5	75.6609
2.5	74.2898
2.5	82.477
2.5	85.3378
2.5	84.0926
2.5	68.0083
2.5	63.7772
2.5	73.9282
2.5	77.0065
2.5	53.2465
2.5	59.3859
2.5	114.191
2.5	99.1438
2.5	83.5628
2.5	66.5247
2.5	74.6702
2.5	75.1305
2.5	54.9897
2.5	77.5709
2.5	76.2694
2.5	83.0157
2.5	99.0228
2.5	65.7115
2.5	101.14
2.5	95.5447
2.5	75.3952
2.5	90.6695
2.5	59.6317
2.5	85.7121
2.5	74.0834
2.5	68.9789
2.5	52.1416
2.5	69.973
2.5	63.0702
2.5	74.1288
2.5	74.3125
2.5	64.9759
2.5	66.7787
2.5	71.6965
2.5	57.9844
2.5	64.8514
2.5	53.5694
2.5	63.8496
2.5	77.7233
2.5	57.4409
2.5	86.7365
2.5	86.9628
2.5	78.9492
2.5	86.5075
2.5	56.0646
2.5	55.1565
2.5	75.0805
2.5	72.3826
2.5	70.7664
2.5	65.4665
2.5	74.6689
2.5	85.029
2.5	78.2566
2.5	50.2511
2.5	56.1244
2.5	60.1756
2.5	66.3727
2.5	104.515
2.5	76.8728
2.5	72.8841
2.5	73.4939
2.5	85.7608
2.5	88.3647
2.5	62.4389
2.5	59.0409
2.5	71.7165
2.5	45.1061
2.5	79.0631
2.5	39.5729
2.5	56.5931
2.5	59.981
2.5	62.734
2.5	94.935
2.5	58.9096
2.5	75.581
2.5	40.9231
2.5	78.6021
2.5	71.5984
2.5	104.157
2.5	85.5516
2.5	93.0255
2.5	89.4261
2.5	51.2786
2.5	44.0864
2.5	37.159
2.5	49.616
2.5	81.9264
5	105.556
5	68.04
5	91.6781
5	77.6679
5	77.3984
5	103.453
5	76.9687
5	84.5988
5	48.683
5	84.6305
5	49.1093
5	53.3004
5	40.1745
5	71.9193
5	84.3642
5	79.0028
5	72.4953
5	57.4829
5	59.8406
5	92.4288
5	71.8549
5	79.6934
5	100.049
5	58.3761
5	65.065
5	82.6892
5	76.7631
5	61.4724
5	63.964
5	70.4599
5	68.4727
5	87.1997
5	62.4414
5	55.937
5	83.7177
5	90.1873
5	67.3909
5	97.3908
5	77.7123
5	87.7401
5	83.0884
5	88.0025
5	75.41
5	69.1055
5	76.9823
5	57.4557
5	90.3598
5	77.0705
5	80.0429
5	65.2323
5	58.4778
5	53.2048
5	89.3706
5	68.533
5	76.4541
5	68.4933
5	90.0771
5	82.6718
5	66.9204
5	81.051
5	99.632
5	94.092
5	56.4407
5	74.198
5	81.4462
5	63.5819
5	71.8627
5	91.5219
5	92.6107
5	60.8463
5	74.303
5	66.1844
5	73.5636
5	76.3485
5	80.0225
5	98.6192
5	69.75
5	75.2834
5	75.9301
5	69.9801
5	82.1224
5	68.283
5	65.3964
5	58.7438
5	111.967
5	58.981
5	86.4003
5	71.2661
5	82.8665
5	95.532
5	76.4275
5	70.0407
5	63.65
5	78.6598
5	84.9568
5	60.8379
5	77.1582
5	48.9152
5	99.4111
5	72.2424
5	79.6751
5	62.0947
5	77.5212
5	95.684
5	78.405
5	92.8725
5	55.5632
5	62.4505
5	65.1873
5	69.6638
5	64.4681
5	77.0345
5	70.7708
5	98.845
5	63.3803
5	74.4898
5	88.1964
5	69.746
5	66.0231
5	55.5344
5	83.1293
5	65.1915
5	76.2407
5	79.443
5	70.016
5	71.2411
5	58.5254
5	75.3675
5	76.1637
5	96.1689
5	75.7241
5	54.7153
5	78.5545
5	71.8265
5	75.2758
5	84.4289
5	75.9162
5	95.5983
5	62.1332
5	85.3392
5	65.3385
5	108.112
5	63.0282
5	91.4584
5	79.6499
5	69.3004
5	74.2226
5	65.723
5	74.7653
5	65.6379
5	72.9353
5	72.8139
5	64.6614
5	57.7195
5	58.3807
5	60.5882
5	75.6821
5	87.6543
5	76.8398
5	60.1063
5	70.3597
5	76.4787
5	73.7825
5	80.2197
5	59.0651
5	76.803
5	71.5017
5	80.4079
5	64.5507
5	75.3046
5	61.2051
5	85.6387
5	82.0519
5	74.9234
5	108.165
5	77.4524
5	81.43
5	77.6186
5	67.7218
5	68.7809
5	52.778
5	64.8726
5	95.1613
5	56.2518
5	66.3053
5	65.5227
5	95.1381
5	72.2819
5	81.1325
5	66.716
5	78.1759
5	62.9466
5	78.4035
5	71.0599
5	64.3417
5	64.4314
5	70.6638
5	73.36
5	79.5146
5	56.028
5	67.3871
5	64.0759
5	67.7003
5	83.022
5	75.4443
5	53.474
5	76.6119
5	85.0191
5	51.5933
5	91.5797
5	56.2708
5	88.2031
5	91.0771
5	60.2496
5	54.6267
5	61.606
5	96.6615
5	67.9146
5	57.1623
5	77.3911
5	89.6017
5	67.7922
5	86.2335
5	53.562
5	69.6273
5	85.275
5	70.8166
5	94.4538
5	84.5382
5	79.3534
5	65.0454
5	98.8924
5	61.8337
[truncated: 409 more rows]

## Sheet: edf11d
Erastin (µM)	NOX activity (A.U.)
10	1.20038
10	1.23
10	1.11462
10	1.25423
10	1.13058
10	1.15567
10	1.03505
10	0.796
10	0.883556
5	0.968214
5	0.902143
5	0.972857
5	0.938571
5	0.977049
5	0.93541
5	0.91082
5	0.831718
5	0.881057
2.5	0.792182
2.5	0.898046
2.5	0.800326
2.5	0.927362
2.5	1.03201
2.5	1.08417
2.5	1.08129
2.5	0.605532
2.5	0.667234
1.25	0.641194
1.25	0.611045
1.25	0.71791
1.25	0.766269
1.25	0.881784
1.25	0.928625
1.25	0.905576
1.25	0.707438
1.25	0.653306
0.6	0.657647
0.6	0.627353
0.6	0.657059
0.6	0.787059
0.6	0.878873
0.6	0.901056
0.6	0.860211
0.6	0.718062
0.6	0.736123
0.3	0.52973
0.3	0.501201
0.3	0.547447
0.3	0.588288
0.3	0.789286
0.3	0.76461
0.3	0.767857
0.3	0.709914
0.3	0.743103
0.15	0.528212
0.15	0.556675
0.15	0.603778
0.15	0.551134
0.15	0.738644
0.15	0.769153
0.15	0.764746
0.15	0.662393
0.15	0.652991
0	0.5456
0	0.537867
0	0.5856
0	0.538133
0	0.79
0	0.768621
0	0.757586
0	0.547083
0	0.5425

## Sheet: edf11e
Erastin (µM)	ROS (A.U.)
0	24.4501
0	23.9738
0	21.2123
0	34.2505
0	24.0497
0	25.3909
0	24.486
0	26.3023
0	27.1572
0	28.5521
0	22.0818
0	26.1374
0	23.5776
0	33.2793
0	22.2339
0	24.5275
0	23.6857
0	22.1072
0	25.7727
0	31.1538
0	35.0786
0	34.588
0	29.6037
0	29.7061
0	22.243
0	29.3939
0	33.3245
0	37.1313
0	21.8561
0	23.2465
0	31.0901
0	25.3527
0	22.9284
0	29.2829
0	26.8308
0	23.0599
0	35.6494
0	23.9846
0	32.229
0	24.2132
0	32.0693
0	25.9874
0	25.0559
0	25.1591
0	19.3399
0	21.2254
0	29.0034
0	27.1056
0	26.2614
0	21.7553
0	27.459
0	21.618
0	30.9389
0	25.9937
0	26.12
0	25.5685
0	36.004
0	25.7518
0	23.9338
0	34.9857
0	24.0787
0	35.0166
0	27.8291
0	20.9374
0	25.3911
0	38.5357
0	27.4539
0	25.1484
0	30.7712
0	27.791
0	23.4415
0	20.9062
0	36.9206
0	25.2677
0	22.5091
0	23.1603
0	24.782
0	28.0726
0	31.1317
0	29.8799
0	30.1165
0	27.0871
0	24.5712
0	33.1041
0	27.105
0	19.7115
0	28.1734
0	27.0225
0	35.2936
0	25.8141
0	26.7138
0	35.4118
0	29.0339
0	23.5033
0	23.3347
0	21.112
0	27.8399
0	29.1298
0	24.3436
0	33.5399
0	26.7943
0	26.5895
0	33.3051
0	24.398
0	23.2878
0	21.2353
0	27.4621
0	25.4251
0	21.0527
0	27.7758
0	22.8609
0	28.3094
0	30.0161
0	25.7222
0	28.3817
0	27.6593
0	27.3888
0	29.7512
0	23.8828
0	32.5053
0	23.6401
0	23.9252
0	33.6059
0	23.9963
0	27.3721
0	25.2921
0	21.6011
0	29.2609
0	21.1135
0	27.6316
0	26.6494
0	33.8343
0	25.646
0	26.5554
0	25.3983
0	23.6796
0	26.2976
0	26.3316
0	22.6297
0	30.1986
0	25.8331
0	24.3776
0	28.7118
0	23.9978
0	22.6279
0	25.8994
0	33.3638
0	27.0349
0	25.1232
0	25.2381
0	24.6876
0	24.0116
0	27.5518
0	27.0741
0	27.7375
0	21.8677
0	30.1692
0	25.7783
0	29.1261
0	30.4115
0	25.7339
0	25.9271
0	36.1013
0	28.2085
0	29.5259
0	28.9422
0	22.7776
0	26.2179
0	22.9566
0	22.7951
0	33.6789
0	25.4049
0	25.3714
0	20.7011
0	27.2073
0	27.8917
0	29.4186
0	25.1665
0	35.5712
0	23.3339
0	23.8805
0	33.7908
0	26.2636
0	20.4664
0	25.5811
0	31.6448
0	27.1663
0	29.3342
0	23.7611
0	27.6341
0	25.9163
0	24.3049
0	20.011
0	25.949
0	25.2312
0	26.4877
0	33.7368
0	25.2524
0	28.814
0	27.0356
0	23.9116
0	23.3446
0	24.6626
0	24.52
0	25.7204
0	28.2452
0	29.5042
0	22.8437
0	28.7742
0	22.0329
0	24.0383
0	27.2385
0	24.6098
0	30.1956
0	35.7274
0	24.7993
0	30.2041
0	30.4423
0	25.3344
0	21.8657
0	36.8133
0	26.7469
0	29.5836
0	27.4971
0	29.4107
0	29.6462
0	35.5735
0	33.2991
0	23.4933
0	32.7971
0	25.5594
0	24.6567
0	24.6573
0	25.1533
0	28.2752
0	28.8901
0	35.1349
0	31.3809
0	37.4397
0	28.0386
0	26.9529
0	27.8426
0	28.699
0	30.2998
0	31.1035
0	28.6215
0	22.373
0	26.4572
0	29.9582
0	25.5332
0	30.1694
0	35.1345
0	30.2545
0	35.6588
0	22.7139
0	30.1719
0	38.395
0	22.1117
0	22.4592
0	24.0488
0	19.2732
0	24.0806
0	20.8682
0	31.4722
0.15	26.4073
0.15	23.8953
0.15	21.9722
0.15	24.0733
0.15	30.8265
0.15	28.5125
0.15	27.6767
0.15	35.9803
0.15	21.0663
0.15	27.8704
0.15	25.4324
0.15	27.0894
0.15	30.3457
0.15	28.3633
0.15	35.5244
0.15	27.0411
0.15	28.7296
0.15	35.7777
0.15	29.8842
0.15	29.3417
0.15	35.6153
0.15	23.2844
0.15	31.5656
0.15	39.2299
0.15	24.7892
0.15	29.1379
0.15	23.5893
0.15	24.9208
0.15	21.8839
0.15	30.2559
0.15	29.0909
0.15	25.876
0.15	33.3308
0.15	21.0198
0.15	29.6356
0.15	32.85
0.15	35.8314
0.15	35.5733
0.15	34.0854
0.15	27.5512
0.15	27.2361
0.15	27.0828
0.15	30.1897
0.15	19.9608
0.15	38.6777
0.15	24.8418
0.15	26.5215
0.15	29.7207
0.15	26.1749
0.15	20.125
0.15	25.1862
0.15	22.0673
0.15	31.1083
0.15	30.3392
0.15	27.6236
0.15	27.8954
0.15	30.774
0.15	27.7272
0.15	23.7005
0.15	23.1152
0.15	25.1664
0.15	29.3031
0.15	23.332
0.15	37.1452
0.15	27.0484
0.15	23.7032
0.15	27.2234
0.15	24.3014
0.15	25.2904
0.15	22.6612
0.15	27.1207
0.15	23.0137
0.15	27.2595
0.15	29.1372
0.15	32.6958
0.15	26.1965
0.15	24.3121
0.15	25.3958
0.15	34.6362
0.15	28.4333
0.15	30.3626
0.15	23.6471
0.15	27.3259
0.15	22.6076
0.15	39.8022
0.15	25.5562
0.15	24.5141
0.15	23.6306
0.15	23.3417
0.15	34.6584
0.15	26.8676
0.15	25.3106
0.15	31.9211
0.15	30.5732
0.15	33.587
0.15	31.9942
0.15	29.8733
0.15	26.1611
0.15	28.1375
0.15	23.4085
0.15	29.6537
0.15	28.6558
0.15	22.7296
0.15	30.7012
0.15	27.7735
0.15	22.5948
0.15	27.397
0.15	30.2029
0.15	28.0045
0.15	35.7453
0.15	26.3387
0.15	23.9626
0.15	18.7757
0.15	31.2616
0.15	22.6359
0.15	21.3306
0.15	27.7634
0.15	24.306
0.15	24.2835
0.15	22.8579
0.15	28.2402
0.15	26.4318
0.15	21.4202
0.15	22.4541
0.15	27.2201
0.15	24.0487
0.15	28.7453
0.15	32.1658
0.15	26.5988
0.15	29.6894
0.15	26.9981
0.15	37.4428
0.15	38.3933
0.15	27.8988
0.15	21.283
0.15	28.4296
0.15	25.2496
0.15	25.453
0.15	33.9113
0.15	25.888
0.15	29.2946
0.15	23.1902
0.15	35.134
0.15	28.2082
0.15	31.0584
0.15	19.518
0.15	26.7488
0.15	24.7296
0.15	25.1053
0.15	35.3922
0.15	24.2336
0.15	27.2625
0.15	24.4043
0.15	30.0939
0.15	36.6933
0.15	27.7845
0.15	32.803
0.15	31.1564
0.15	27.6601
0.15	23.7796
0.15	22.6159
0.15	24.007
0.15	27.5546
0.15	23.9992
0.15	28.1854
0.15	20.973
0.15	28.8398
0.15	27.843
0.15	21.1309
0.15	22.0354
0.15	25.5381
0.15	29.891
0.15	20.9971
0.15	33.0266
0.15	24.6656
0.15	21.937
0.15	32.4859
0.15	25.6066
0.15	26.3105
0.15	28.5135
0.15	29.0887
0.15	29.0217
0.15	27.9861
0.15	32.9415
0.15	29.5551
0.15	20.8249
0.15	21.0192
0.15	20.7867
0.15	27.2878
0.15	26.4768
0.15	23.5712
0.15	22.4751
0.15	31.5055
0.15	26.5561
0.15	28.2379
0.15	36.2167
0.15	28.3282
0.15	21.9488
0.15	33.9862
0.15	27.3885
0.15	28.7707
0.15	27.4167
0.15	26.7742
0.15	30.7448
0.15	30.2293
0.15	27.1821
0.15	33.7548
0.15	31.2483
0.15	24.9364
0.15	26.2295
0.15	24.7281
0.15	23.5734
0.15	27.1502
0.15	38.8944
0.15	39.1953
0.15	26.499
0.15	25.1463
0.15	24.9178
0.15	28.4417
0.15	26.8567
0.15	28.9241
0.15	29.0234
0.15	23.4432
0.15	19.0146
0.15	29.7683
0.15	28.8153
0.15	26.647
0.15	19.2989
0.15	22.8476
0.15	29.9662
0.15	25.4152
0.15	26.5656
0.15	17.6627
0.15	39.2356
0.15	24.481
0.15	23.6027
0.15	28.0436
0.15	23.3843
0.15	24.0645
0.15	27.3248
0.15	24.0499
0.15	25.7585
0.15	36.6734
0.15	27.7169
0.15	24.0087
0.15	23.967
0.15	28.8868
0.15	21.7352
0.15	25.1145
0.15	25.6995
0.15	21.8614
0.15	23.2062
0.15	26.4451
0.15	34.7042
0.15	22.3021
0.15	28.9753
0.15	21.4336
0.15	23.6004
0.15	28.9552
0.15	24.5614
0.15	27.1532
0.15	25.518
0.15	30.2578
0.15	27.6467
0.15	21.6937
0.15	24.3908
0.15	24.7819
0.15	24.6378
0.15	25.0384
0.15	30.627
0.15	24.8055
0.15	28.3268
0.15	20.7108
0.15	27.7032
0.15	21.8024
0.15	31.7922
0.15	21.8023
0.15	17.5929
0.15	23.3718
0.15	25.0099
0.15	21.3654
0.15	24.6541
0.15	28.0635
0.15	28.6025
0.15	24.2814
0.15	27.8764
0.15	26.3005
0.15	28.7692
0.15	32.5468
0.15	34.0397
0.15	28.5689
0.15	27.9094
0.15	26.9454
0.15	20.4314
0.15	23.4431
0.15	34.0893
0.15	30.7706
0.15	24.5045
0.15	17.5507
0.15	32.5309
0.3	26.1845
0.3	27.5059
0.3	27.5068
0.3	35.7991
0.3	22.8804
0.3	32.7756
0.3	27.9984
0.3	22.208
0.3	24.3364
0.3	25.0428
0.3	40.6598
0.3	26.0014
0.3	27.3003
0.3	22.9853
0.3	29.0206
0.3	34.2345
0.3	40.9003
0.3	33.8856
0.3	21.4007
0.3	35.9184
0.3	25.052
0.3	32.542
0.3	21.7976
0.3	35.6647
0.3	23.678
0.3	30.9813
0.3	29.7817
0.3	25.1575
0.3	30.1045
0.3	35.5986
0.3	34.9526
0.3	32.1133
0.3	20.7828
0.3	23.1911
0.3	25.431
0.3	29.0739
0.3	30.2365
0.3	31.8079
0.3	29.2707
0.3	29.7562
0.3	36.8561
0.3	21.8064
0.3	25.9122
0.3	40.3319
0.3	27.3547
0.3	27.7317
0.3	27.7213
0.3	27.7181
0.3	25.5684
0.3	30.6411
0.3	32.8048
0.3	28.5547
0.3	28.7136
0.3	24.4295
0.3	22.673
0.3	29.6429
0.3	21.7383
0.3	24.2545
0.3	31.1951
0.3	26.9106
0.3	23.4434
0.3	27.4019
0.3	25.8629
0.3	32.8237
0.3	28.2124
0.3	27.7666
0.3	26.6703
0.3	27.4327
0.3	32.2602
0.3	23.6741
0.3	25.9626
0.3	24.9763
0.3	30.0386
0.3	29.3704
0.3	32.5846
0.3	28.2994
0.3	27.8651
0.3	21.9983
0.3	37.6529
0.3	29.6153
0.3	33.5238
0.3	35.5708
0.3	26.8525
0.3	25.0497
0.3	34.0786
0.3	26.7463
0.3	34.0242
0.3	28.7171
0.3	22.4764
0.3	37.2481
0.3	40.6658
0.3	28.9284
0.3	27.4806
0.3	26.3307
0.3	27.7149
0.3	24.8107
0.3	36.681
0.3	35.8551
0.3	27.6955
0.3	24.4745
0.3	24.3014
0.3	31.4544
0.3	24.296
0.3	27.3768
0.3	27.145
0.3	23.448
0.3	33.2495
0.3	28.0503
0.3	26.8069
0.3	23.4183
0.3	23.9326
0.3	33.8352
0.3	27.1591
0.3	22.886
0.3	30.6413
0.3	35.838
0.3	38.5643
0.3	40.6084
0.3	26.4776
0.3	33.3563
0.3	42.0016
0.3	31.4236
0.3	27.6654
0.3	36.4591
0.3	30.7284
0.3	37.0226
0.3	30.2841
0.3	27.7539
0.3	29.8718
0.3	24.9649
0.3	24.9115
0.3	21.8092
0.3	25.8784
0.3	27.7043
0.3	22.0261
0.3	19.8131
0.3	24.2307
0.3	24.1995
0.3	31.3698
0.3	30.3033
0.3	28.3238
0.3	27.0538
0.3	28.2011
0.3	30.541
0.3	31.8056
0.3	29.3642
0.3	25.8683
0.3	25.1275
0.3	24.6553
0.3	33.3948
0.3	29.177
0.3	33.1171
0.3	27.9282
0.3	29.6355
0.3	33.0488
0.3	30.7642
0.3	26.8731
0.3	33.8595
0.3	39.1147
0.3	29.5615
0.3	20.7595
0.3	30.3991
0.3	28.4759
0.3	29.1442
0.3	27.8759
0.3	23.5022
0.3	31.1883
0.3	28.0895
0.3	27.1816
0.3	27.5868
0.3	33.7025
0.3	33.9394
0.3	35.2391
0.3	29.3468
0.3	25.7827
0.3	33.5063
0.3	26.7434
0.3	28.8816
0.3	27.4439
0.3	21.9747
0.3	30.5278
0.3	25.5591
0.3	28.1286
0.3	30.2475
0.3	29.0908
0.3	24.2681
0.3	41.2959
0.3	34.9155
0.3	27.2281
0.3	34.1591
0.3	23.9863
0.3	30.28
0.3	24.3324
0.3	30.213
0.3	25.149
0.3	25.1639
0.3	19.9823
0.3	26.6978
0.3	26.9596
0.3	22.6367
0.3	25.6539
0.3	27.0942
0.3	31.4389
0.3	24.6907
0.3	26.5045
0.3	31.6544
0.3	24.5054
0.3	20.7733
0.3	31.1948
0.3	34.1948
0.3	26.4002
0.3	26.1336
0.3	38.3232
0.3	34.8117
0.3	27.5299
0.3	23.097
0.3	26.8109
0.3	24.7885
0.3	23.6909
0.3	30.2445
0.3	30.0633
0.3	23.0745
0.3	39.0805
0.3	29.5253
0.3	21.4952
0.3	32.5272
0.3	34.8584
0.3	31.7733
0.3	25.1823
0.3	29.2256
0.3	35.7234
0.3	34.1375
0.3	41.0465
0.3	25.0405
0.3	29.0501
0.3	27.6063
0.3	31.1062
0.3	33.3982
0.3	29.4455
0.3	35.915
0.3	26.6262
0.3	26.3599
0.3	26.5424
0.3	26.9605
0.3	26.5113
0.3	26.4297
0.3	32.4421
0.3	32.5689
0.3	22.5305
0.3	29.3811
0.3	35.6932
0.3	35.6704
0.3	29.9015
0.3	29.296
0.3	26.2366
0.3	42.093
0.3	34.0677
0.3	25.675
0.3	39.1593
0.3	20.2704
0.3	22.3018
0.3	26.1574
0.3	24.5539
0.3	28.7795
0.6	29.3438
0.6	25.8292
0.6	30.8894
0.6	27.351
0.6	36.1424
0.6	27.0084
0.6	21.3844
0.6	33.9917
0.6	28.7588
0.6	30.0745
0.6	30.2797
0.6	32.6382
0.6	26.0914
0.6	27.1184
0.6	39.9122
0.6	36.5366
0.6	21.8439
0.6	25.6459
0.6	28.925
0.6	26.2935
0.6	35.3364
0.6	30.6374
0.6	41.1833
0.6	35.2617
0.6	35.0671
0.6	36.6546
0.6	25.2519
0.6	29.6111
0.6	25.6532
0.6	33.2054
0.6	34.1966
0.6	29.7099
0.6	34.7018
0.6	31.9949
0.6	25.5383
0.6	27.6019
0.6	29.4642
0.6	37.9652
0.6	36.5602
0.6	32.6369
0.6	43.0973
0.6	28.9298
0.6	26.148
0.6	27.994
0.6	38.4092
0.6	33.9352
0.6	28.9379
0.6	29.8429
0.6	27.9079
0.6	31.4316
0.6	25.2107
0.6	29.883
0.6	27.8139
0.6	41.8634
0.6	33.9041
0.6	40.5456
0.6	34.3098
0.6	27.2394
0.6	21.7061
0.6	21.4401
0.6	26.7905
0.6	35.5369
0.6	39.2766
0.6	29.0901
0.6	32.6515
0.6	29.6173
0.6	36.1571
0.6	29.1401
0.6	33.1513
0.6	27.2425
0.6	26.7266
0.6	32.6071
0.6	38.9013
0.6	32.4891
0.6	26.2641
0.6	32.4275
0.6	28.3594
0.6	34.7946
0.6	31.2698
0.6	35.7723
0.6	22.6331
0.6	30.8879
0.6	27.0117
0.6	29.9033
0.6	40.2843
0.6	25.1241
0.6	33.2348
0.6	26.3461
0.6	34.2503
0.6	35.533
0.6	25.0375
0.6	34.4355
0.6	30.2395
0.6	35.5575
0.6	41.7643
0.6	27.2759
0.6	26.3048
0.6	21.6728
0.6	28.104
0.6	27.354
0.6	40.9457
0.6	31.9107
0.6	30.9247
0.6	30.9581
0.6	25.0555
0.6	28.8103
0.6	31.4128
0.6	37.3007
0.6	26.4896
0.6	24.1291
0.6	26.7132
0.6	28.9393
0.6	39.7514
0.6	27.1687
0.6	33.1801
0.6	28.8421
0.6	30.7943
0.6	21.7719
0.6	26.3101
0.6	28.3868
0.6	38.1333
0.6	34.616
0.6	33.0673
0.6	37.2202
0.6	38.5391
0.6	43.0903
0.6	33.6577
0.6	29.0564
0.6	34.321
0.6	27.3975
0.6	22.5983
0.6	39.5167
0.6	32.461
0.6	39.0742
0.6	25.8849
0.6	35.8293
0.6	26.7964
0.6	30.5429
0.6	28.6123
0.6	38.4491
0.6	29.4159
0.6	33.8249
0.6	26.163
0.6	35.7283
0.6	22.2296
0.6	45.3584
0.6	33.017
0.6	26.3077
0.6	30.4325
0.6	28.0795
0.6	36.242
0.6	36.7372
0.6	28.6152
0.6	29.3879
0.6	30.8385
0.6	33.9148
0.6	24.4172
0.6	38.6136
0.6	28.8229
0.6	25.5916
0.6	31.4184
0.6	35.286
0.6	33.3831
0.6	24.4887
0.6	37.8866
0.6	28.8553
0.6	27.2975
0.6	27.2679
0.6	28.9298
0.6	31.0061
0.6	30.8901
0.6	25.1235
0.6	30.3299
0.6	31.8272
0.6	24.8438
0.6	27.2083
0.6	22.7353
0.6	26.144
0.6	25.7426
0.6	26.5485
0.6	31.3247
0.6	30.2423
0.6	34.8928
0.6	34.1711
0.6	37.4926
0.6	27.6546
0.6	38.2166
0.6	28.2797
0.6	27.7718
0.6	34.3804
0.6	29.5448
0.6	29.9471
0.6	28.4235
0.6	26.6726
0.6	35.9867
0.6	24.2026
0.6	34.7204
0.6	24.8041
0.6	31.4614
0.6	34.3194
0.6	29.2508
0.6	39.0954
0.6	33.8574
0.6	31.7893
0.6	25.2076
0.6	24.4453
0.6	33.9611
0.6	31.3336
0.6	45.0244
0.6	33.263
0.6	29.3281
0.6	31.8803
0.6	39.3865
0.6	30.2928
0.6	36.8094
0.6	33.0038
0.6	45.0467
0.6	23.4641
0.6	36.0545
0.6	28.8083
0.6	27.0487
0.6	29.7963
0.6	20.2311
0.6	30.8813
0.6	35.4832
0.6	27.7487
0.6	28.2617
0.6	30.8328
0.6	31.8874
0.6	29.2279
0.6	30.3883
0.6	35.3692
0.6	35.0784
0.6	31.8688
0.6	29.9976
0.6	25.9427
0.6	22.6911
0.6	27.3418
0.6	35.6774
0.6	28.056
0.6	24.8916
0.6	37.2585
0.6	23.8916
0.6	22.0506
0.6	30.2312
0.6	30.3053
0.6	21.2186
0.6	33.6502
0.6	34.9327
1.25	21.1544
1.25	33.9107
1.25	40.1256
1.25	48.2907
1.25	45.0644
1.25	31.9404
1.25	39.6362
1.25	23.8111
1.25	32.2817
1.25	38.3068
1.25	30.7611
1.25	31.3075
1.25	24.6911
1.25	35.3775
1.25	26.6159
1.25	27.9633
1.25	38.536
1.25	30.8273
1.25	28.2254
1.25	35.2318
1.25	36.1562
1.25	32.1477
1.25	38.0543
1.25	40.4294
1.25	27.3628
1.25	32.0801
1.25	28.7448
1.25	21.6969
1.25	32.2624
1.25	30.5115
1.25	29.4643
1.25	26.1669
1.25	26.2932
1.25	23.9405
1.25	37.6215
1.25	36.2281
1.25	35.5058
1.25	31.7928
1.25	41.0889
1.25	24.78
1.25	30.2615
1.25	33.5279
1.25	36.4558
1.25	25.899
1.25	26.0623
1.25	33.0332
1.25	25.0826
1.25	38.9122
1.25	30.6017
1.25	41.5513
1.25	31.4587
1.25	29.7932
1.25	27.5318
1.25	32.97
1.25	30.8351
1.25	33.6294
1.25	26.1584
1.25	33.4485
1.25	30.8707
1.25	29.1569
1.25	22.5428
1.25	30.2215
1.25	36.7237
1.25	23.4176
1.25	45.1775
1.25	23.4503
1.25	28.837
1.25	40.4477
1.25	45.0742
1.25	29.3623
1.25	39
1.25	38.5591
1.25	26.2398
1.25	38.1133
1.25	27.4497
1.25	39.8228
1.25	29.2191
1.25	48.4763
1.25	39.8882
1.25	41.0932
1.25	24.1318
1.25	35.8957
1.25	24.2576
1.25	32.7865
1.25	28.6932
1.25	30.2436
1.25	28.6491
1.25	35.3417
1.25	25.8996
1.25	44.2582
1.25	35.5717
1.25	29.873
1.25	38.9205
1.25	28.0415
1.25	37.2921
1.25	35.73
1.25	32.5481
1.25	31.4749
1.25	33.1191
1.25	33.2052
1.25	33.6732
1.25	34.7852
1.25	31.8114
1.25	34.9581
1.25	41.3973
1.25	31.4706
1.25	27.9031
1.25	41.5404
1.25	21.8464
1.25	31.9375
1.25	35.7486
1.25	34.787
1.25	26.4659
1.25	30.347
1.25	32.6083
1.25	39.5129
1.25	39.8571
1.25	32.1322
1.25	27.7041
1.25	39.0692
1.25	27.0477
1.25	28.0593
1.25	24.4748
1.25	31.1348
1.25	27.8614
1.25	32.5889
1.25	32.6453
1.25	30.7168
1.25	31.1642
1.25	23.7368
1.25	29.7668
1.25	34.9871
1.25	35.2755
1.25	29.5948
1.25	32.2626
1.25	28.5499
1.25	31.4291
1.25	38.1152
1.25	34.4391
1.25	44.4432
1.25	24.9473
1.25	30.4936
1.25	26.9719
1.25	31.9672
1.25	22.1034
1.25	29.0471
1.25	30.347
1.25	33.942
1.25	28.0841
1.25	29.8874
1.25	29.8192
1.25	32.862
1.25	25.645
1.25	29.5789
1.25	42.4837
1.25	34.275
1.25	35.6125
1.25	25.9001
1.25	29.6404
1.25	25.3199
1.25	32.5923
1.25	22.3694
1.25	36.8144
1.25	28.9693
1.25	36.9877
1.25	48.4571
1.25	24.5357
1.25	27.0666
1.25	44.9222
1.25	21.4775
1.25	32.3022
1.25	32.3796
1.25	33.7813
1.25	23.1158
1.25	25.9539
1.25	30.8661
1.25	34.2798
1.25	33.9064
1.25	30.2492
1.25	26.4332
1.25	32.2308
1.25	30.6027
1.25	36.0291
1.25	25.825
1.25	32.2093
1.25	25.4245
1.25	35.5386
1.25	23.5957
1.25	30.7001
1.25	31.0441
1.25	25.1604
1.25	35.5042
1.25	25.0201
1.25	26.4791
1.25	26.5316
1.25	27.3626
1.25	38.0229
1.25	29.0575
1.25	37.4184
1.25	27.9624
1.25	39.3706
1.25	29.8434
1.25	32.8609
1.25	30.9321
1.25	31.8848
1.25	30.8397
1.25	25.0788
1.25	41.2421
1.25	30.2058
1.25	30.8881
1.25	31.3081
1.25	32.0607
1.25	24.2015
1.25	28.4834
1.25	26.1731
1.25	39.955
1.25	34.5732
1.25	40.4989
1.25	22.8798
1.25	22.8228
1.25	28.4569
1.25	42.2364
1.25	34.5109
1.25	36.5409
1.25	25.2956
1.25	31.9179
1.25	27.1295
1.25	26.4074
1.25	28.7199
1.25	38.6861
1.25	28.5626
1.25	33.0044
1.25	32.0177
1.25	31.1099
1.25	31.6564
1.25	33.2976
1.25	30.7177
1.25	31.8833
1.25	32.2626
1.25	28.7151
1.25	35.5769
1.25	39.8862
1.25	30.381
1.25	35.0645
1.25	29.9273
1.25	34.7701
1.25	31.1288
1.25	24.7479
1.25	41.7008
1.25	26.1876
1.25	28.7595
1.25	30.5474
1.25	25.4893
1.25	35.1244
2.5	24.9679
2.5	38.173
2.5	30.1174
2.5	37.7885
2.5	39.6555
2.5	32.0884
2.5	39.4707
2.5	45.8916
2.5	42.2102
2.5	28.9609
2.5	27.6848
2.5	30.4389
2.5	32.1469
2.5	41.5394
2.5	33.1119
2.5	29.0178
2.5	29.235
2.5	35.0569
2.5	34.1043
2.5	34.6002
2.5	43.8533
2.5	25.0262
2.5	34.7939
2.5	21.0377
2.5	21.6704
2.5	27.0105
2.5	37.6546
2.5	42.1562
2.5	49.9364
2.5	35.7451
2.5	37.4801
2.5	33.4599
2.5	23.5939
2.5	36.83
2.5	24.7004
2.5	35.2858
2.5	33.2265
2.5	30.7194
2.5	41.8115
2.5	27.0078
2.5	36.9119
2.5	43.0758
2.5	35.5727
2.5	32.0639
2.5	41.7588
2.5	33.4731
2.5	27.8706
2.5	25.6547
2.5	23.064
2.5	25.1261
2.5	41.1919
2.5	36.1516
2.5	35.1354
2.5	47.3368
2.5	30.931
2.5	28.2092
2.5	26.6784
2.5	40
2.5	35.0352
2.5	36.3575
2.5	42.2324
2.5	22.0168
2.5	31.7961
2.5	33.22
2.5	26.8438
2.5	29.458
2.5	26.4833
2.5	44.6436
2.5	33.0624
2.5	28.3104
2.5	26.7805
2.5	38.4805
2.5	26.9681
2.5	29.7133
2.5	31.8438
2.5	42.5521
2.5	35.8036
2.5	45.1019
2.5	31.2165
2.5	24.6323
2.5	44.4645
2.5	36.2496
2.5	31.0311
2.5	31.6695
2.5	25.9278
2.5	27.9024
2.5	38.4617
2.5	26.1689
2.5	32.9058
2.5	33.5283
2.5	30.8127
2.5	23.0154
2.5	32.0342
2.5	41.6755
2.5	35.0914
2.5	24.6851
2.5	49.2794
2.5	36.0898
2.5	22.4534
2.5	36.5522
2.5	27.6734
2.5	24.1587
2.5	26.2655
2.5	25.8243
2.5	36.5255
2.5	38.4306
2.5	37.0186
2.5	27.7888
2.5	35.1779
2.5	35.5739
2.5	41.6939
2.5	24.0519
2.5	20.4126
2.5	33.6129
2.5	39.0779
2.5	28.2562
2.5	28.0847
2.5	48.364
2.5	35.9181
2.5	30.461
2.5	33.8103
2.5	47.7256
2.5	33.5059
2.5	29.5529
2.5	28.0199
2.5	35.6918
2.5	29.2917
2.5	24.8424
2.5	32.4866
2.5	34.0018
2.5	29.8024
2.5	36.1912
2.5	25.7952
2.5	33.1163
2.5	30.1294
2.5	26.0176
2.5	35.253
2.5	36.0565
2.5	32.2645
2.5	34.2388
2.5	33.3706
2.5	23.7354
2.5	26.5744
2.5	29.7747
2.5	32.179
2.5	28.193
2.5	31.1051
2.5	25.0468
2.5	24.2816
2.5	28.2612
2.5	25.0082
2.5	35.7546
2.5	35.7094
2.5	38.1629
2.5	29.7804
2.5	33.2369
2.5	30.087
2.5	36.1339
2.5	33.9071
2.5	35.9932
2.5	28.4239
2.5	27.8128
2.5	31.8226
2.5	33.5866
2.5	30.9193
2.5	34.4396
2.5	29.1833
2.5	25.9716
2.5	32.7965
2.5	32.6172
2.5	29.3251
2.5	35.1658
2.5	43.7369
2.5	28.3633
2.5	35.2992
2.5	32.4793
2.5	30.3573
2.5	37.459
2.5	34.9625
2.5	30.9426
2.5	25.1556
2.5	32.0549
2.5	24.6972
2.5	37.9421
2.5	40.679
2.5	28.511
2.5	24.9529
2.5	41.4025
2.5	28.3987
2.5	38.812
2.5	38.9419
2.5	29.3784
2.5	22.1836
2.5	28.2424
2.5	29.1016
2.5	28.2562
2.5	34.9776
2.5	26.2618
2.5	25.9617
2.5	31.0644
2.5	37.8874
2.5	30.4498
2.5	41.5644
2.5	38.2931
2.5	22.2863
2.5	26.5464
2.5	32.528
2.5	27.8357
2.5	27.164
2.5	28.4289
2.5	45.2541
2.5	35.6836
2.5	32.6721
2.5	23.4739
2.5	26.2951
2.5	26.0032
2.5	39.2596
2.5	29.6223
2.5	26.448
2.5	30.2312
2.5	29.3957
2.5	37.5294
2.5	38.8598
2.5	29.73
2.5	28.2862
2.5	38.2941
2.5	41.0939
2.5	37.3923
2.5	31.0264
2.5	30.3803
2.5	28.8346
2.5	33.9328
2.5	34.7171
2.5	19.5965
2.5	31.7112
2.5	43.226
2.5	27.6211
2.5	33.6305
2.5	36.8087
2.5	33.877
2.5	26.3808
2.5	39.7399
2.5	41.7516
2.5	28.3837
2.5	47.2512
2.5	27.8928
2.5	42.4172
2.5	24.9708
2.5	38.3907
2.5	23.6888
2.5	26.5855
2.5	28.2198
2.5	29.2371
2.5	29.8765
2.5	35.1647
2.5	27.559
2.5	34.5371
2.5	34.3294
2.5	17.4536
2.5	21.2746
2.5	24.4775
2.5	41.0837
2.5	20.0167
2.5	31.8337
5	40.2561
5	22.7428
5	38.082
5	41.5801
5	26.6204
5	45.4113
5	33.9375
5	24.7064
5	30.6554
5	32.7228
5	28.2434
5	31.6102
5	24.8269
5	28.631
5	27.8963
5	31.6158
5	36.1413
5	47.9963
5	29.9579
5	26.5624
5	35.3355
5	30.9573
5	36.3349
5	35.1759
5	30.16
5	34.3672
5	37.1336
5	37.2885
5	30.4388
5	29.918
5	27.5729
5	32.7004
5	26.5992
5	32.3435
5	41.9683
5	33.7026
5	28.791
5	32.9406
5	30.4985
5	32.8848
5	33.1958
5	33.7872
5	30.9673
5	33.8306
5	26.5017
5	35.1422
5	25.1131
5	26.9389
5	36.2722
5	30.7207
5	32.069
5	34.7937
5	37.1227
5	36.5325
5	35.9538
5	28.9817
5	27.0432
5	36.615
5	30.7062
5	43.0341
5	24.2041
5	27.7114
5	22.5158
5	32.9918
5	40.5631
5	29.4653
5	35.1025
5	38.0346
5	37.6747
5	28.4351
5	33.2944
5	34.7281
5	33.5866
5	29.1824
5	28.2772
5	32.0307
5	38.4293
5	29.3256
5	39.8255
5	41.364
5	38.4988
5	24.357
5	44.6214
5	35.2046
5	41.0608
5	25.265
5	34.3247
5	32.7769
5	28.238
5	35.7216
5	33.661
5	28.7106
5	29.0579
5	34.5292
5	29.7955
5	25.296
5	34.982
5	34.672
5	27.9104
5	30.7882
5	37.9275
5	27.0125
5	31.0289
5	35.7274
5	34.7003
5	32.5244
5	32.7222
5	35.0276
5	27.6703
5	38.7618
5	31.7942
5	29.5923
5	26.7382
5	24.2862
5	30.4219
5	40.0069
5	29.1746
5	33.5231
5	24.6206
5	30.5933
5	34.9579
5	31.788
5	37.2435
5	32.2408
5	34.2833
5	32.6897
5	24.5425
5	30.5467
5	25.358
5	41.0843
5	23.1257
5	26.7598
5	35.1357
5	39.4721
5	35.5829
5	43.1036
5	30.3285
5	34.2952
5	38.4816
5	44.0961
5	32.8729
5	23.2657
5	36.9854
5	28.4978
5	38.8895
5	26.1755
5	37.7297
5	28.022
5	35.4649
5	33.8286
5	40.182
5	33.5424
5	31.334
5	45.3564
5	30.6
5	36.2114
5	34.6411
5	35.1255
5	23.9979
5	42.7544
5	32.9121
5	49.1193
5	35.0612
5	30.8108
5	28.1587
5	25.4865
5	23.9715
5	33.2778
5	39.804
5	28.3523
5	29.7629
5	28.7603
5	40.0559
5	32.0457
5	35.0759
5	32.9037
5	27.614
5	30.2002
5	30.7436
5	49.0949
5	33.1429
5	48.2619
5	41.5651
5	29.7275
5	26.7594
5	29.0492
5	33.8
5	42.0653
5	33.5497
5	31.1913
5	34.0887
5	48.0496
5	32.362
5	33.6448
5	23.6492
5	34.2842
5	47.2553
5	29.2909
5	27.1423
5	36.6741
5	32.2463
5	29.7583
5	26.3701
5	29.9974
5	31.9162
5	22.5308
5	35.5145
5	33.8005
5	34.599
5	24.7161
5	37.7991
5	34.8054
5	40.8973
5	31.8725
5	38.1192
5	29.3968
5	32.9382
5	40.7504
5	32.1182
5	27.4439
5	33.3962
5	36.6635
5	31.1178
5	34.656
5	32.8959
5	35.7953
5	36.0613
5	32.7656
5	30.153
5	28.4508
5	32.0978
5	40.0546
5	23.4787
5	25.1996
5	46.386
5	30.4921
5	27.4842
5	23.6788
5	27.7383
5	22.8083
5	37.8923
5	26.94
5	32.2263
5	34.5189
5	33.1771
5	24.936
5	43.3409
5	39.6137
5	28.96
5	30.4322
5	35.3662
5	41.1487
5	20.039
5	23.9829
5	35.4156
5	26.0593
5	28.1805
5	18.2105
5	34.3209
5	26.4299
5	37.2196
5	23.1023
5	23.4736
5	23.4689
5	39.0664
5	34.5487
5	35.5947
10	34.2281
10	43.2558
10	46.1787
10	34.7453
10	28.8914
10	27.8383
10	53.8228
10	26.701
10	41.2118
10	40.4672
10	40.645
10	28.2999
10	36.6386
10	41.4954
10	39.3361
10	24.2408
10	37.8999
10	22.1007
10	35.6721
10	42.7975
10	34.2961
10	31.8805
10	27.0206
10	43.1727
10	27.8035
10	30.1185
10	32.2069
10	24.1081
10	32.7132
10	38.2003
10	42.3783
10	31.5632
10	26.212
10	29.0057
10	50.1728
10	55.3612
10	33.5036
10	52.9553
10	35.6967
10	33.6544
10	26.825
10	34.5397
10	32.5293
10	37.8695
10	52.728
10	31.3031
10	34.7809
10	26.6032
10	27.4489
10	51.7334
10	28.4294
10	26.0971
10	37.4137
10	35.7683
10	27.6327
10	46.978
10	37.632
10	48.9621
10	31.6782
10	35.0284
10	29.2051
10	42.4956
10	29.9105
10	26.7653
10	47.4438
10	35.6948
10	24.4551
10	34.6856
10	42.1755
10	33.0248
10	47.8382
10	39.955
10	37.8498
10	43.1953
10	40.5651
10	23.7137
10	38.1875
10	41.6829
10	40.0225
10	34.1448
10	33.2366
10	32.6375
10	41.4227
10	27.6052
10	38.7483
10	36.2303
10	28.5869
10	41.9896
10	35.4657
10	41.5022
10	28.6661
10	43.1174
10	44.1528
10	31.9413
10	36.6664
10	37.5149
10	49.7548
10	29.4066
10	49.0538
10	26.9096
10	38.3709
10	46.7335
10	41.9093
10	37.8905
10	34.5022
10	36.4797
10	33.5125
10	29.5792
10	31.0865
10	31.5645
10	28.993
10	31.1042
10	29.1384
10	35.1436
10	44.6217
10	34.6883
10	39.1209
10	24.9513
10	23.0556
10	29.9745
10	40.1963
10	40.1685
10	27.6687
10	29.7123
10	30.9323
10	26.2225
10	38.2743
10	48.2094
10	42.1849
10	37.4169
10	32.0708
10	25.1073
10	27.5794
10	27.0034
10	33.1138
10	29.1861
10	29.6103
[truncated: 184 more rows]
