# Supplementary material for: Emergence of large-scale cell death through ferroptotic trigger waves
Source: Nature. 2024 Jul 10;631(8021):654–62. doi: 10.1038/s41586-024-07623-6 (PMC11639682; doi:10.1038/s41586-024-07623-6)
Supplement: Supplementary file 30 — Source Data Extended Data Fig. 12 [file 41586_2024_7623_MOESM30_ESM.xlsx]

## Sheet: edf12f
Position (μm)	Relative 4-HNE signal intensity	Sample
-618.72	0.0277266	1
-617.8	0.0277266	1
-616.88	0.0277266	1
-615.96	0.0277266	1
-615.04	0.0277266	1
-614.12	0.0277266	1
-613.2	0.0281179	1
-612.28	0.0282811	1
-611.36	0.0280987	1
-610.44	0.0274185	1
-609.52	0.0263035	1
-608.6	0.0255081	1
-607.68	0.025995	1
-606.75	0.0256754	1
-605.83	0.0249061	1
-604.91	0.0241628	1
-603.99	0.0250428	1
-603.07	0.0260097	1
-602.15	0.0261944	1
-601.23	0.0275722	1
-600.31	0.0293431	1
-599.39	0.0316142	1
-598.47	0.0321422	1
-597.55	0.0321467	1
-596.63	0.0321467	1
-595.71	0.0323794	1
-594.79	0.0334962	1
-593.86	0.0334527	1
-592.94	0.0307345	1
-592.02	0.0267231	1
-591.1	0.0232983	1
-590.18	0.0194761	1
-589.26	0.0167205	1
-588.34	0.0140933	1
-587.42	0.0154322	1
-586.5	0.0205151	1
-585.58	0.0261611	1
-584.66	0.0319545	1
-583.74	0.0370113	1
-582.82	0.0426199	1
-581.9	0.049263	1
-580.97	0.051423	1
-580.05	0.0518075	1
-579.13	0.0522573	1
-578.21	0.0527528	1
-577.29	0.0531917	1
-576.37	0.0531917	1
-575.45	0.0531917	1
-574.53	0.053044	1
-573.61	0.0522464	1
-572.69	0.0520919	1
-571.77	0.0526373	1
-570.85	0.053776	1
-569.93	0.056373	1
-569.01	0.0598563	1
-568.08	0.0633397	1
-567.16	0.0668341	1
-566.24	0.0699742	1
-565.32	0.0731599	1
-564.4	0.0748984	1
-563.48	0.0752417	1
-562.56	0.0748505	1
-561.64	0.0746873	1
-560.72	0.0746873	1
-559.8	0.0746873	1
-558.88	0.0748939	1
-557.96	0.0764715	1
-557.04	0.0781186	1
-556.12	0.0790616	1
-555.19	0.0791202	1
-554.27	0.0793917	1
-553.35	0.0793003	1
-552.43	0.0796459	1
-551.51	0.0807737	1
-550.59	0.0809236	1
-549.67	0.079709	1
-548.75	0.0778553	1
-547.83	0.0778859	1
-546.91	0.0780162	1
-545.99	0.0780162	1
-545.07	0.0778878	1
-544.15	0.0773273	1
-543.23	0.0764016	1
-542.3	0.0762233	1
-541.38	0.0763536	1
-540.46	0.0753105	1
-539.54	0.074265	1
-538.62	0.0733197	1
-537.7	0.0724722	1
-536.78	0.0700969	1
-535.86	0.0652421	1
-534.94	0.0597223	1
-534.02	0.0538266	1
-533.1	0.0471986	1
-532.18	0.040838	1
-531.26	0.0343014	1
-530.34	0.0325999	1
-529.41	0.0329542	1
-528.49	0.0337084	1
-527.57	0.0335868	1
-526.65	0.0336782	1
-525.73	0.0347931	1
-524.81	0.0353646	1
-523.89	0.0360471	1
-522.97	0.0362623	1
-522.05	0.0352845	1
-521.13	0.0348064	1
-520.21	0.0334372	1
-519.29	0.0305166	1
-518.37	0.0270332	1
-517.45	0.0235498	1
-516.52	0.0200555	1
-515.6	0.0169154	1
-514.68	0.0137296	1
-513.76	0.0119911	1
-512.84	0.0116478	1
-511.92	0.0120368	1
-511	0.0127541	1
-510.08	0.0127865	1
-509.16	0.0133036	1
-508.24	0.0132273	1
-507.32	0.0127231	1
-506.4	0.0110477	1
-505.48	0.00990027	1
-504.56	0.0102829	1
-503.63	0.010985	1
-502.71	0.0109918	1
-501.79	0.0104422	1
-500.87	0.00830153	1
-499.95	0.00721077	1
-499.03	0.00682402	1
-498.11	0.0068108	1
-497.19	0.00677794	1
-496.27	0.0070952	1
-495.35	0.0077146	1
-494.43	0.00903801	1
-493.51	0.00875739	1
-492.59	0.00789249	1
-491.67	0.00739697	1
-490.74	0.0083053	1
-489.82	0.00830984	1
-488.9	0.00907276	1
-487.98	0.0103331	1
-487.06	0.0105287	1
-486.14	0.0102266	1
-485.22	0.009353	1
-484.3	0.00896852	1
-483.38	0.00886012	1
-482.46	0.00886012	1
-481.54	0.00847337	1
-480.62	0.00847337	1
-479.7	0.00895379	1
-478.78	0.00821504	1
-477.85	0.00701097	1
-476.93	0.00699549	1
-476.01	0.00767117	1
-475.09	0.00859688	1
-474.17	0.010366	1
-473.25	0.0110416	1
-472.33	0.0122888	1
-471.41	0.0130082	1
-470.49	0.0130585	1
-469.57	0.0132975	1
-468.65	0.0134475	1
-467.73	0.0140061	1
-466.81	0.0149122	1
-465.89	0.0154685	1
-464.96	0.0172504	1
-464.04	0.0192257	1
-463.12	0.0199342	1
-462.2	0.0199475	1
-461.28	0.0199237	1
-460.36	0.0194716	1
-459.44	0.0205559	1
-458.52	0.0223031	1
-457.6	0.0234222	1
-456.68	0.0229376	1
-455.76	0.0228247	1
-454.84	0.0241417	1
-453.92	0.024085	1
-453	0.0237088	1
-452.07	0.023387	1
-451.15	0.0227242	1
-450.23	0.0231461	1
-449.31	0.0237066	1
-448.39	0.0240956	1
-447.47	0.0239022	1
-446.55	0.0238414	1
-445.63	0.0242391	1
-444.71	0.0256626	1
-443.79	0.0257192	1
-442.87	0.0268364	1
-441.95	0.0276167	1
-441.03	0.0279925	1
-440.11	0.02771	1
-439.18	0.0277055	1
-438.26	0.0269426	1
-437.34	0.0263862	1
-436.42	0.0277553	1
-435.5	0.0282618	1
-434.58	0.0279121	1
-433.66	0.0287226	1
-432.74	0.0298828	1
-431.82	0.0299285	1
-430.9	0.0299285	1
-429.98	0.0304717	1
-429.06	0.0306129	1
-428.14	0.0312886	1
-427.22	0.0315885	1
-426.29	0.0316776	1
-425.37	0.0325338	1
-424.45	0.0332182	1
-423.53	0.0333115	1
-422.61	0.0328356	1
-421.69	0.0332333	1
-420.77	0.0362276	1
-419.85	0.0395218	1
-418.93	0.0411039	1
-418.01	0.0414083	1
-417.09	0.0408497	1
-416.17	0.0399436	1
-415.25	0.0395743	1
-414.33	0.0392528	1
-413.4	0.0398398	1
-412.48	0.0414457	1
-411.56	0.045116	1
-410.64	0.046524	1
-409.72	0.0471261	1
-408.8	0.0467635	1
-407.88	0.0447557	1
-406.96	0.0437669	1
-406.04	0.0439388	1
-405.12	0.0442341	1
-404.2	0.0429085	1
-403.28	0.0421153	1
-402.36	0.0425176	1
-401.44	0.0435804	1
-400.51	0.0447123	1
-399.59	0.0457011	1
-398.67	0.0460859	1
-397.75	0.0464791	1
-396.83	0.0464855	1
-395.91	0.0475158	1
-394.99	0.0483392	1
-394.07	0.0483566	1
-393.15	0.0483109	1
-392.23	0.0479589	1
-391.31	0.0472568	1
-390.39	0.0473308	1
-389.47	0.0465701	1
-388.55	0.0468787	1
-387.62	0.0501427	1
-386.7	0.0529677	1
-385.78	0.0558276	1
-384.86	0.0576374	1
-383.94	0.0596713	1
-383.02	0.0605339	1
-382.1	0.0599081	1
-381.18	0.0605101	1
-380.26	0.0631354	1
-379.34	0.0630334	1
-378.42	0.0620031	1
-377.5	0.0623642	1
-376.58	0.0620862	1
-375.66	0.0616821	1
-374.73	0.0614237	1
-373.81	0.0629972	1
-372.89	0.0647334	1
-371.97	0.0667521	1
-371.05	0.0656353	1
-370.13	0.0636687	1
-369.21	0.0608852	1
-368.29	0.0614196	1
-367.37	0.0625103	1
-366.45	0.0627298	1
-365.53	0.0642813	1
-364.61	0.0646854	1
-363.69	0.0633488	1
-362.77	0.0616492	1
-361.84	0.0610842	1
-360.92	0.0605517	1
-360	0.0665214	1
-359.08	0.0754159	1
-358.16	0.0859076	1
-357.24	0.0950238	1
-356.32	0.0985464	1
-355.4	0.0987485	1
-354.48	0.0993309	1
-353.56	0.102793	1
-352.64	0.106417	1
-351.72	0.108477	1
-350.8	0.110405	1
-349.88	0.11564	1
-348.95	0.123076	1
-348.03	0.129448	1
-347.11	0.133592	1
-346.19	0.136071	1
-345.27	0.136028	1
-344.35	0.137414	1
-343.43	0.138709	1
-342.51	0.140135	1
-341.59	0.142785	1
-340.67	0.145009	1
-339.75	0.145458	1
-338.83	0.146608	1
-337.91	0.147616	1
-336.99	0.146699	1
-336.06	0.146406	1
-335.14	0.145234	1
-334.22	0.144478	1
-333.3	0.145158	1
-332.38	0.143716	1
-331.46	0.143055	1
-330.54	0.142898	1
-329.62	0.140612	1
-328.7	0.141575	1
-327.78	0.143044	1
-326.86	0.143296	1
-325.94	0.144687	1
-325.02	0.146662	1
-324.1	0.147677	1
-323.17	0.146143	1
-322.25	0.145528	1
-321.33	0.147078	1
-320.41	0.152293	1
-319.49	0.162822	1
-318.57	0.171388	1
-317.65	0.176073	1
-316.73	0.180211	1
-315.81	0.185022	1
-314.89	0.189468	1
-313.97	0.194625	1
-313.05	0.199736	1
-312.13	0.204041	1
-311.21	0.207012	1
-310.28	0.206334	1
-309.36	0.202207	1
-308.44	0.197626	1
-307.52	0.194724	1
-306.6	0.194477	1
-305.68	0.20519	1
-304.76	0.220593	1
-303.84	0.236317	1
-302.92	0.249076	1
-302	0.259993	1
-301.08	0.271254	1
-300.16	0.281733	1
-299.24	0.285295	1
-298.32	0.283954	1
-297.39	0.284604	1
-296.47	0.287436	1
-295.55	0.294881	1
-294.63	0.301235	1
-293.71	0.304851	1
-292.79	0.307487	1
-291.87	0.309389	1
-290.95	0.30805	1
-290.03	0.307096	1
-289.11	0.307394	1
-288.19	0.308237	1
-287.27	0.309849	1
-286.35	0.31134	1
-285.43	0.312285	1
-284.5	0.312152	1
-283.58	0.312889	1
-282.66	0.311105	1
-281.74	0.310499	1
-280.82	0.312137	1
-279.9	0.313615	1
-278.98	0.314882	1
-278.06	0.316898	1
-277.14	0.32132	1
-276.22	0.324152	1
-275.3	0.325684	1
-274.38	0.324823	1
-273.46	0.322092	1
-272.54	0.320232	1
-271.61	0.319404	1
-270.69	0.318248	1
-269.77	0.316377	1
-268.85	0.310009	1
-267.93	0.306094	1
-267.01	0.30422	1
-266.09	0.303032	1
-265.17	0.305594	1
-264.25	0.30948	1
-263.33	0.313647	1
-262.41	0.317783	1
-261.49	0.320903	1
-260.57	0.32485	1
-259.65	0.327529	1
-258.72	0.326271	1
-257.8	0.32463	1
-256.88	0.322132	1
-255.96	0.317883	1
-255.04	0.31039	1
-254.12	0.305033	1
-253.2	0.299079	1
-252.28	0.294381	1
-251.36	0.293257	1
-250.44	0.29415	1
-249.52	0.295898	1
-248.6	0.302469	1
-247.68	0.311289	1
-246.76	0.317087	1
-245.83	0.325013	1
-244.91	0.336771	1
-243.99	0.349354	1
-243.07	0.360728	1
-242.15	0.371709	1
-241.23	0.385528	1
-240.31	0.404386	1
-239.39	0.427597	1
-238.47	0.447596	1
-237.55	0.461389	1
-236.63	0.472611	1
-235.71	0.48066	1
-234.79	0.48498	1
-233.87	0.489877	1
-232.94	0.497569	1
-232.02	0.506903	1
-231.1	0.51618	1
-230.18	0.522536	1
-229.26	0.530327	1
-228.34	0.539867	1
-227.42	0.547058	1
-226.5	0.549731	1
-225.58	0.554306	1
-224.66	0.560844	1
-223.74	0.572866	1
-222.82	0.588299	1
-221.9	0.601192	1
-220.98	0.611129	1
-220.05	0.61661	1
-219.13	0.61919	1
-218.21	0.619392	1
-217.29	0.620232	1
-216.37	0.621508	1
-215.45	0.622884	1
-214.53	0.623677	1
-213.61	0.623948	1
-212.69	0.62479	1
-211.77	0.627275	1
-210.85	0.629977	1
-209.93	0.633428	1
-209.01	0.643576	1
-208.09	0.660154	1
-207.16	0.679558	1
-206.24	0.697897	1
-205.32	0.715232	1
-204.4	0.725873	1
-203.48	0.730428	1
-202.56	0.734349	1
-201.64	0.737341	1
-200.72	0.733166	1
-199.8	0.72875	1
-198.88	0.722981	1
-197.96	0.71772	1
-197.04	0.711768	1
-196.12	0.709325	1
-195.2	0.703284	1
-194.27	0.697132	1
-193.35	0.693302	1
-192.43	0.685573	1
-191.51	0.682091	1
-190.59	0.681139	1
-189.67	0.676504	1
-188.75	0.667894	1
-187.83	0.661816	1
-186.91	0.66071	1
-185.99	0.661065	1
-185.07	0.664846	1
-184.15	0.670367	1
-183.23	0.67555	1
-182.31	0.675726	1
-181.38	0.672027	1
-180.46	0.668288	1
-179.54	0.666771	1
-178.62	0.663642	1
-177.7	0.660699	1
-176.78	0.661679	1
-175.86	0.664567	1
-174.94	0.663252	1
-174.02	0.657357	1
-173.1	0.647454	1
-172.18	0.635941	1
-171.26	0.625352	1
-170.34	0.617479	1
-169.42	0.614823	1
-168.49	0.612761	1
-167.57	0.611939	1
-166.65	0.613513	1
-165.73	0.615468	1
-164.81	0.617167	1
-163.89	0.616428	1
-162.97	0.614781	1
-162.05	0.614747	1
-161.13	0.614862	1
-160.21	0.615535	1
-159.29	0.61545	1
-158.37	0.609802	1
-157.45	0.598997	1
-156.53	0.582949	1
-155.6	0.566125	1
-154.68	0.554232	1
-153.76	0.548656	1
-152.84	0.545729	1
-151.92	0.544647	1
-151	0.543673	1
-150.08	0.555291	1
-149.16	0.56452	1
-148.24	0.570392	1
-147.32	0.575036	1
-146.4	0.578371	1
-145.48	0.58081	1
-144.56	0.589615	1
-143.64	0.592008	1
-142.71	0.593216	1
-141.79	0.603571	1
-140.87	0.609588	1
-139.95	0.609286	1
-139.03	0.601974	1
-138.11	0.594029	1
-137.19	0.589213	1
-136.27	0.588072	1
-135.35	0.590893	1
-134.43	0.594305	1
-133.51	0.602341	1
-132.59	0.613619	1
-131.67	0.62776	1
-130.75	0.644006	1
-129.82	0.657316	1
-128.9	0.663213	1
-127.98	0.665226	1
-127.06	0.666063	1
-126.14	0.669453	1
-125.22	0.680127	1
-124.3	0.696616	1
-123.38	0.716046	1
-122.46	0.738086	1
-121.54	0.760562	1
-120.62	0.781737	1
-119.7	0.797259	1
-118.78	0.813429	1
-117.86	0.830738	1
-116.93	0.843581	1
-116.01	0.855529	1
-115.09	0.86335	1
-114.17	0.868265	1
-113.25	0.873894	1
-112.33	0.878801	1
-111.41	0.880118	1
-110.49	0.879718	1
-109.57	0.881704	1
-108.65	0.886068	1
-107.73	0.895395	1
-106.81	0.905139	1
-105.89	0.910861	1
-104.97	0.916215	1
-104.04	0.919575	1
-103.12	0.92313	1
-102.2	0.930942	1
-101.28	0.939982	1
-100.36	0.947247	1
-99.44	0.940862	1
-98.52	0.928645	1
-97.6	0.917623	1
-96.68	0.905165	1
-95.76	0.894571	1
-94.84	0.887245	1
-93.92	0.876927	1
-93	0.868418	1
-92.08	0.859228	1
-91.15	0.844287	1
-90.23	0.829963	1
-89.31	0.818717	1
-88.39	0.819936	1
-87.47	0.826648	1
-86.55	0.834339	1
-85.63	0.839057	1
-84.71	0.83872	1
-83.79	0.837221	1
-82.87	0.831579	1
-81.95	0.821809	1
-81.03	0.812304	1
-80.11	0.802271	1
-79.19	0.797177	1
-78.26	0.801387	1
-77.34	0.811893	1
-76.42	0.82092	1
-75.5	0.821848	1
-74.58	0.814762	1
-73.66	0.805513	1
-72.74	0.797577	1
-71.82	0.78976	1
-70.9	0.784223	1
-69.98	0.77728	1
-69.06	0.772549	1
-68.14	0.760967	1
-67.22	0.747085	1
-66.3	0.739753	1
-65.37	0.733466	1
-64.45	0.731789	1
-63.53	0.732278	1
-62.61	0.732293	1
-61.69	0.737213	1
-60.77	0.743406	1
-59.85	0.750429	1
-58.93	0.758515	1
-58.01	0.765274	1
-57.09	0.766782	1
-56.17	0.762327	1
-55.25	0.761084	1
-54.33	0.763877	1
-53.41	0.771809	1
-52.48	0.784645	1
-51.56	0.796689	1
-50.64	0.808034	1
-49.72	0.821288	1
-48.8	0.841315	1
-47.88	0.861156	1
-46.96	0.871498	1
-46.04	0.886514	1
-45.12	0.900654	1
-44.2	0.910142	1
-43.28	0.917472	1
-42.36	0.923932	1
-41.44	0.928522	1
-40.52	0.932614	1
-39.59	0.936075	1
-38.67	0.938449	1
-37.75	0.936408	1
-36.83	0.927279	1
-35.91	0.912569	1
-34.99	0.898642	1
-34.07	0.888654	1
-33.15	0.877958	1
-32.23	0.867562	1
-31.31	0.859226	1
-30.39	0.852433	1
-29.47	0.849441	1
-28.55	0.843977	1
-27.63	0.833184	1
-26.7	0.820241	1
-25.78	0.809979	1
-24.86	0.801476	1
-23.94	0.792432	1
-23.02	0.783583	1
-22.1	0.775386	1
-21.18	0.76389	1
-20.26	0.7485	1
-19.34	0.73875	1
-18.42	0.732576	1
-17.5	0.73403	1
-16.58	0.739797	1
-15.66	0.747809	1
-14.74	0.75347	1
-13.81	0.756341	1
-12.89	0.756319	1
-11.97	0.753076	1
-11.05	0.743408	1
-10.13	0.737752	1
-9.21	0.737832	1
-8.29	0.737183	1
-7.37	0.739195	1
-6.45	0.748492	1
-5.53	0.759987	1
-4.61	0.770949	1
-3.69	0.774432	1
-2.77	0.769781	1
-1.85	0.75959	1
-0.92	0.745243	1
0	0.728323	1
0.92	0.71098	1
1.84	0.694136	1
2.76	0.684281	1
3.68	0.687482	1
4.6	0.688745	1
5.52	0.694102	1
6.44	0.703194	1
7.36	0.715328	1
8.28	0.721724	1
9.2	0.730443	1
10.12	0.741821	1
11.04	0.751092	1
11.97	0.75901	1
12.89	0.762392	1
13.81	0.769617	1
14.73	0.777951	1
15.65	0.785774	1
16.57	0.79248	1
17.49	0.799415	1
18.41	0.807837	1
19.33	0.81947	1
20.25	0.827625	1
21.17	0.83343	1
22.09	0.840032	1
23.01	0.849454	1
23.93	0.85807	1
24.86	0.862784	1
25.78	0.867684	1
26.7	0.874414	1
27.62	0.881881	1
28.54	0.893061	1
29.46	0.914812	1
30.38	0.938471	1
31.3	0.954334	1
32.22	0.962492	1
33.14	0.968794	1
34.06	0.977506	1
34.98	0.982248	1
35.9	0.986803	1
36.82	0.99034	1
37.75	0.993652	1
38.67	0.997408	1
39.59	1	1
40.51	0.997012	1
41.43	0.985975	1
42.35	0.970502	1
43.27	0.951481	1
44.19	0.931801	1
45.11	0.918098	1
46.03	0.908716	1
46.95	0.90259	1
47.87	0.899807	1
48.79	0.894159	1
49.71	0.885447	1
50.64	0.880551	1
51.56	0.880486	1
52.48	0.880948	1
53.4	0.880748	1
54.32	0.881311	1
55.24	0.880779	1
56.16	0.876513	1
57.08	0.868446	1
58	0.858904	1
58.92	0.853697	1
59.84	0.845887	1
60.76	0.834654	1
61.68	0.827498	1
62.6	0.818404	1
63.53	0.814056	1
64.45	0.807934	1
65.37	0.800598	1
66.29	0.794626	1
67.21	0.789826	1
68.13	0.788813	1
69.05	0.791736	1
69.97	0.790643	1
70.89	0.787177	1
71.81	0.779491	1
72.73	0.771048	1
73.65	0.76013	1
74.57	0.750538	1
75.49	0.747909	1
76.42	0.746251	1
77.34	0.742013	1
78.26	0.734983	1
79.18	0.721051	1
80.1	0.695658	1
81.02	0.668212	1
81.94	0.647279	1
82.86	0.634914	1
83.78	0.626521	1
84.7	0.612787	1
85.62	0.595765	1
86.54	0.576864	1
87.46	0.558444	1
88.38	0.545308	1
89.31	0.537906	1
90.23	0.537837	1
91.15	0.546773	1
92.07	0.559466	1
92.99	0.575014	1
93.91	0.591856	1
94.83	0.607628	1
95.75	0.622486	1
96.67	0.63353	1
97.59	0.641746	1
98.51	0.647516	1
99.43	0.656074	1
100.35	0.665009	1
101.27	0.667467	1
102.2	0.660717	1
103.12	0.655369	1
104.04	0.649132	1
104.96	0.638469	1
105.88	0.628608	1
106.8	0.624618	1
107.72	0.620419	1
108.64	0.615699	1
109.56	0.611536	1
110.48	0.609328	1
111.4	0.609962	1
112.32	0.609	1
113.24	0.611718	1
114.16	0.615743	1
115.09	0.624381	1
116.01	0.639164	1
116.93	0.654569	1
117.85	0.660247	1
118.77	0.657566	1
119.69	0.644053	1
120.61	0.630517	1
121.53	0.622349	1
122.45	0.619849	1
123.37	0.618848	1
124.29	0.618176	1
125.21	0.614332	1
126.13	0.607983	1
127.05	0.607028	1
127.98	0.612648	1
128.9	0.620761	1
129.82	0.627932	1
130.74	0.636296	1
131.66	0.647022	1
132.58	0.651714	1
133.5	0.649198	1
134.42	0.641988	1
135.34	0.635958	1
136.26	0.633156	1
137.18	0.63162	1
138.1	0.633398	1
139.02	0.63474	1
139.94	0.633995	1
140.87	0.631596	1
141.79	0.623236	1
142.71	0.615665	1
143.63	0.60757	1
144.55	0.596933	1
145.47	0.579817	1
146.39	0.562597	1
147.31	0.55063	1
148.23	0.546442	1
149.15	0.545312	1
150.07	0.539313	1
150.99	0.532613	1
151.91	0.52713	1
152.83	0.526374	1
153.76	0.523251	1
154.68	0.522256	1
155.6	0.524825	1
156.52	0.5278	1
157.44	0.524364	1
158.36	0.51793	1
159.28	0.509481	1
160.2	0.502937	1
161.12	0.500073	1
162.04	0.498583	1
162.96	0.500808	1
163.88	0.500682	1
164.8	0.494875	1
165.72	0.484386	1
166.65	0.470815	1
167.57	0.458152	1
168.49	0.45253	1
169.41	0.451344	1
170.33	0.455475	1
171.25	0.460816	1
172.17	0.468837	1
173.09	0.478018	1
174.01	0.487321	1
174.93	0.500165	1
175.85	0.513014	1
176.77	0.520153	1
177.69	0.520351	1
178.61	0.516168	1
179.54	0.509746	1
180.46	0.507606	1
181.38	0.509268	1
182.3	0.511463	1
183.22	0.519112	1
184.14	0.531938	1
185.06	0.546802	1
185.98	0.559619	1
186.9	0.569309	1
187.82	0.578295	1
188.74	0.585926	1
189.66	0.592659	1
190.58	0.595832	1
191.51	0.590912	1
192.43	0.586076	1
193.35	0.582778	1
194.27	0.579299	1
195.19	0.577519	1
196.11	0.58343	1
197.03	0.587676	1
197.95	0.591733	1
198.87	0.591924	1
199.79	0.589597	1
200.71	0.590136	1
201.63	0.592215	1
202.55	0.591372	1
203.47	0.588224	1
204.4	0.588458	1
205.32	0.591516	1
206.24	0.591887	1
207.16	0.589227	1
208.08	0.58871	1
209	0.593828	1
209.92	0.603996	1
210.84	0.612069	1
211.76	0.6168	1
212.68	0.617951	1
213.6	0.615011	1
214.52	0.612753	1
215.44	0.612045	1
216.36	0.613576	1
217.29	0.614202	1
218.21	0.610856	1
219.13	0.607524	1
220.05	0.604667	1
220.97	0.603774	1
221.89	0.60282	1
222.81	0.604112	1
223.73	0.602202	1
224.65	0.597315	1
225.57	0.588805	1
226.49	0.582935	1
227.41	0.585528	1
228.33	0.595052	1
229.25	0.605772	1
230.18	0.621388	1
231.1	0.637482	1
232.02	0.645131	1
232.94	0.642948	1
233.86	0.636502	1
234.78	0.628783	1
235.7	0.617059	1
236.62	0.608816	1
237.54	0.606183	1
238.46	0.608219	1
239.38	0.611761	1
240.3	0.615003	1
241.22	0.617333	1
242.14	0.623596	1
243.07	0.630056	1
243.99	0.633262	1
244.91	0.635771	1
245.83	0.639105	1
246.75	0.638544	1
247.67	0.63869	1
248.59	0.633742	1
249.51	0.630502	1
250.43	0.630945	1
251.35	0.633313	1
252.27	0.637764	1
253.19	0.644652	1
254.11	0.64768	1
255.03	0.64384	1
255.95	0.638324	1
256.88	0.637433	1
257.8	0.637896	1
258.72	0.638392	1
259.64	0.637149	1
260.56	0.628022	1
261.48	0.618784	1
262.4	0.612532	1
263.32	0.61341	1
264.24	0.615357	1
265.16	0.619586	1
266.08	0.622695	1
267	0.626122	1
267.92	0.632433	1
268.84	0.642621	1
269.77	0.648742	1
270.69	0.65268	1
271.61	0.651674	1
272.53	0.650683	1
273.45	0.64984	1
274.37	0.651266	1
275.29	0.652365	1
276.21	0.653645	1
277.13	0.652294	1
278.05	0.646118	1
278.97	0.634972	1
279.89	0.622346	1
280.81	0.606198	1
281.73	0.592086	1
282.66	0.58644	1
283.58	0.598049	1
284.5	0.618374	1
285.42	0.643236	1
286.34	0.670585	1
287.26	0.694937	1
288.18	0.707521	1
289.1	0.709957	1
290.02	0.707471	1
290.94	0.709514	1
291.86	0.71983	1
292.78	0.73678	1
293.7	0.763099	1
294.63	0.790934	1
295.55	0.817057	1
296.47	0.832755	1
297.39	0.833261	1
298.31	0.826492	1
299.23	0.820138	1
300.15	0.809915	1
301.07	0.798768	1
301.99	0.793585	1
302.91	0.796065	1
303.83	0.801776	1
304.75	0.808021	1
305.67	0.810759	1
306.59	0.806582	1
307.52	0.79897	1
308.44	0.790003	1
309.36	0.780446	1
310.28	0.771	1
311.2	0.765622	1
312.12	0.761412	1
313.04	0.754939	1
313.96	0.743997	1
314.88	0.73406	1
315.8	0.722774	1
316.72	0.715138	1
317.64	0.705598	1
318.56	0.694418	1
319.48	0.680994	1
320.41	0.672356	1
321.33	0.664275	1
322.25	0.660391	1
323.17	0.655245	1
324.09	0.644169	1
325.01	0.632184	1
325.93	0.623362	1
326.85	0.617996	1
327.77	0.614254	1
328.69	0.608856	1
329.61	0.602945	1
330.53	0.596737	1
331.45	0.593373	1
332.37	0.589278	1
333.3	0.581879	1
334.22	0.562626	1
335.14	0.538391	1
336.06	0.508956	1
336.98	0.4802	1
337.9	0.450995	1
338.82	0.429149	1
339.74	0.412214	1
340.66	0.40022	1
341.58	0.38385	1
342.5	0.363293	1
343.42	0.336898	1
344.34	0.299573	1
345.26	0.260055	1
346.19	0.223869	1
347.11	0.194906	1
348.03	0.180778	1
348.95	0.174403	1
349.87	0.170067	1
350.79	0.167105	1
351.71	0.161323	1
352.63	0.148419	1
353.55	0.128702	1
354.47	0.109088	1
355.39	0.0956968	1
356.31	0.0884539	1
357.23	0.0849184	1
358.15	0.0819498	1
359.08	0.0805894	1
360	0.0805135	1
360.92	0.0806914	1
361.84	0.0813368	1
362.76	0.0817496	1
363.68	0.0810996	1
364.6	0.0808953	1
365.52	0.0803522	1
366.44	0.0798004	1
367.36	0.080359	1
368.28	0.0829601	1
369.2	0.0842337	1
370.12	0.0839663	1
371.04	0.0817474	1
371.97	0.0812299	1
372.89	0.0812583	1
373.81	0.0825469	1
374.73	0.0823124	1
375.65	0.0813259	1
376.57	0.0790201	1
377.49	0.0750846	1
378.41	0.0719683	1
379.33	0.0710664	1
380.25	0.0690605	1
381.17	0.067759	1
382.09	0.0639433	1
383.01	0.0568915	1
383.93	0.0498983	1
384.86	0.0458174	1
385.78	0.0439701	1
386.7	0.0435857	1
387.62	0.0427925	1
388.54	0.0437858	1
389.46	0.0440944	1
390.38	0.0464651	1
391.3	0.0492271	1
392.22	0.05293	1
393.14	0.0544011	1
394.06	0.0557592	1
394.98	0.0571653	1
395.9	0.0575457	1
396.82	0.0562003	1
397.75	0.0560024	1
398.67	0.0555115	1
399.59	0.0554136	1
400.51	0.0549638	1
401.43	0.0543032	1
402.35	0.0543032	1
403.27	0.0543032	1
404.19	0.0533405	1
405.11	0.0518215	1
406.03	0.049944	1
406.95	0.0484011	1
407.87	0.048312	1
408.79	0.0488899	1
409.71	0.0492853	1
410.64	0.0479596	1
411.56	0.0465429	1
412.48	0.0456648	1
413.4	0.044122	1
414.32	0.0440721	1
415.24	0.0443153	1
416.16	0.0437677	1
417.08	0.0442806	1
418	0.0438176	1
418.92	0.0409883	1
419.84	0.0384023	1
420.76	0.0370396	1
421.68	0.0368572	1
422.6	0.035675	1
423.53	0.0339452	1
424.45	0.0310831	1
425.37	0.0296793	1
426.29	0.0288098	1
427.21	0.0287925	1
428.13	0.0287925	1
429.05	0.0292404	1
429.97	0.0299576	1
430.89	0.030429	1
431.81	0.0300857	1
432.73	0.0298987	1
433.65	0.0301204	1
434.57	0.0315133	1
435.49	0.0326539	1
436.42	0.0318868	1
437.34	0.0301068	1
438.26	0.0269297	1
439.18	0.0236809	1
440.1	0.0218381	1
441.02	0.0195195	1
441.94	0.0167424	1
442.86	0.0139086	1
443.78	0.0126789	1
444.7	0.0116316	1
445.62	0.010267	1
446.54	0.00987156	1
447.46	0.0107319	1
448.38	0.0122185	1
449.31	0.0148936	1
450.23	0.0172255	1
451.15	0.0184012	1
452.07	0.020318	1
452.99	0.0216044	1
453.91	0.0217913	1
454.83	0.0221565	1
455.75	0.0221565	1
456.67	0.0221565	1
457.59	0.0221565	1
458.51	0.0221108	1
459.43	0.0226305	1
460.35	0.0233217	1
461.27	0.0244211	1
462.2	0.0253404	1
463.12	0.026651	1
464.04	0.027392	1
464.96	0.0274226	1
465.88	0.0277312	1
466.8	0.028255	1
467.72	0.0277357	1
468.64	0.0271794	1
469.56	0.0271945	1
470.48	0.0277028	1
471.4	0.0269924	1
472.32	0.0262775	1
473.24	0.0260407	1
474.16	0.0255387	1
475.09	0.0254866	1
476.01	0.0252018	1
476.93	0.0249303	1
477.85	0.0249303	1
478.77	0.0249303	1
479.69	0.024326	1
480.61	0.0228133	1
481.53	0.0221377	1
482.45	0.0221569	1
483.37	0.0221569	1
484.29	0.0222721	1
485.21	0.0210945	1
486.13	0.0200691	1
487.05	0.0195717	1
487.98	0.0200109	1
488.9	0.0210624	1
489.82	0.0218729	1
490.74	0.0221577	1
491.66	0.0221056	1
492.58	0.0211168	1
493.5	0.0201303	1
494.42	0.0189719	1
495.34	0.0183653	1
496.26	0.0177048	1
497.18	0.0167356	1
498.1	0.0152778	1
499.02	0.0149518	1
499.94	0.0142542	1
500.87	0.012129	1
501.79	0.0109533	1
502.71	0.00926916	1
503.63	0.00830644	1
504.55	0.00811948	1
505.47	0.00826489	1
506.39	0.00833212	1
507.31	0.0098489	1
508.23	0.011133	1
509.15	0.0121611	1
510.07	0.0115851	1
510.99	0.0109786	1
511.91	0.00992482	1
512.83	0.00900553	1
513.76	0.00721266	1
514.68	0.00640215	1
515.6	0.00648675	1
516.52	0.00606752	1
517.44	0.00554367	1
518.36	0.00603692	1
519.28	0.00609773	1
520.2	0.00605203	1
521.12	0.00554367	1
522.04	0.0056785	1
522.96	0.00676926	1
523.88	0.00748648	1
524.8	0.00831021	1
525.72	0.00831021	1
526.65	0.00831021	1
527.57	0.00831021	1
528.49	0.00831021	1
529.41	0.00831021	1
530.33	0.00831021	1
531.25	0.00831021	1
532.17	0.00799296	1
533.09	0.00775841	1
534.01	0.00775841	1
534.93	0.00742152	1
535.85	0.00720624	1
536.77	0.00631075	1
537.69	0.00481776	1
538.61	0.0033225	1
539.54	0.00164935	1
540.46	0.000415076	1
541.38	0	1
542.3	0.000493257	1
543.22	0.000551798	1
544.14	0.00114741	1
545.06	0.00320315	1
545.98	0.00362276	1
546.9	0.00513086	1
547.82	0.00694526	1
548.74	0.00811646	1
549.66	0.00716243	1
550.58	0.00518487	1
551.5	0.00497827	1
552.43	0.00497827	1
553.35	0.00474562	1
554.27	0.00442194	1
555.19	0.00442194	1
556.11	0.00391131	1
557.03	0.00384408	1
557.95	0.0023273	1
558.87	0.00164067	1
559.79	0.00147108	1
560.71	0.00267703	1
561.63	0.00408542	1
562.55	0.00583486	1
563.47	0.00792988	1
564.39	0.00872944	1
565.32	0.00928804	1
566.24	0.00939455	1
567.16	0.0100944	1
568.08	0.0107723	1
569	0.0108071	1
569.92	0.0129214	1
570.84	0.0139883	1
571.76	0.0152423	1
572.68	0.0166503	1
573.6	0.0159508	1
574.52	0.0159984	1
575.44	0.0157351	1
576.36	0.0160414	1
577.28	0.0161763	1
578.21	0.0167349	1
-661.07	0	2
-660.15	0.00319652	2
-659.23	0.00460806	2
-658.31	0.00597482	2
-657.39	0.00989207	2
-656.47	0.0128309	2
-655.55	0.0141939	2
-654.63	0.0150752	2
-653.71	0.0150752	2
-652.79	0.0150752	2
-651.87	0.0147503	2
-650.95	0.0141267	2
-650.02	0.0148026	2
-649.1	0.0150826	2
-648.18	0.0150826	2
-647.26	0.0151199	2
-646.34	0.0160349	2
-645.42	0.0163523	2
-644.5	0.0172149	2
-643.58	0.0176331	2
-642.66	0.0173829	2
-641.74	0.013742	2
-640.82	0.0148996	2
-639.9	0.0197018	2
-638.98	0.0194666	2
-638.06	0.0216885	2
-637.13	0.0264609	2
-636.21	0.0300458	2
-635.29	0.0316403	2
-634.37	0.0315245	2
-633.45	0.0327755	2
-632.53	0.0341385	2
-631.61	0.0350385	2
-630.69	0.0341759	2
-629.77	0.0360131	2
-628.85	0.0369654	2
-627.93	0.0369952	2
-627.01	0.0369019	2
-626.09	0.036816	2
-625.17	0.0376599	2
-624.24	0.0387279	2
-623.32	0.0418797	2
-622.4	0.0427087	2
-621.48	0.0425108	2
-620.56	0.0427087	2
-619.64	0.0435751	2
-618.72	0.0417192	2
-617.8	0.0432167	2
-616.88	0.0453041	2
-615.96	0.0452779	2
-615.04	0.0471114	2
-614.12	0.0457335	2
-613.2	0.0459426	2
-612.28	0.0487509	2
-611.35	0.0501549	2
-610.43	0.048919	2
-609.51	0.0486874	2
-608.59	0.049016	2
-607.67	0.0481795	2
-606.75	0.045812	2
-605.83	0.0447851	2
-604.91	0.0437694	2
-603.99	0.0428881	2
-603.07	0.0439934	2
-602.15	0.0469435	2
-601.23	0.0509204	2
-600.31	0.0537846	2
-599.39	0.055241	2
-598.46	0.0552597	2
-597.54	0.0552597	2
-596.62	0.0555883	2
-595.7	0.0569961	2
-594.78	0.0615967	2
-593.86	0.0643003	2
-592.94	0.0646476	2
-592.02	0.0649277	2
-591.1	0.0665035	2
-590.18	0.0630531	2
-589.26	0.0584376	2
-588.34	0.0588558	2
-587.42	0.0572165	2
-586.5	0.0539789	2
-585.57	0.0528137	2
-584.65	0.0517084	2
-583.73	0.0517906	2
-582.81	0.0507712	2
-581.89	0.0505882	2
-580.97	0.053781	2
-580.05	0.0572053	2
-579.13	0.0602823	2
-578.21	0.0626312	2
-577.29	0.0659659	2
-576.37	0.0677359	2
-575.45	0.0670114	2
-574.53	0.0667836	2
-573.61	0.0677695	2
-572.68	0.0646177	2
-571.76	0.0637888	2
-570.84	0.0639866	2
-569.92	0.0646812	2
-569	0.0645915	2
-568.08	0.0636505	2
-567.16	0.061873	2
-566.24	0.0602449	2
-565.32	0.0587773	2
-564.4	0.0562567	2
-563.48	0.055999	2
-562.56	0.057123	2
-561.64	0.0566525	2
-560.72	0.0591581	2
-559.79	0.05989	2
-558.87	0.0583664	2
-557.95	0.0584336	2
-557.03	0.0579034	2
-556.11	0.0575486	2
-555.19	0.0572835	2
-554.27	0.0594494	2
-553.35	0.0617198	2
-552.43	0.0623248	2
-551.51	0.0620372	2
-550.59	0.0600282	2
-549.67	0.0593187	2
-548.75	0.0600655	2
-547.83	0.0644159	2
-546.9	0.0706185	2
-545.98	0.0718284	2
-545.06	0.0695057	2
-544.14	0.0645877	2
-543.22	0.0606518	2
-542.3	0.0593075	2
-541.38	0.0585719	2
-540.46	0.0576197	2
-539.54	0.0581275	2
-538.62	0.0592067	2
-537.7	0.0584786	2
-536.78	0.05697	2
-535.86	0.0554352	2
-534.94	0.0530154	2
-534.01	0.0522125	2
-533.09	0.0517046	2
-532.17	0.0517867	2
-531.25	0.0509055	2
-530.33	0.0479591	2
-529.41	0.0467866	2
-528.49	0.0454012	2
-527.57	0.0430561	2
-526.65	0.0405317	2
-525.73	0.0384593	2
-524.81	0.0411741	2
-523.89	0.0425221	2
-522.97	0.0412488	2
-522.05	0.0432466	2
-521.12	0.0436574	2
-520.2	0.0434595	2
-519.28	0.0424513	2
-518.36	0.0418314	2
-517.44	0.0427986	2
-516.52	0.0420554	2
-515.6	0.042511	2
-514.68	0.0472871	2
-513.76	0.0521379	2
-512.84	0.0577131	2
-511.92	0.0595355	2
-511	0.0580754	2
-510.08	0.0540909	2
-509.16	0.0535009	2
-508.23	0.0553905	2
-507.31	0.0556183	2
-506.39	0.0561821	2
-505.47	0.0560514	2
-504.55	0.0570111	2
-503.63	0.0544979	2
-502.71	0.0531648	2
-501.79	0.0541917	2
-500.87	0.0562456	2
-499.95	0.0565033	2
-499.03	0.0551515	2
-498.11	0.052433	2
-497.19	0.0496958	2
-496.27	0.0452296	2
-495.34	0.0454685	2
-494.42	0.0455955	2
-493.5	0.0472385	2
-492.58	0.0484148	2
-491.66	0.0484148	2
-490.74	0.0478397	2
-489.82	0.0483849	2
-488.9	0.0489711	2
-487.98	0.0490084	2
-487.06	0.0500689	2
-486.14	0.0533065	2
-485.22	0.0541468	2
-484.3	0.0548936	2
-483.38	0.0551027	2
-482.45	0.0552483	2
-481.53	0.0557338	2
-480.61	0.0570258	2
-479.69	0.0588631	2
-478.77	0.0628139	2
-477.85	0.0613277	2
-476.93	0.0623396	2
-476.01	0.0626458	2
-475.09	0.0626869	2
-474.17	0.0598265	2
-473.25	0.0603008	2
-472.33	0.0616638	2
-471.41	0.0620334	2
-470.49	0.0619065	2
-469.56	0.0637288	2
-468.64	0.0652823	2
-467.72	0.0676423	2
-466.8	0.0679822	2
-465.88	0.0673511	2
-464.96	0.0671383	2
-464.04	0.0639604	2
-463.12	0.0599386	2
-462.2	0.0543634	2
-461.28	0.051839	2
-460.36	0.0556965	2
-459.44	0.059905	2
-458.52	0.0599199	2
-457.6	0.0574404	2
-456.67	0.0586466	2
-455.75	0.060622	2
-454.83	0.0619962	2
-453.91	0.0640874	2
-452.99	0.0703535	2
-452.07	0.0747748	2
-451.15	0.0757793	2
-450.23	0.074786	2
-449.31	0.0742557	2
-448.39	0.0758315	2
-447.47	0.0782102	2
-446.55	0.0768398	2
-445.63	0.0751033	2
-444.71	0.0744685	2
-443.78	0.0753947	2
-442.86	0.0756599	2
-441.94	0.076052	2
-441.02	0.076052	2
-440.1	0.0758167	2
-439.18	0.0743156	2
-438.26	0.0724373	2
-437.34	0.0715523	2
-436.42	0.0711826	2
-435.5	0.0711042	2
-434.58	0.0757122	2
-433.66	0.0824265	2
-432.74	0.090724	2
-431.82	0.0968221	2
-430.89	0.102192	2
-429.97	0.10708	2
-429.05	0.113003	2
-428.13	0.113962	2
-427.21	0.120826	2
-426.29	0.127787	2
-425.37	0.135901	2
-424.45	0.143478	2
-423.53	0.14797	2
-422.61	0.14878	2
-421.69	0.147444	2
-420.77	0.145696	2
-419.85	0.145412	2
-418.93	0.14359	2
-418	0.142044	2
-417.08	0.140856	2
-416.16	0.141674	2
-415.24	0.14288	2
-414.32	0.146032	2
-413.4	0.149046	2
-412.48	0.152421	2
-411.56	0.156395	2
-410.64	0.158841	2
-409.72	0.156387	2
-408.8	0.153392	2
-407.88	0.153474	2
-406.96	0.154232	2
-406.04	0.152892	2
-405.11	0.153097	2
-404.19	0.152227	2
-403.27	0.148967	2
-402.35	0.144852	2
-401.43	0.14111	2
-400.51	0.138201	2
-399.59	0.1371	2
-398.67	0.139594	2
-397.75	0.140647	2
-396.83	0.14303	2
-395.91	0.152201	2
-394.99	0.159401	2
-394.07	0.160943	2
-393.15	0.160443	2
-392.22	0.159576	2
-391.3	0.160719	2
-390.38	0.167146	2
-389.46	0.1742	2
-388.54	0.176959	2
-387.62	0.179364	2
-386.7	0.18299	2
-385.78	0.187677	2
-384.86	0.192255	2
-383.94	0.190612	2
-383.02	0.183151	2
-382.1	0.17557	2
-381.18	0.168942	2
-380.26	0.161929	2
-379.33	0.156585	2
-378.41	0.148601	2
-377.49	0.141405	2
-376.57	0.132499	2
-375.65	0.123697	2
-374.73	0.116793	2
-373.81	0.10953	2
-372.89	0.104253	2
-371.97	0.100187	2
-371.05	0.098536	2
-370.13	0.0984651	2
-369.21	0.0998206	2
-368.29	0.101157	2
-367.37	0.105579	2
-366.44	0.109724	2
-365.52	0.113193	2
-364.6	0.120658	2
-363.68	0.131043	2
-362.76	0.145199	2
-361.84	0.156779	2
-360.92	0.160973	2
-360	0.161503	2
-359.08	0.161652	2
-358.16	0.167807	2
-357.24	0.171978	2
-356.32	0.171253	2
-355.4	0.171354	2
-354.48	0.172325	2
-353.55	0.17464	2
-352.63	0.176907	2
-351.71	0.177422	2
-350.79	0.177639	2
-349.87	0.18172	2
-348.95	0.190619	2
-348.03	0.198543	2
-347.11	0.204921	2
-346.19	0.206643	2
-345.27	0.200996	2
-344.35	0.19833	2
-343.43	0.198453	2
-342.51	0.199252	2
-341.59	0.200944	2
-340.66	0.201893	2
-339.74	0.199525	2
-338.82	0.200164	2
-337.9	0.20994	2
-336.98	0.21677	2
-336.06	0.216856	2
-335.14	0.21379	2
-334.22	0.210478	2
-333.3	0.214425	2
-332.38	0.220855	2
-331.46	0.225235	2
-330.54	0.230116	2
-329.62	0.236166	2
-328.7	0.242129	2
-327.77	0.248365	2
-326.85	0.250247	2
-325.93	0.252574	2
-325.01	0.261626	2
-324.09	0.274505	2
-323.17	0.296586	2
-322.25	0.318431	2
-321.33	0.336162	2
-320.41	0.351539	2
-319.49	0.363993	2
-318.57	0.373194	2
-317.65	0.380095	2
-316.73	0.380472	2
-315.81	0.378385	2
-314.88	0.379468	2
-313.96	0.377433	2
-313.04	0.371316	2
-312.12	0.358821	2
-311.2	0.349063	2
-310.28	0.342738	2
-309.36	0.343283	2
-308.44	0.344437	2
-307.52	0.341053	2
-306.6	0.340262	2
-305.68	0.342626	2
-304.76	0.341584	2
-303.84	0.338902	2
-302.92	0.339037	2
-301.99	0.342461	2
-301.07	0.345508	2
-300.15	0.347174	2
-299.23	0.344758	2
-298.31	0.336621	2
-297.39	0.326927	2
-296.47	0.317909	2
-295.55	0.311885	2
-294.63	0.308185	2
-293.71	0.307393	2
-292.79	0.312322	2
-291.87	0.323099	2
-290.95	0.33236	2
-290.03	0.336617	2
-289.1	0.346685	2
-288.18	0.34816	2
-287.26	0.342319	2
-286.34	0.337162	2
-285.42	0.33782	2
-284.5	0.340497	2
-283.58	0.341617	2
-282.66	0.340176	2
-281.74	0.338552	2
-280.82	0.333469	2
-279.9	0.329384	2
-278.98	0.323435	2
-278.06	0.319156	2
-277.14	0.323405	2
-276.21	0.33792	2
-275.29	0.352966	2
-274.37	0.368739	2
-273.45	0.382197	2
-272.53	0.388759	2
-271.61	0.393744	2
-270.69	0.403976	2
-269.77	0.411806	2
-268.85	0.410899	2
-267.93	0.408584	2
-267.01	0.409024	2
-266.09	0.412912	2
-265.17	0.423397	2
-264.25	0.430507	2
-263.32	0.440485	2
-262.4	0.453484	2
-261.48	0.467495	2
-260.56	0.484733	2
-259.64	0.506619	2
-258.72	0.519633	2
-257.8	0.529204	2
-256.88	0.534921	2
-255.96	0.536938	2
-255.04	0.539186	2
-254.12	0.543383	2
-253.2	0.547931	2
-252.28	0.550676	2
-251.36	0.545179	2
-250.43	0.543368	2
-249.51	0.544705	2
-248.59	0.547927	2
-247.67	0.548013	2
-246.75	0.547184	2
-245.83	0.552823	2
-244.91	0.560997	2
-243.99	0.567868	2
-243.07	0.570598	2
-242.15	0.569418	2
-241.23	0.570004	2
-240.31	0.575154	2
-239.39	0.58428	2
-238.47	0.585513	2
-237.54	0.589366	2
-236.62	0.595838	2
-235.7	0.605599	2
-234.78	0.613471	2
-233.86	0.617848	2
-232.94	0.619957	2
-232.02	0.619308	2
-231.1	0.621429	2
-230.18	0.629327	2
-229.26	0.637766	2
-228.34	0.64895	2
-227.42	0.659193	2
-226.5	0.657595	2
-225.58	0.653092	2
-224.65	0.648147	2
-223.73	0.632479	2
-222.81	0.611279	2
-221.89	0.587832	2
-220.97	0.568716	2
-220.05	0.550915	2
-219.13	0.538584	2
-218.21	0.535257	2
-217.29	0.528603	2
-216.37	0.521515	2
-215.45	0.513236	2
-214.53	0.502161	2
-213.61	0.495603	2
-212.69	0.485894	2
-211.76	0.467484	2
-210.84	0.449037	2
-209.92	0.429432	2
-209	0.414312	2
-208.08	0.413173	2
-207.16	0.414592	2
-206.24	0.415272	2
-205.32	0.41693	2
-204.4	0.420485	2
-203.48	0.420485	2
-202.56	0.417703	2
-201.64	0.417897	2
-200.72	0.431236	2
-199.8	0.448992	2
-198.87	0.461476	2
-197.95	0.465718	2
-197.03	0.468687	2
-196.11	0.476252	2
-195.19	0.475834	2
-194.27	0.469101	2
-193.35	0.465964	2
-192.43	0.464041	2
-191.51	0.462484	2
-190.59	0.456543	2
-189.67	0.446812	2
-188.75	0.438036	2
-187.83	0.431916	2
-186.91	0.427341	2
-185.98	0.425709	2
-185.06	0.4286	2
-184.14	0.431692	2
-183.22	0.439373	2
-182.3	0.449287	2
-181.38	0.461289	2
-180.46	0.468765	2
-179.54	0.469852	2
-178.62	0.467921	2
-177.7	0.464168	2
-176.78	0.461726	2
-175.86	0.466263	2
-174.94	0.467466	2
-174.02	0.467223	2
-173.09	0.470849	2
-172.17	0.474288	2
-171.25	0.481622	2
-170.33	0.486764	2
-169.41	0.483415	2
-168.49	0.476913	2
-167.57	0.472085	2
-166.65	0.474665	2
-165.73	0.480349	2
-164.81	0.490984	2
-163.89	0.498273	2
-162.97	0.497078	2
-162.05	0.494509	2
-161.13	0.496645	2
-160.2	0.497482	2
-159.28	0.4956	2
-158.36	0.489722	2
-157.44	0.47859	2
-156.52	0.469176	2
-155.6	0.466584	2
-154.68	0.465782	2
-153.76	0.46074	2
-152.84	0.460867	2
-151.92	0.466058	2
-151	0.46651	2
-150.08	0.459523	2
-149.16	0.44723	2
-148.24	0.442984	2
-147.31	0.44919	2
-146.39	0.457723	2
-145.47	0.465472	2
-144.55	0.473258	2
-143.63	0.481914	2
-142.71	0.496664	2
-141.79	0.514633	2
-140.87	0.53277	2
-139.95	0.546195	2
-139.03	0.560157	2
-138.11	0.569437	2
-137.19	0.575363	2
-136.27	0.57987	2
-135.35	0.587276	2
-134.42	0.59191	2
-133.5	0.589673	2
-132.58	0.580031	2
-131.66	0.56763	2
-130.74	0.557211	2
-129.82	0.557831	2
-128.9	0.564661	2
-127.98	0.57384	2
-127.06	0.587757	2
-126.14	0.604166	2
-125.22	0.611358	2
-124.3	0.607426	2
-123.38	0.603519	2
-122.46	0.606182	2
-121.53	0.613146	2
-120.61	0.617467	2
-119.69	0.619427	2
-118.77	0.625835	2
-117.85	0.629779	2
-116.93	0.63097	2
-116.01	0.629252	2
-115.09	0.625753	2
-114.17	0.618897	2
-113.25	0.61082	2
-112.33	0.612377	2
-111.41	0.621377	2
-110.49	0.639013	2
-109.57	0.659126	2
-108.64	0.67947	2
-107.72	0.693941	2
-106.8	0.701043	2
-105.88	0.712111	2
-104.96	0.720584	2
-104.04	0.730783	2
-103.12	0.746747	2
-102.2	0.7623	2
-101.28	0.77562	2
-100.36	0.786039	2
-99.44	0.798948	2
-98.52	0.812055	2
-97.6	0.820315	2
-96.68	0.823613	2
-95.75	0.827567	2
-94.83	0.827649	2
-93.91	0.826895	2
-92.99	0.822272	2
-92.07	0.809938	2
-91.15	0.790901	2
-90.23	0.776229	2
-89.31	0.770444	2
-88.39	0.768058	2
-87.47	0.76997	2
-86.55	0.777577	2
-85.63	0.787107	2
-84.71	0.784646	2
-83.79	0.774294	2
-82.86	0.76947	2
-81.94	0.770814	2
-81.02	0.774993	2
-80.1	0.77969	2
-79.18	0.779059	2
-78.26	0.773887	2
-77.34	0.770392	2
-76.42	0.76258	2
-75.5	0.74855	2
-74.58	0.736765	2
-73.66	0.737026	2
-72.74	0.738703	2
-71.82	0.73305	2
-70.9	0.724453	2
-69.97	0.716047	2
-69.05	0.708669	2
-68.13	0.707152	2
-67.21	0.709535	2
-66.29	0.715017	2
-65.37	0.723871	2
-64.45	0.732004	2
-63.53	0.738662	2
-62.61	0.747882	2
-61.69	0.753364	2
-60.77	0.752651	2
-59.85	0.74336	2
-58.93	0.733397	2
-58.01	0.722194	2
-57.08	0.712279	2
-56.16	0.705703	2
-55.24	0.696106	2
-54.32	0.688743	2
-53.4	0.676487	2
-52.48	0.663842	2
-51.56	0.653484	2
-50.64	0.639234	2
-49.72	0.630809	2
-48.8	0.623236	2
-47.88	0.614225	2
-46.96	0.606955	2
-46.04	0.595446	2
-45.12	0.583242	2
-44.19	0.573331	2
-43.27	0.56543	2
-42.35	0.561158	2
-41.43	0.558794	2
-40.51	0.561374	2
-39.59	0.562883	2
-38.67	0.562999	2
-37.75	0.560209	2
-36.83	0.557061	2
-35.91	0.548749	2
-34.99	0.53954	2
-34.07	0.538898	2
-33.15	0.546702	2
-32.23	0.558181	2
-31.3	0.56857	2
-30.38	0.578223	2
-29.46	0.574123	2
-28.54	0.563899	2
-27.62	0.557397	2
-26.7	0.552647	2
-25.78	0.554757	2
-24.86	0.561046	2
-23.94	0.566397	2
-23.02	0.571729	2
-22.1	0.576296	2
-21.18	0.58428	2
-20.26	0.594475	2
-19.34	0.603605	2
[truncated: 1,839 more rows]

## Sheet: edf12g
Position (μm)	Relative TUNEL signal intensity	Sample
-446.55	0.0336243	1
-445.63	0.0308198	1
-444.71	0.0287395	1
-443.79	0.0265647	1
-442.86	0.0244065	1
-441.94	0.0221579	1
-441.02	0.0199646	1
-440.1	0.0178776	1
-439.18	0.0161965	1
-438.26	0.0153486	1
-437.34	0.0148999	1
-436.42	0.014694	1
-435.5	0.0146329	1
-434.58	0.0147049	1
-433.66	0.0151059	1
-432.74	0.0158626	1
-431.82	0.0167072	1
-430.9	0.0176398	1
-429.97	0.0186654	1
-429.05	0.0193435	1
-428.13	0.0194907	1
-427.21	0.0191776	1
-426.29	0.0183698	1
-425.37	0.0174967	1
-424.45	0.0169594	1
-423.53	0.0163758	1
-422.61	0.015419	1
-421.69	0.0142201	1
-420.77	0.013265	1
-419.85	0.0125794	1
-418.93	0.0122119	1
-418.01	0.0122839	1
-417.08	0.0123048	1
-416.16	0.0121601	1
-415.24	0.0119818	1
-414.32	0.0118369	1
-413.4	0.011785	1
-412.48	0.0117707	1
-411.56	0.0117725	1
-410.64	0.0117716	1
-409.72	0.011785	1
-408.8	0.0118235	1
-407.88	0.0118829	1
-406.96	0.0119866	1
-406.04	0.0121849	1
-405.12	0.0125608	1
-404.19	0.0131324	1
-403.27	0.0138296	1
-402.35	0.0144868	1
-401.43	0.0150435	1
-400.51	0.0154093	1
-399.59	0.0155457	1
-398.67	0.0155975	1
-397.75	0.0156386	1
-396.83	0.0156947	1
-395.91	0.0157467	1
-394.99	0.0158321	1
-394.07	0.0159025	1
-393.15	0.0159544	1
-392.23	0.0159879	1
-391.3	0.0161219	1
-390.38	0.0163462	1
-389.46	0.0167874	1
-388.54	0.0177149	1
-387.62	0.0190317	1
-386.7	0.0202078	1
-385.78	0.0213002	1
-384.86	0.0220964	1
-383.94	0.0224815	1
-383.02	0.0224338	1
-382.1	0.0221492	1
-381.18	0.0218403	1
-380.26	0.0212919	1
-379.34	0.0205703	1
-378.41	0.0202313	1
-377.49	0.0205452	1
-376.57	0.0213648	1
-375.65	0.0224498	1
-374.73	0.0233497	1
-373.81	0.0238945	1
-372.89	0.0248305	1
-371.97	0.0266128	1
-371.05	0.0288254	1
-370.13	0.0310564	1
-369.21	0.0329851	1
-368.29	0.0348317	1
-367.37	0.0371112	1
-366.45	0.0403643	1
-365.52	0.0445659	1
-364.6	0.0490889	1
-363.68	0.0535216	1
-362.76	0.0573934	1
-361.84	0.0606842	1
-360.92	0.0632902	1
-360	0.0657975	1
-359.08	0.0689895	1
-358.16	0.0739387	1
-357.24	0.0803009	1
-356.32	0.0871528	1
-355.4	0.0934481	1
-354.48	0.0983069	1
-353.56	0.102067	1
-352.63	0.105365	1
-351.71	0.108477	1
-350.79	0.11178	1
-349.87	0.114782	1
-348.95	0.117003	1
-348.03	0.118992	1
-347.11	0.121321	1
-346.19	0.124312	1
-345.27	0.127685	1
-344.35	0.131254	1
-343.43	0.135353	1
-342.51	0.139598	1
-341.59	0.143317	1
-340.67	0.146099	1
-339.74	0.148006	1
-338.82	0.149205	1
-337.9	0.14933	1
-336.98	0.148344	1
-336.06	0.147283	1
-335.14	0.146267	1
-334.22	0.145521	1
-333.3	0.145034	1
-332.38	0.144608	1
-331.46	0.144075	1
-330.54	0.143503	1
-329.62	0.1431	1
-328.7	0.142846	1
-327.78	0.142618	1
-326.85	0.142199	1
-325.93	0.141439	1
-325.01	0.140217	1
-324.09	0.138712	1
-323.17	0.136859	1
-322.25	0.134504	1
-321.33	0.131513	1
-320.41	0.1284	1
-319.49	0.125321	1
-318.57	0.12254	1
-317.65	0.120018	1
-316.73	0.117515	1
-315.81	0.114632	1
-314.89	0.111374	1
-313.96	0.108047	1
-313.04	0.105016	1
-312.12	0.102537	1
-311.2	0.100406	1
-310.28	0.0984613	1
-309.36	0.0963039	1
-308.44	0.0932919	1
-307.52	0.0884306	1
-306.6	0.0820358	1
-305.68	0.0751361	1
-304.76	0.0687864	1
-303.84	0.0636664	1
-302.92	0.0594532	1
-302	0.0556148	1
-301.07	0.0520669	1
-300.15	0.0484864	1
-299.23	0.0454258	1
-298.31	0.0434167	1
-297.39	0.0417675	1
-296.47	0.0400882	1
-295.55	0.0382356	1
-294.63	0.0362858	1
-293.71	0.0342265	1
-292.79	0.0317351	1
-291.87	0.0291702	1
-290.95	0.0271066	1
-290.03	0.0258142	1
-289.11	0.0251438	1
-288.18	0.024973	1
-287.26	0.0256334	1
-286.34	0.0271445	1
-285.42	0.0288706	1
-284.5	0.0305709	1
-283.58	0.0319755	1
-282.66	0.0330236	1
-281.74	0.0336087	1
-280.82	0.033951	1
-279.9	0.0341268	1
-278.98	0.0341694	1
-278.06	0.034146	1
-277.14	0.0341275	1
-276.22	0.0342457	1
-275.29	0.0348869	1
-274.37	0.0364616	1
-273.45	0.0390207	1
-272.53	0.0431185	1
-271.61	0.0485249	1
-270.69	0.0545239	1
-269.77	0.0603589	1
-268.85	0.0660489	1
-267.93	0.0717784	1
-267.01	0.0772382	1
-266.09	0.0816399	1
-265.17	0.084374	1
-264.25	0.0860727	1
-263.33	0.0871677	1
-262.4	0.0879939	1
-261.48	0.0888228	1
-260.56	0.090344	1
-259.64	0.09312	1
-258.72	0.0963758	1
-257.8	0.0996608	1
-256.88	0.102637	1
-255.96	0.104953	1
-255.04	0.106857	1
-254.12	0.108747	1
-253.2	0.111181	1
-252.28	0.113882	1
-251.36	0.117282	1
-250.44	0.121374	1
-249.51	0.126005	1
-248.59	0.131031	1
-247.67	0.136059	1
-246.75	0.140656	1
-245.83	0.144245	1
-244.91	0.146814	1
-243.99	0.148685	1
-243.07	0.149617	1
-242.15	0.149683	1
-241.23	0.149059	1
-240.31	0.148049	1
-239.39	0.147034	1
-238.47	0.146638	1
-237.55	0.14747	1
-236.62	0.149686	1
-235.7	0.153508	1
-234.78	0.158636	1
-233.86	0.164266	1
-232.94	0.17052	1
-232.02	0.177398	1
-231.1	0.184497	1
-230.18	0.191264	1
-229.26	0.197258	1
-228.34	0.202622	1
-227.42	0.207351	1
-226.5	0.212002	1
-225.58	0.21625	1
-224.66	0.219448	1
-223.73	0.221034	1
-222.81	0.220929	1
-221.89	0.21895	1
-220.97	0.215621	1
-220.05	0.211762	1
-219.13	0.207981	1
-218.21	0.204694	1
-217.29	0.202441	1
-216.37	0.201672	1
-215.45	0.202936	1
-214.53	0.206025	1
-213.61	0.210261	1
-212.69	0.215516	1
-211.77	0.220909	1
-210.84	0.226048	1
-209.92	0.230315	1
-209	0.233483	1
-208.08	0.235907	1
-207.16	0.238282	1
-206.24	0.240748	1
-205.32	0.244	1
-204.4	0.247746	1
-203.48	0.251998	1
-202.56	0.256051	1
-201.64	0.260047	1
-200.72	0.263406	1
-199.8	0.265818	1
-198.88	0.267289	1
-197.95	0.268231	1
-197.03	0.269509	1
-196.11	0.271155	1
-195.19	0.273267	1
-194.27	0.275447	1
-193.35	0.277395	1
-192.43	0.280235	1
-191.51	0.284123	1
-190.59	0.289079	1
-189.67	0.295187	1
-188.75	0.302081	1
-187.83	0.309785	1
-186.91	0.317502	1
-185.99	0.32424	1
-185.06	0.329674	1
-184.14	0.334077	1
-183.22	0.337536	1
-182.3	0.340026	1
-181.38	0.341337	1
-180.46	0.34124	1
-179.54	0.33993	1
-178.62	0.33825	1
-177.7	0.337648	1
-176.78	0.338817	1
-175.86	0.341169	1
-174.94	0.345661	1
-174.02	0.351469	1
-173.1	0.358635	1
-172.17	0.367273	1
-171.25	0.376041	1
-170.33	0.383476	1
-169.41	0.388592	1
-168.49	0.39178	1
-167.57	0.393166	1
-166.65	0.392952	1
-165.73	0.391857	1
-164.81	0.390907	1
-163.89	0.391619	1
-162.97	0.393584	1
-162.05	0.396393	1
-161.13	0.400684	1
-160.21	0.40662	1
-159.28	0.41431	1
-158.36	0.423503	1
-157.44	0.433725	1
-156.52	0.443696	1
-155.6	0.45292	1
-154.68	0.461205	1
-153.76	0.468053	1
-152.84	0.472771	1
-151.92	0.475795	1
-151	0.47803	1
-150.08	0.480361	1
-149.16	0.483881	1
-148.24	0.488199	1
-147.32	0.492679	1
-146.39	0.496663	1
-145.47	0.500995	1
-144.55	0.506239	1
-143.63	0.512919	1
-142.71	0.521025	1
-141.79	0.530892	1
-140.87	0.542574	1
-139.95	0.555674	1
-139.03	0.568879	1
-138.11	0.581075	1
-137.19	0.590572	1
-136.27	0.598587	1
-135.35	0.605877	1
-134.43	0.612116	1
-133.5	0.617462	1
-132.58	0.621524	1
-131.66	0.62431	1
-130.74	0.627956	1
-129.82	0.6343	1
-128.9	0.644521	1
-127.98	0.6573	1
-127.06	0.670218	1
-126.14	0.681258	1
-125.22	0.690593	1
-124.3	0.697757	1
-123.38	0.704418	1
-122.46	0.711178	1
-121.54	0.71807	1
-120.61	0.72522	1
-119.69	0.732901	1
-118.77	0.741937	1
-117.85	0.751831	1
-116.93	0.762526	1
-116.01	0.774342	1
-115.09	0.787877	1
-114.17	0.802991	1
-113.25	0.819329	1
-112.33	0.835636	1
-111.41	0.850752	1
-110.49	0.863835	1
-109.57	0.876001	1
-108.65	0.886727	1
-107.72	0.895318	1
-106.8	0.902095	1
-105.88	0.908033	1
-104.96	0.91353	1
-104.04	0.918109	1
-103.12	0.92192	1
-102.2	0.92584	1
-101.28	0.930291	1
-100.36	0.935612	1
-99.44	0.941565	1
-98.52	0.948345	1
-97.6	0.95688	1
-96.68	0.967011	1
-95.76	0.977134	1
-94.83	0.985569	1
-93.91	0.992574	1
-92.99	0.997323	1
-92.07	1	1
-91.15	0.999523	1
-90.23	0.995464	1
-89.31	0.989081	1
-88.39	0.982119	1
-87.47	0.97665	1
-86.55	0.973774	1
-85.63	0.97227	1
-84.71	0.970801	1
-83.79	0.968277	1
-82.87	0.96558	1
-81.94	0.964062	1
-81.02	0.963357	1
-80.1	0.962382	1
-79.18	0.959257	1
-78.26	0.953262	1
-77.34	0.945458	1
-76.42	0.936814	1
-75.5	0.929358	1
-74.58	0.923173	1
-73.66	0.918297	1
-72.74	0.914797	1
-71.82	0.912847	1
-70.9	0.912894	1
-69.98	0.914653	1
-69.05	0.917694	1
-68.13	0.921772	1
-67.21	0.92542	1
-66.29	0.927118	1
-65.37	0.926979	1
-64.45	0.924845	1
-63.53	0.919212	1
-62.61	0.908464	1
-61.69	0.89511	1
-60.77	0.881064	1
-59.85	0.866178	1
-58.93	0.849351	1
-58.01	0.831592	1
-57.09	0.814082	1
-56.16	0.797669	1
-55.24	0.782143	1
-54.32	0.767891	1
-53.4	0.755667	1
-52.48	0.746021	1
-51.56	0.738426	1
-50.64	0.731863	1
-49.72	0.725512	1
-48.8	0.718965	1
-47.88	0.71095	1
-46.96	0.700878	1
-46.04	0.688615	1
-45.12	0.675236	1
-44.2	0.662204	1
-43.27	0.650097	1
-42.35	0.640165	1
-41.43	0.6335	1
-40.51	0.629303	1
-39.59	0.627616	1
-38.67	0.628187	1
-37.75	0.630144	1
-36.83	0.632161	1
-35.91	0.633024	1
-34.99	0.631936	1
-34.07	0.629745	1
-33.15	0.628165	1
-32.23	0.627272	1
-31.31	0.62767	1
-30.38	0.630097	1
-29.46	0.633356	1
-28.54	0.637669	1
-27.62	0.641812	1
-26.7	0.645686	1
-25.78	0.649124	1
-24.86	0.651597	1
-23.94	0.654511	1
-23.02	0.658102	1
-22.1	0.660547	1
-21.18	0.659728	1
-20.26	0.654847	1
-19.34	0.648571	1
-18.42	0.642004	1
-17.49	0.63559	1
-16.57	0.630078	1
-15.65	0.626593	1
-14.73	0.62462	1
-13.81	0.621934	1
-12.89	0.619716	1
-11.97	0.619312	1
-11.05	0.618958	1
-10.13	0.618574	1
-9.21	0.618561	1
-8.29	0.619223	1
-7.37	0.619749	1
-6.45	0.620111	1
-5.53	0.620152	1
-4.6	0.620776	1
-3.68	0.62279	1
-2.76	0.626189	1
-1.84	0.630493	1
-0.92	0.636269	1
0	0.6434	1
0.92	0.651379	1
1.84	0.659252	1
2.76	0.666133	1
3.68	0.671301	1
4.6	0.675482	1
5.52	0.679143	1
6.44	0.682613	1
7.36	0.685215	1
8.29	0.686546	1
9.21	0.685798	1
10.13	0.68419	1
11.05	0.680986	1
11.97	0.675154	1
12.89	0.667012	1
13.81	0.657282	1
14.73	0.647126	1
15.65	0.63685	1
16.57	0.626881	1
17.49	0.617894	1
18.41	0.609713	1
19.33	0.601553	1
20.25	0.593582	1
21.18	0.587371	1
22.1	0.583158	1
23.02	0.580078	1
23.94	0.577541	1
24.86	0.575513	1
25.78	0.573102	1
26.7	0.569052	1
27.62	0.563878	1
28.54	0.558609	1
29.46	0.554661	1
30.38	0.552279	1
31.3	0.549956	1
32.22	0.547392	1
33.14	0.544148	1
34.07	0.540956	1
34.99	0.536915	1
35.91	0.53084	1
36.83	0.523592	1
37.75	0.514682	1
38.67	0.504197	1
39.59	0.494012	1
40.51	0.484515	1
41.43	0.476375	1
42.35	0.469731	1
43.27	0.46504	1
44.19	0.461393	1
45.11	0.458275	1
46.03	0.455726	1
46.96	0.45294	1
47.88	0.449184	1
48.8	0.443831	1
49.72	0.435632	1
50.64	0.424557	1
51.56	0.411135	1
52.48	0.396704	1
53.4	0.382227	1
54.32	0.368727	1
55.24	0.356688	1
56.16	0.346829	1
57.08	0.338391	1
58	0.330841	1
58.92	0.323625	1
59.85	0.316131	1
60.77	0.308184	1
61.69	0.300738	1
62.61	0.294056	1
63.53	0.287776	1
64.45	0.281828	1
65.37	0.276548	1
66.29	0.272688	1
67.21	0.269953	1
68.13	0.267412	1
69.05	0.264586	1
69.97	0.261542	1
70.89	0.257691	1
71.81	0.25136	1
72.74	0.242769	1
73.66	0.233827	1
74.58	0.225154	1
75.5	0.216634	1
76.42	0.208916	1
77.34	0.201635	1
78.26	0.193757	1
79.18	0.185646	1
80.1	0.177831	1
81.02	0.170206	1
81.94	0.162074	1
82.86	0.153406	1
83.78	0.144671	1
84.7	0.136558	1
85.63	0.129811	1
86.55	0.125037	1
87.47	0.122252	1
88.39	0.121247	1
89.31	0.121649	1
90.23	0.122552	1
91.15	0.123682	1
92.07	0.125531	1
92.99	0.127394	1
93.91	0.128666	1
94.83	0.129463	1
95.75	0.130221	1
96.67	0.13074	1
97.59	0.130761	1
98.52	0.130524	1
99.44	0.130056	1
100.36	0.129423	1
101.28	0.129533	1
102.2	0.130175	1
103.12	0.130916	1
104.04	0.13154	1
104.96	0.131811	1
105.88	0.131747	1
106.8	0.131301	1
107.72	0.130829	1
108.64	0.130194	1
109.56	0.129564	1
110.48	0.129428	1
111.41	0.1298	1
112.33	0.130668	1
113.25	0.131937	1
114.17	0.133648	1
115.09	0.135642	1
116.01	0.138087	1
116.93	0.140519	1
117.85	0.14285	1
118.77	0.144707	1
119.69	0.14587	1
120.61	0.145916	1
121.53	0.145122	1
122.45	0.144892	1
123.37	0.145316	1
124.3	0.145912	1
125.22	0.146509	1
126.14	0.147271	1
127.06	0.147787	1
127.98	0.147826	1
128.9	0.147681	1
129.82	0.147723	1
130.74	0.148107	1
131.66	0.14954	1
132.58	0.152483	1
133.5	0.156599	1
134.42	0.161096	1
135.34	0.164979	1
136.26	0.167789	1
137.19	0.169393	1
138.11	0.169539	1
139.03	0.169431	1
139.95	0.169849	1
140.87	0.170686	1
141.79	0.17155	1
142.71	0.172242	1
143.63	0.172517	1
144.55	0.172287	1
145.47	0.17172	1
146.39	0.170202	1
147.31	0.168305	1
148.23	0.167119	1
149.15	0.1665	1
150.08	0.166663	1
151	0.167734	1
151.92	0.16922	1
152.84	0.170315	1
153.76	0.170706	1
154.68	0.171325	1
155.6	0.172724	1
156.52	0.174606	1
157.44	0.176453	1
158.36	0.177702	1
159.28	0.178402	1
160.2	0.178834	1
161.12	0.179006	1
162.04	0.178686	1
162.97	0.178042	1
163.89	0.177407	1
164.81	0.176996	1
165.73	0.176862	1
166.65	0.177009	1
167.57	0.177736	1
168.49	0.179559	1
169.41	0.182969	1
170.33	0.186705	1
171.25	0.190832	1
172.17	0.195519	1
173.09	0.200139	1
174.01	0.205203	1
174.93	0.21034	1
175.86	0.214825	1
176.78	0.218092	1
177.7	0.221209	1
178.62	0.224788	1
179.54	0.228408	1
180.46	0.231555	1
181.38	0.233666	1
182.3	0.233455	1
183.22	0.230802	1
184.14	0.227121	1
185.06	0.222897	1
185.98	0.218749	1
186.9	0.215239	1
187.82	0.212287	1
188.75	0.210111	1
189.67	0.208323	1
190.59	0.206212	1
191.51	0.203723	1
192.43	0.200984	1
193.35	0.197714	1
194.27	0.194512	1
195.19	0.191909	1
196.11	0.190618	1
197.03	0.191048	1
197.95	0.191397	1
198.87	0.19051	1
199.79	0.188434	1
200.71	0.185885	1
201.64	0.183418	1
202.56	0.180686	1
203.48	0.178259	1
204.4	0.176586	1
205.32	0.175684	1
206.24	0.175051	1
207.16	0.174212	1
208.08	0.172979	1
209	0.171981	1
209.92	0.171269	1
210.84	0.170657	1
211.76	0.170323	1
212.68	0.170606	1
213.6	0.171309	1
214.53	0.171767	1
215.45	0.171733	1
216.37	0.171191	1
217.29	0.170144	1
218.21	0.168898	1
219.13	0.167729	1
220.05	0.165526	1
220.97	0.163188	1
221.89	0.160896	1
222.81	0.158278	1
223.73	0.154887	1
224.65	0.150784	1
225.57	0.146596	1
226.49	0.143048	1
227.42	0.14079	1
228.34	0.139167	1
229.26	0.138072	1
230.18	0.13754	1
231.1	0.13688	1
232.02	0.136153	1
232.94	0.136176	1
233.86	0.137238	1
234.78	0.138978	1
235.7	0.141759	1
236.62	0.144934	1
237.54	0.147857	1
238.46	0.150711	1
239.38	0.153462	1
240.31	0.155697	1
241.23	0.1577	1
242.15	0.159828	1
243.07	0.161867	1
243.99	0.163181	1
244.91	0.163465	1
245.83	0.163051	1
246.75	0.161872	1
247.67	0.159764	1
248.59	0.157336	1
249.51	0.154655	1
250.43	0.151934	1
251.35	0.149343	1
252.27	0.146771	1
253.2	0.14469	1
254.12	0.143143	1
255.04	0.14188	1
255.96	0.140407	1
256.88	0.138857	1
257.8	0.137612	1
258.72	0.13681	1
259.64	0.13625	1
260.56	0.135837	1
261.48	0.135519	1
262.4	0.134983	1
263.32	0.13382	1
264.24	0.132273	1
265.16	0.131346	1
266.09	0.131267	1
267.01	0.131525	1
267.93	0.131641	1
268.85	0.131111	1
269.77	0.129408	1
270.69	0.127635	1
271.61	0.125712	1
272.53	0.123653	1
273.45	0.121547	1
274.37	0.119803	1
275.29	0.118015	1
276.21	0.11641	1
277.13	0.114875	1
278.05	0.113183	1
278.98	0.111353	1
279.9	0.108666	1
280.82	0.105383	1
281.74	0.102407	1
282.66	0.0995025	1
283.58	0.0969877	1
284.5	0.095033	1
285.42	0.0937397	1
286.34	0.0928523	1
287.26	0.0929159	1
288.18	0.0944554	1
289.1	0.0978659	1
290.02	0.102975	1
290.94	0.108601	1
291.87	0.114201	1
292.79	0.119557	1
293.71	0.124793	1
294.63	0.130162	1
295.55	0.135979	1
296.47	0.140855	1
297.39	0.144614	1
298.31	0.148325	1
299.23	0.152038	1
300.15	0.155878	1
301.07	0.159726	1
301.99	0.163032	1
302.91	0.165969	1
303.83	0.169076	1
304.76	0.17245	1
305.68	0.176261	1
306.6	0.180861	1
307.52	0.186136	1
308.44	0.191505	1
309.36	0.196465	1
310.28	0.200264	1
311.2	0.203698	1
312.12	0.20771	1
313.04	0.21265	1
313.96	0.21824	1
314.88	0.223787	1
315.8	0.228908	1
316.72	0.233924	1
317.65	0.238637	1
318.57	0.241951	1
319.49	0.243584	1
320.41	0.243591	1
321.33	0.242331	1
322.25	0.24093	1
323.17	0.24017	1
324.09	0.240727	1
325.01	0.242276	1
325.93	0.244077	1
326.85	0.245989	1
327.77	0.248036	1
328.69	0.250208	1
329.61	0.252575	1
330.54	0.255037	1
331.46	0.257252	1
332.38	0.25857	1
333.3	0.258877	1
334.22	0.257984	1
335.14	0.255948	1
336.06	0.252707	1
336.98	0.248492	1
337.9	0.243374	1
338.82	0.237344	1
339.74	0.23005	1
340.66	0.221648	1
341.58	0.213217	1
342.5	0.204998	1
343.43	0.196912	1
344.35	0.18878	1
345.27	0.180855	1
346.19	0.17316	1
347.11	0.16678	1
348.03	0.161635	1
348.95	0.156805	1
349.87	0.152217	1
350.79	0.147853	1
351.71	0.143811	1
352.63	0.14041	1
353.55	0.137457	1
354.47	0.134345	1
355.39	0.131145	1
356.32	0.127662	1
357.24	0.123404	1
358.16	0.118788	1
359.08	0.11438	1
360	0.110845	1
360.92	0.109216	1
361.84	0.109139	1
362.76	0.108987	1
363.68	0.1082	1
364.6	0.106739	1
365.52	0.104812	1
366.44	0.102108	1
367.36	0.0979887	1
368.28	0.0926176	1
369.21	0.0876711	1
370.13	0.0840002	1
371.05	0.0816262	1
371.97	0.080152	1
372.89	0.0790252	1
373.81	0.0775651	1
374.73	0.0749867	1
375.65	0.0715544	1
376.57	0.067835	1
377.49	0.063841	1
378.41	0.0596579	1
379.33	0.0554286	1
380.25	0.0510444	1
381.17	0.046903	1
382.1	0.0431167	1
383.02	0.0400109	1
383.94	0.0377716	1
384.86	0.036283	1
385.78	0.0354342	1
386.7	0.0350517	1
387.62	0.0349395	1
388.54	0.0349746	1
389.46	0.0351162	1
390.38	0.0352123	1
391.3	0.0352608	1
392.22	0.0352667	1
393.14	0.0352784	1
394.06	0.0352775	1
394.99	0.0352768	1
395.91	0.0352777	1
396.83	0.0352777	1
397.75	0.0352803	1
398.67	0.0352778	1
399.59	0.0352736	1
400.51	0.0352828	1
401.43	0.0352644	1
402.35	0.0352285	1
403.27	0.0350988	1
404.19	0.0348159	1
405.11	0.0344392	1
406.03	0.0338925	1
406.95	0.0332345	1
407.88	0.0325648	1
408.8	0.0315509	1
409.72	0.0300752	1
410.64	0.0280921	1
411.56	0.0252894	1
412.48	0.021406	1
413.4	0.0171258	1
414.32	0.0126798	1
415.24	0.00855352	1
416.16	0.00533473	1
417.08	0.00323014	1
418	0.00211841	1
418.92	0.00181695	1
419.84	0.00171815	1
420.77	0.00138744	1
421.69	0.000970454	1
422.61	0.000750319	1
423.53	0.000536005	1
424.45	0.000334348	1
425.37	0.000291718	1
426.29	0.000274113	1
427.21	0.000266693	1
428.13	0.000255053	1
429.05	0.000255781	1
429.97	0.000247487	1
430.89	0.000219116	1
431.81	0.000178232	1
432.73	0.000124689	1
433.66	6.69278e-05	1
434.58	3.92837e-05	1
435.5	5.81981e-06	1
436.42	0	1
437.34	2.76441e-05	1
438.26	3.60828e-05	1
439.18	8.04589e-05	1
440.1	0.000210968	1
441.02	0.000571796	1
441.94	0.00114694	1
442.86	0.0017295	1
443.78	0.00224106	1
444.7	0.00262357	1
445.62	0.00282101	1
446.55	0.00288459	1
447.47	0.00288459	1
448.39	0.00289958	1
449.31	0.00297989	1
450.23	0.00307955	1
451.15	0.00327379	1
452.07	0.00353743	1
452.99	0.00381445	1
453.91	0.00414502	1
454.83	0.00468655	1
455.75	0.00598335	1
456.67	0.00764258	1
457.59	0.00958901	1
458.51	0.0116777	1
459.44	0.0137462	1
460.36	0.0158399	1
461.28	0.01804	1
462.2	0.0200875	1
463.12	0.0220456	1
464.04	0.0240889	1
464.96	0.0265459	1
465.88	0.0298041	1
466.8	0.0331636	1
467.72	0.0365817	1
468.64	0.0403279	1
469.56	0.0447338	1
470.48	0.0495851	1
471.4	0.0545284	1
472.33	0.0587644	1
473.25	0.0616031	1
474.17	0.0637915	1
475.09	0.0656591	1
476.01	0.0676464	1
476.93	0.0695668	1
477.85	0.071221	1
478.77	0.0728064	1
479.69	0.0739835	1
480.61	0.0748231	1
481.53	0.075415	1
482.45	0.0757657	1
483.37	0.0760603	1
484.29	0.0762695	1
485.22	0.0764729	1
486.14	0.0768689	1
487.06	0.0778408	1
487.98	0.0796625	1
488.9	0.0823112	1
489.82	0.0851633	1
490.74	0.0876078	1
491.66	0.0894872	1
492.58	0.0909028	1
493.5	0.0923	1
494.42	0.0938237	1
495.34	0.0955582	1
496.26	0.0975214	1
497.18	0.0995598	1
498.11	0.101283	1
499.03	0.102398	1
499.95	0.103087	1
500.87	0.103674	1
501.79	0.104122	1
502.71	0.104572	1
503.63	0.104838	1
504.55	0.104798	1
505.47	0.104368	1
506.39	0.103201	1
507.31	0.101798	1
508.23	0.100818	1
509.15	0.100547	1
510.07	0.100784	1
511	0.101166	1
511.92	0.102026	1
512.84	0.10347	1
513.76	0.105311	1
514.68	0.107668	1
515.6	0.110151	1
516.52	0.112365	1
517.44	0.114514	1
518.36	0.115621	1
519.28	0.115841	1
520.2	0.115571	1
521.12	0.114612	1
522.04	0.113733	1
522.96	0.113763	1
523.89	0.116336	1
524.81	0.121252	1
525.73	0.128211	1
-574.53	7.12206e-05	2
-573.61	1.5859e-05	2
-572.69	4.44826e-06	2
-571.77	0	2
-570.85	2.72698e-05	2
-569.92	0.000109901	2
-569	0.000293489	2
-568.08	0.000575035	2
-567.16	0.000845992	2
-566.24	0.000946126	2
-565.32	0.000930509	2
-564.4	0.00101812	2
-563.48	0.00127936	2
-562.56	0.00169696	2
-561.64	0.00223975	2
-560.72	0.00280366	2
-559.8	0.00337478	2
-558.88	0.00401654	2
-557.96	0.00465999	2
-557.03	0.00512793	2
-556.11	0.00549902	2
-555.19	0.0059291	2
-554.27	0.00646077	2
-553.35	0.00711205	2
-552.43	0.00794223	2
-551.51	0.00885693	2
-550.59	0.0097416	2
-549.67	0.0104346	2
-548.75	0.0108937	2
-547.83	0.0112289	2
-546.91	0.0114509	2
-545.99	0.011568	2
-545.07	0.0116957	2
-544.14	0.0119378	2
-543.22	0.012421	2
-542.3	0.0132801	2
-541.38	0.0144708	2
-540.46	0.0158147	2
-539.54	0.01707	2
-538.62	0.0181062	2
-537.7	0.0188534	2
-536.78	0.019382	2
-535.86	0.0197656	2
-534.94	0.0201746	2
-534.02	0.0205852	2
-533.1	0.0209385	2
-532.18	0.0213778	2
-531.25	0.0218671	2
-530.33	0.0223178	2
-529.41	0.0227532	2
-528.49	0.023136	2
-527.57	0.0233078	2
-526.65	0.0233207	2
-525.73	0.0233249	2
-524.81	0.0233034	2
-523.89	0.0232063	2
-522.97	0.0231005	2
-522.05	0.0230262	2
-521.13	0.0229389	2
-520.21	0.022708	2
-519.29	0.0222929	2
-518.36	0.021692	2
-517.44	0.0209383	2
-516.52	0.0201535	2
-515.6	0.0195879	2
-514.68	0.0193373	2
-513.76	0.0193562	2
-512.84	0.019734	2
-511.92	0.0205435	2
-511	0.0216102	2
-510.08	0.0227182	2
-509.16	0.0238775	2
-508.24	0.0250072	2
-507.32	0.0260844	2
-506.4	0.0270486	2
-505.47	0.0278693	2
-504.55	0.0285123	2
-503.63	0.028981	2
-502.71	0.0291246	2
-501.79	0.0287509	2
-500.87	0.0282204	2
-499.95	0.0277535	2
-499.03	0.0274628	2
-498.11	0.0273874	2
-497.19	0.0273423	2
-496.27	0.0272341	2
-495.35	0.0271829	2
-494.43	0.0271383	2
-493.51	0.0270401	2
-492.58	0.026822	2
-491.66	0.0264111	2
-490.74	0.0257637	2
-489.82	0.0249648	2
-488.9	0.024146	2
-487.98	0.0234146	2
-487.06	0.0230647	2
-486.14	0.0231684	2
-485.22	0.0236405	2
-484.3	0.024437	2
-483.38	0.0256305	2
-482.46	0.0270943	2
-481.54	0.028564	2
-480.62	0.0300037	2
-479.69	0.0314506	2
-478.77	0.0329404	2
-477.85	0.0344402	2
-476.93	0.0359494	2
-476.01	0.0373988	2
-475.09	0.0387851	2
-474.17	0.0401983	2
-473.25	0.0416386	2
-472.33	0.0429678	2
-471.41	0.0440308	2
-470.49	0.0446765	2
-469.57	0.0449967	2
-468.65	0.0451355	2
-467.73	0.0452112	2
-466.8	0.0452824	2
-465.88	0.0453896	2
-464.96	0.0456925	2
-464.04	0.0461966	2
-463.12	0.0466776	2
-462.2	0.0467789	2
-461.28	0.0463718	2
-460.36	0.0455743	2
-459.44	0.0445185	2
-458.52	0.0433348	2
-457.6	0.0423422	2
-456.68	0.0416559	2
-455.76	0.0413245	2
-454.84	0.0411364	2
-453.91	0.0408788	2
-452.99	0.0406484	2
-452.07	0.0405079	2
-451.15	0.0406938	2
-450.23	0.0409155	2
-449.31	0.0409567	2
-448.39	0.040757	2
-447.47	0.040476	2
-446.55	0.040279	2
-445.63	0.0402579	2
-444.71	0.0403522	2
-443.79	0.0406279	2
-442.87	0.0410828	2
-441.95	0.0414951	2
-441.02	0.0417416	2
-440.1	0.0419093	2
-439.18	0.0420696	2
-438.26	0.0422465	2
-437.34	0.0423773	2
-436.42	0.0421041	2
-435.5	0.0412884	2
-434.58	0.0400752	2
-433.66	0.0386197	2
-432.74	0.0368768	2
-431.82	0.0349998	2
-430.9	0.0330582	2
-429.98	0.0311242	2
-429.06	0.0292288	2
-428.13	0.0273131	2
-427.21	0.0254364	2
-426.29	0.0237313	2
-425.37	0.0221815	2
-424.45	0.0206982	2
-423.53	0.0192401	2
-422.61	0.0177902	2
-421.69	0.0164609	2
-420.77	0.0153927	2
-419.85	0.0147364	2
-418.93	0.014439	2
-418.01	0.014424	2
-417.09	0.0146218	2
-416.17	0.0149751	2
-415.24	0.0154289	2
-414.32	0.015763	2
-413.4	0.0157407	2
-412.48	0.0152575	2
-411.56	0.0146174	2
-410.64	0.0139508	2
-409.72	0.0133146	2
-408.8	0.0128352	2
-407.88	0.0124669	2
-406.96	0.0121139	2
-406.04	0.011688	2
-405.12	0.0111138	2
-404.2	0.0104478	2
-403.28	0.00982631	2
-402.35	0.00915255	2
-401.43	0.00844982	2
-400.51	0.00775458	2
-399.59	0.00714618	2
-398.67	0.00669802	2
-397.75	0.00650747	2
-396.83	0.00643461	2
-395.91	0.00641483	2
-394.99	0.00652082	2
-394.07	0.00668942	2
-393.15	0.00679622	2
-392.23	0.00670605	2
-391.31	0.00645511	2
-390.39	0.00616829	2
-389.46	0.00591015	2
-388.54	0.0056667	2
-387.62	0.00540382	2
-386.7	0.00512953	2
-385.78	0.00495203	2
-384.86	0.00484019	2
-383.94	0.00486577	2
-383.02	0.00499569	2
-382.1	0.00509665	2
-381.18	0.00510777	2
-380.26	0.00510332	2
-379.34	0.00511894	2
-378.42	0.00519045	2
-377.5	0.00539105	2
-376.57	0.00576688	2
-375.65	0.00626625	2
-374.73	0.00684017	2
-373.81	0.0074594	2
-372.89	0.00808675	2
-371.97	0.00869239	2
-371.05	0.00921376	2
-370.13	0.00958485	2
-369.21	0.00975345	2
-368.29	0.00985556	2
-367.37	0.00988752	2
-366.45	0.00993288	2
-365.53	0.0103321	2
-364.61	0.0110187	2
-363.68	0.0120013	2
-362.76	0.0133583	2
-361.84	0.0151838	2
-360.92	0.0171568	2
-360	0.019203	2
-359.08	0.0209539	2
-358.16	0.0222473	2
-357.24	0.0229914	2
-356.32	0.0233086	2
-355.4	0.0232646	2
-354.48	0.0231227	2
-353.56	0.0232092	2
-352.64	0.0237484	2
-351.72	0.0246191	2
-350.79	0.0258827	2
-349.87	0.0275282	2
-348.95	0.0295635	2
-348.03	0.0318531	2
-347.11	0.0341487	2
-346.19	0.0363276	2
-345.27	0.038458	2
-344.35	0.0404555	2
-343.43	0.0421074	2
-342.51	0.0434374	2
-341.59	0.0443895	2
-340.67	0.0451642	2
-339.75	0.0457782	2
-338.83	0.0463616	2
-337.9	0.0470502	2
-336.98	0.0477696	2
-336.06	0.0484823	2
-335.14	0.0493038	2
-334.22	0.0504114	2
-333.3	0.0515534	2
-332.38	0.0525947	2
-331.46	0.0535094	2
-330.54	0.054282	2
-329.62	0.0547549	2
-328.7	0.0550333	2
-327.78	0.0552208	2
-326.86	0.0554106	2
-325.94	0.0556173	2
-325.01	0.0557825	2
-324.09	0.0559291	2
-323.17	0.0560646	2
-322.25	0.0561901	2
-321.33	0.0563156	2
-320.41	0.0564563	2
-319.49	0.0565907	2
-318.57	0.0568669	2
-317.65	0.0572025	2
-316.73	0.0576862	2
-315.81	0.058273	2
-314.89	0.0584919	2
-313.97	0.0582927	2
-313.05	0.057442	2
-312.12	0.0558552	2
-311.2	0.0537261	2
-310.28	0.0516207	2
-309.36	0.0497988	2
-308.44	0.0486356	2
-307.52	0.0481137	2
-306.6	0.0482931	2
-305.68	0.048916	2
-304.76	0.049797	2
-303.84	0.0506614	2
-302.92	0.0511822	2
-302	0.0510965	2
-301.08	0.050517	2
-300.16	0.0496961	2
-299.23	0.0488909	2
-298.31	0.0484019	2
-297.39	0.0484889	2
-296.47	0.0491402	2
-295.55	0.0502015	2
-294.63	0.0511644	2
-293.71	0.0517313	2
-292.79	0.0519333	2
-291.87	0.0517316	2
-290.95	0.0513608	2
-290.03	0.0508252	2
-289.11	0.0502582	2
-288.19	0.049627	2
-287.27	0.0488567	2
-286.34	0.0481011	2
-285.42	0.0474404	2
-284.5	0.0468228	2
-283.58	0.0461946	2
-282.66	0.0456727	2
-281.74	0.0452171	2
-280.82	0.0448802	2
-279.9	0.0448429	2
-278.98	0.0452569	2
-278.06	0.0459234	2
-277.14	0.0464854	2
-276.22	0.0466406	2
-275.3	0.0463855	2
-274.38	0.0459491	2
-273.45	0.0455201	2
-272.53	0.0452803	2
-271.61	0.0453593	2
-270.69	0.0459365	2
-269.77	0.0469236	2
-268.85	0.0483917	2
-267.93	0.0500833	2
-267.01	0.0517378	2
-266.09	0.0531062	2
-265.17	0.0541915	2
-264.25	0.0553182	2
-263.33	0.0566391	2
-262.41	0.0582187	2
-261.49	0.0599928	2
-260.56	0.061899	2
-259.64	0.0636503	2
-258.72	0.0651317	2
-257.8	0.0663421	2
-256.88	0.0672941	2
-255.96	0.0677985	2
-255.04	0.067835	2
-254.12	0.0677287	2
-253.2	0.0677752	2
-252.28	0.068087	2
-251.36	0.0687165	2
-250.44	0.0697634	2
-249.52	0.0709788	2
-248.6	0.072083	2
-247.67	0.0726199	2
-246.75	0.0724794	2
-245.83	0.0719564	2
-244.91	0.0713616	2
-243.99	0.0710342	2
-243.07	0.0711341	2
-242.15	0.0719884	2
-241.23	0.0736668	2
-240.31	0.0760312	2
-239.39	0.0792007	2
-238.47	0.0827525	2
-237.55	0.0863557	2
-236.63	0.0902387	2
-235.71	0.0945863	2
-234.78	0.0990027	2
-233.86	0.103264	2
-232.94	0.107305	2
-232.02	0.11081	2
-231.1	0.113877	2
-230.18	0.116605	2
-229.26	0.1188	2
-228.34	0.1206	2
-227.42	0.12245	2
-226.5	0.124717	2
-225.58	0.127402	2
-224.66	0.130613	2
-223.74	0.134302	2
-222.82	0.137882	2
-221.89	0.140873	2
-220.97	0.14324	2
-220.05	0.144839	2
-219.13	0.145833	2
-218.21	0.146437	2
-217.29	0.146895	2
-216.37	0.147462	2
-215.45	0.148074	2
-214.53	0.148533	2
-213.61	0.148546	2
-212.69	0.148132	2
-211.77	0.147631	2
-210.85	0.147264	2
-209.93	0.14679	2
-209	0.146335	2
-208.08	0.145802	2
-207.16	0.145378	2
-206.24	0.145546	2
-205.32	0.146518	2
-204.4	0.148517	2
-203.48	0.151461	2
-202.56	0.154987	2
-201.64	0.158971	2
-200.72	0.16334	2
-199.8	0.168309	2
-198.88	0.174072	2
-197.96	0.180668	2
-197.04	0.187741	2
-196.11	0.194601	2
-195.19	0.200973	2
-194.27	0.206587	2
-193.35	0.211633	2
-192.43	0.216193	2
-191.51	0.220473	2
-190.59	0.224421	2
-189.67	0.227941	2
-188.75	0.230482	2
-187.83	0.232039	2
-186.91	0.232725	2
-185.99	0.232612	2
-185.07	0.231796	2
-184.15	0.230982	2
-183.22	0.230565	2
-182.3	0.230732	2
-181.38	0.231768	2
-180.46	0.233045	2
-179.54	0.234014	2
-178.62	0.234726	2
-177.7	0.235473	2
-176.78	0.236116	2
-175.86	0.236519	2
-174.94	0.23714	2
-174.02	0.237986	2
-173.1	0.238992	2
-172.18	0.240377	2
-171.26	0.242414	2
-170.33	0.245032	2
-169.41	0.247945	2
-168.49	0.250902	2
-167.57	0.253443	2
-166.65	0.255145	2
-165.73	0.255849	2
-164.81	0.255962	2
-163.89	0.256311	2
-162.97	0.257584	2
-162.05	0.259496	2
-161.13	0.262403	2
-160.21	0.266583	2
-159.29	0.272003	2
-158.37	0.278305	2
-157.44	0.285089	2
-156.52	0.291981	2
-155.6	0.298612	2
-154.68	0.304823	2
-153.76	0.310267	2
-152.84	0.314444	2
-151.92	0.317476	2
-151	0.319277	2
-150.08	0.320014	2
-149.16	0.320172	2
-148.24	0.319885	2
-147.32	0.318855	2
-146.4	0.317494	2
-145.48	0.316323	2
-144.55	0.315423	2
-143.63	0.31534	2
-142.71	0.315897	2
-141.79	0.316775	2
-140.87	0.31736	2
-139.95	0.317138	2
-139.03	0.316092	2
-138.11	0.314903	2
-137.19	0.31435	2
-136.27	0.314961	2
-135.35	0.316728	2
-134.43	0.319361	2
-133.51	0.322488	2
-132.59	0.325902	2
-131.66	0.329245	2
-130.74	0.332574	2
-129.82	0.336695	2
-128.9	0.341715	2
-127.98	0.347196	2
-127.06	0.352703	2
-126.14	0.358039	2
-125.22	0.363116	2
-124.3	0.368077	2
-123.38	0.372688	2
-122.46	0.376781	2
-121.54	0.380226	2
-120.62	0.382807	2
-119.7	0.384939	2
-118.77	0.387412	2
-117.85	0.390734	2
-116.93	0.395014	2
-116.01	0.400737	2
-115.09	0.408151	2
-114.17	0.416252	2
-113.25	0.423681	2
-112.33	0.429739	2
-111.41	0.434658	2
-110.49	0.438006	2
-109.57	0.439725	2
-108.65	0.440289	2
-107.73	0.440073	2
-106.81	0.439546	2
-105.88	0.439143	2
-104.96	0.439008	2
-104.04	0.43914	2
-103.12	0.439856	2
-102.2	0.440832	2
-101.28	0.441802	2
-100.36	0.442985	2
-99.44	0.444348	2
-98.52	0.445571	2
-97.6	0.446324	2
-96.68	0.446703	2
-95.76	0.446798	2
-94.84	0.446761	2
-93.92	0.446165	2
-92.99	0.445107	2
-92.07	0.444114	2
-91.15	0.443877	2
-90.23	0.444506	2
-89.31	0.446524	2
-88.39	0.449745	2
-87.47	0.453485	2
-86.55	0.457778	2
-85.63	0.462273	2
-84.71	0.46613	2
-83.79	0.469309	2
-82.87	0.472151	2
-81.95	0.475103	2
-81.03	0.478793	2
-80.1	0.482702	2
-79.18	0.486622	2
-78.26	0.491008	2
-77.34	0.495985	2
-76.42	0.50092	2
-75.5	0.505202	2
-74.58	0.508782	2
-73.66	0.512196	2
-72.74	0.515722	2
-71.82	0.519386	2
-70.9	0.523329	2
-69.98	0.528353	2
-69.06	0.534701	2
-68.14	0.541429	2
-67.21	0.547655	2
-66.29	0.553208	2
-65.37	0.55739	2
-64.45	0.560127	2
-63.53	0.562443	2
-62.61	0.565479	2
-61.69	0.570009	2
-60.77	0.575448	2
-59.85	0.581436	2
-58.93	0.587816	2
-58.01	0.595089	2
-57.09	0.603119	2
-56.17	0.611454	2
-55.25	0.619243	2
-54.32	0.626935	2
-53.4	0.634827	2
-52.48	0.641873	2
-51.56	0.648444	2
-50.64	0.654871	2
-49.72	0.661504	2
-48.8	0.667967	2
-47.88	0.67395	2
-46.96	0.679702	2
-46.04	0.685705	2
-45.12	0.691255	2
-44.2	0.69615	2
-43.28	0.701146	2
-42.36	0.705886	2
-41.43	0.710283	2
-40.51	0.714414	2
-39.59	0.718607	2
-38.67	0.722747	2
-37.75	0.727421	2
-36.83	0.733277	2
-35.91	0.740258	2
-34.99	0.748379	2
-34.07	0.757724	2
-33.15	0.768343	2
-32.23	0.779892	2
-31.31	0.791938	2
-30.39	0.803768	2
-29.47	0.815498	2
-28.54	0.826939	2
-27.62	0.838171	2
-26.7	0.849996	2
-25.78	0.862259	2
-24.86	0.874184	2
-23.94	0.88549	2
-23.02	0.895209	2
-22.1	0.903925	2
-21.18	0.912281	2
-20.26	0.920347	2
-19.34	0.92769	2
-18.42	0.933514	2
-17.5	0.938241	2
-16.58	0.94236	2
-15.65	0.946484	2
-14.73	0.951565	2
-13.81	0.957296	2
-12.89	0.963024	2
-11.97	0.968173	2
-11.05	0.972283	2
-10.13	0.976272	2
-9.21	0.980231	2
-8.29	0.983569	2
-7.37	0.985367	2
-6.45	0.986069	2
-5.53	0.986129	2
-4.61	0.986074	2
-3.69	0.985602	2
-2.76	0.984842	2
-1.84	0.98492	2
-0.92	0.986141	2
0	0.987887	2
0.92	0.98953	2
1.84	0.991216	2
2.76	0.992779	2
3.68	0.993627	2
4.6	0.993669	2
5.52	0.993474	2
6.44	0.993275	2
7.36	0.99346	2
8.28	0.994456	2
9.2	0.995982	2
10.13	0.997756	2
11.05	0.999184	2
11.97	1	2
12.89	0.999915	2
13.81	0.998689	2
14.73	0.996056	2
15.65	0.991847	2
16.57	0.986313	2
17.49	0.978837	2
18.41	0.9699	2
19.33	0.960158	2
20.25	0.949764	2
21.17	0.939013	2
22.09	0.927882	2
23.02	0.915947	2
23.94	0.902975	2
24.86	0.890158	2
25.78	0.879133	2
26.7	0.87006	2
27.62	0.862571	2
28.54	0.855451	2
29.46	0.847751	2
30.38	0.840006	2
31.3	0.832319	2
32.22	0.825478	2
33.14	0.8192	2
34.06	0.812788	2
34.98	0.806114	2
35.91	0.799156	2
36.83	0.792185	2
37.75	0.785748	2
38.67	0.779953	2
39.59	0.774647	2
40.51	0.769196	2
41.43	0.76342	2
42.35	0.75763	2
43.27	0.751784	2
44.19	0.745487	2
45.11	0.738553	2
46.03	0.731272	2
46.95	0.72322	2
47.87	0.714771	2
48.8	0.706335	2
49.72	0.697472	2
50.64	0.688511	2
51.56	0.679771	2
52.48	0.671256	2
53.4	0.662983	2
54.32	0.655454	2
55.24	0.648233	2
56.16	0.641392	2
57.08	0.634848	2
58	0.628002	2
58.92	0.620558	2
59.84	0.612561	2
60.76	0.603821	2
61.69	0.594659	2
62.61	0.585291	2
63.53	0.575601	2
64.45	0.565384	2
65.37	0.554409	2
66.29	0.54317	2
67.21	0.532213	2
68.13	0.522145	2
69.05	0.512688	2
69.97	0.502955	2
70.89	0.492895	2
71.81	0.482213	2
72.73	0.471255	2
73.65	0.460426	2
74.58	0.449654	2
75.5	0.438693	2
76.42	0.427201	2
77.34	0.415112	2
78.26	0.402704	2
79.18	0.390552	2
80.1	0.378977	2
81.02	0.367691	2
81.94	0.356539	2
82.86	0.344949	2
83.78	0.333176	2
84.7	0.322245	2
85.62	0.312062	2
86.54	0.302366	2
87.47	0.292753	2
88.39	0.282921	2
89.31	0.272715	2
90.23	0.262147	2
91.15	0.251537	2
92.07	0.241387	2
92.99	0.232032	2
93.91	0.223752	2
94.83	0.216474	2
95.75	0.210123	2
96.67	0.204307	2
97.59	0.199109	2
98.51	0.193929	2
99.43	0.188215	2
100.36	0.182414	2
101.28	0.17669	2
102.2	0.171195	2
103.12	0.166097	2
104.04	0.161273	2
104.96	0.156781	2
105.88	0.152751	2
106.8	0.148956	2
107.72	0.14549	2
108.64	0.14241	2
109.56	0.139637	2
110.48	0.137119	2
111.4	0.134664	2
112.32	0.132246	2
113.25	0.129978	2
114.17	0.127996	2
115.09	0.126432	2
116.01	0.125332	2
116.93	0.12433	2
117.85	0.123163	2
118.77	0.121868	2
119.69	0.120154	2
120.61	0.118177	2
121.53	0.116125	2
122.45	0.114339	2
123.37	0.112776	2
124.29	0.111476	2
125.21	0.110277	2
126.14	0.108978	2
127.06	0.107605	2
127.98	0.106438	2
128.9	0.105839	2
129.82	0.105955	2
130.74	0.106788	2
131.66	0.107813	2
132.58	0.108752	2
133.5	0.109498	2
134.42	0.110408	2
135.34	0.111174	2
136.26	0.111517	2
137.18	0.111192	2
138.1	0.110565	2
139.03	0.109953	2
139.95	0.109647	2
140.87	0.109645	2
141.79	0.109711	2
142.71	0.10967	2
143.63	0.109243	2
144.55	0.108328	2
145.47	0.106946	2
146.39	0.105502	2
147.31	0.10428	2
148.23	0.103322	2
149.15	0.102632	2
150.07	0.102191	2
150.99	0.102175	2
151.92	0.102778	2
152.84	0.103615	2
153.76	0.104383	2
154.68	0.105265	2
155.6	0.106106	2
156.52	0.106806	2
157.44	0.107345	2
158.36	0.107662	2
159.28	0.107841	2
160.2	0.107952	2
161.12	0.108006	2
162.04	0.108335	2
162.96	0.109033	2
163.88	0.109854	2
164.81	0.110644	2
165.73	0.111333	2
166.65	0.11175	2
167.57	0.111827	2
168.49	0.111814	2
169.41	0.111833	2
170.33	0.112098	2
171.25	0.112727	2
172.17	0.113607	2
173.09	0.114448	2
174.01	0.115178	2
174.93	0.115755	2
175.85	0.116155	2
176.77	0.116321	2
177.7	0.116451	2
178.62	0.116599	2
179.54	0.116414	2
180.46	0.115736	2
181.38	0.114666	2
182.3	0.113393	2
183.22	0.112044	2
184.14	0.110785	2
185.06	0.109521	2
185.98	0.108399	2
186.9	0.107783	2
187.82	0.107753	2
188.74	0.108085	2
189.66	0.108418	2
190.59	0.108639	2
191.51	0.108614	2
192.43	0.108492	2
193.35	0.108394	2
194.27	0.108152	2
195.19	0.107878	2
196.11	0.107618	2
197.03	0.107059	2
197.95	0.106317	2
198.87	0.105469	2
199.79	0.104526	2
200.71	0.103462	2
201.63	0.102	2
202.55	0.100056	2
203.48	0.0978823	2
204.4	0.0958479	2
205.32	0.0939174	2
206.24	0.092006	2
207.16	0.0901064	2
208.08	0.0883276	2
209	0.0867338	2
209.92	0.085318	2
210.84	0.0839471	2
211.76	0.0826549	2
212.68	0.0814859	2
213.6	0.0804499	2
214.52	0.0797101	2
215.44	0.0792163	2
216.37	0.0790007	2
217.29	0.0791276	2
218.21	0.0794817	2
219.13	0.0796695	2
220.05	0.0793779	2
220.97	0.0785189	2
221.89	0.0771743	2
222.81	0.0754358	2
223.73	0.0736966	2
224.65	0.0720941	2
225.57	0.0705843	2
226.49	0.0692056	2
227.41	0.0680725	2
228.33	0.067027	2
229.26	0.0661479	2
230.18	0.0656591	2
231.1	0.0655762	2
232.02	0.0659729	2
232.94	0.0669502	2
233.86	0.0684127	2
234.78	0.0700469	2
235.7	0.0715533	2
236.62	0.0726652	2
237.54	0.0730569	2
238.46	0.0728374	2
239.38	0.0721541	2
240.3	0.071004	2
241.22	0.069327	2
242.15	0.0673738	2
243.07	0.0653229	2
243.99	0.0632709	2
244.91	0.0616543	2
245.83	0.0603835	2
246.75	0.0594056	2
247.67	0.0589413	2
248.59	0.0586787	2
249.51	0.0584022	2
250.43	0.0581206	2
251.35	0.0578828	2
252.27	0.0576416	2
253.19	0.0574182	2
254.11	0.0570757	2
255.04	0.0565588	2
255.96	0.0558083	2
256.88	0.0548771	2
257.8	0.0540011	2
258.72	0.0533691	2
259.64	0.0529245	2
260.56	0.0525704	2
261.48	0.0521837	2
262.4	0.051571	2
263.32	0.0506694	2
264.24	0.0494464	2
265.16	0.0478949	2
266.08	0.0462489	2
267	0.0447697	2
267.93	0.0434847	2
268.85	0.0424065	2
269.77	0.0415023	2
270.69	0.0408296	2
271.61	0.0404351	2
272.53	0.0403466	2
273.45	0.0406145	2
274.37	0.0411787	2
275.29	0.04187	2
276.21	0.0424829	2
277.13	0.0428866	2
278.05	0.0430552	2
278.97	0.0429881	2
279.89	0.0427224	2
280.82	0.0421688	2
281.74	0.041206	2
282.66	0.0398628	2
283.58	0.0383692	2
284.5	0.0367209	2
285.42	0.0349274	2
286.34	0.0330301	2
287.26	0.0311904	2
288.18	0.0295407	2
289.1	0.0280006	2
290.02	0.0265799	2
290.94	0.0255483	2
291.86	0.0250662	2
[truncated: 1,363 more rows]

## Sheet: edf12h
Signal	Position	Relative signal intensity
4HNE	Central	96.3205
4HNE	Central	93.6305
4HNE	Central	92.3017
TUNEL	Central	88.7809
TUNEL	Central	87.2254
TUNEL	Central	91.8865
4HNE	Lateral	3.67945
4HNE	Lateral	6.36953
4HNE	Lateral	7.69833
TUNEL	Lateral	11.2191
TUNEL	Lateral	12.7746
TUNEL	Lateral	8.11352

## Sheet: edf12i
Condition	Muscle fiber count
Control	31267
Control	32321
Control	32278
UAMC-3203	41784
UAMC-3203	46978
UAMC-3203	41496

## Sheet: edf12j
Entropy	Frequency	Condition
0.15	0.00014914	Control
0.25	0.00014914	Control
0.35	0.00159082	Control
0.45	0.00129254	Control
0.55	0.0108872	Control
0.65	0.0233155	Control
0.75	0.0155105	Control
0.85	0.0267954	Control
0.95	0.0437974	Control
1.05	0.0719351	Control
1.15	0.0969906	Control
1.25	0.165595	Control
1.35	0.336857	Control
1.45	0.471978	Control
1.55	0.73168	Control
1.65	1.075	Control
1.75	1.55667	Control
1.85	2.14702	Control
1.95	3.2075	Control
2.05	4.34568	Control
2.15	5.73437	Control
2.25	7.53419	Control
2.35	9.34644	Control
2.45	10.8695	Control
2.55	11.8668	Control
2.65	11.5263	Control
2.75	10.2987	Control
2.85	7.81989	Control
2.95	3.67152	Control
3.05	2.39926	Control
3.15	1.65197	Control
3.25	1.18024	Control
3.35	1.04194	Control
3.45	0.586268	Control
3.55	0.111457	Control
3.65	0.0254035	Control
3.75	0.0052696	Control
0.05	0.00180945	UAMC-3203
0.15	0.00450517	UAMC-3203
0.25	0.00542836	UAMC-3203
0.35	0.00579763	UAMC-3203
0.45	0.00635155	UAMC-3203
0.55	0.0161374	UAMC-3203
0.65	0.0355613	UAMC-3203
0.75	0.0248523	UAMC-3203
0.85	0.035709	UAMC-3203
0.95	0.0639217	UAMC-3203
1.05	0.0985597	UAMC-3203
1.15	0.111706	UAMC-3203
1.25	0.186337	UAMC-3203
1.35	0.236743	UAMC-3203
1.45	0.297304	UAMC-3203
1.55	0.43678	UAMC-3203
1.65	0.619017	UAMC-3203
1.75	0.927917	UAMC-3203
1.85	1.20096	UAMC-3203
1.95	1.60417	UAMC-3203
2.05	1.93467	UAMC-3203
2.15	2.62267	UAMC-3203
2.25	3.4278	UAMC-3203
2.35	4.54941	UAMC-3203
2.45	6.45749	UAMC-3203
2.55	8.68585	UAMC-3203
2.65	10.6059	UAMC-3203
2.75	13.4632	UAMC-3203
2.85	13.351	UAMC-3203
2.95	10.9282	UAMC-3203
3.05	7.29929	UAMC-3203
3.15	4.75624	UAMC-3203
3.25	2.96145	UAMC-3203
3.35	1.8147	UAMC-3203
3.45	0.833751	UAMC-3203
3.55	0.319239	UAMC-3203
3.65	0.062223	UAMC-3203
3.75	0.00734859	UAMC-3203
